# Supplementary material for: The impacts of viral infection and subsequent antimicrobials on the microbiome-resistome of growing pigs
Source: Microbiome. 2022 Aug 4;10:118. doi: 10.1186/s40168-022-01312-0 (PMC9351240; doi:10.1186/s40168-022-01312-0)
Supplement: Supplementary file 3 — Additional file 2: Dataset S1. Metadata for all samples presented in this study. Dataset S2. Results from microbiome (phylum and genus level) differential abundance testing of each treatment group, by sampling time point. Dataset S3. Results from microbiome (phylum and genus level) differential abundance testing between treatment group, for each sampling time point. Dataset S4. Results from microbiome (phylum and genus level) differential abundance testing by sampling time point (ie. all treatment group samples together). Dataset S5. Results from resistome (ARG level ie. AMR gene group) differential abundance testing of each treatment group, by sampling time point. Dataset S6. Results from resistome (ARG level ie. AMR gene group) differential abundance between treatment group, for each sampling time point. Dataset S7. Results from resistome (ARG level ie. AMR gene group) differential abundance by sampling time point (ie. all treatment group samples together). [file 40168_2022_1312_MOESM2_ESM.xlsx]

## Sheet: List of datafiles
Additional file 2
Dataset S1. Metadata for all samples presented in this study
Dataset S2. Results from microbiome (phylum and genus level) differential abundance testing of each treatment group, by sampling time point
Dataset S3. Results from microbiome (phylum and genus level) differential abundance testing between treatment group, for each sampling time point
Dataset S4. Results from microbiome (phylum and genus level) differential abundance testing by sampling time point (ie. all treatment group samples together)
Dataset S5. Results from resistome (ARG level ie.AMR gene group) differential abundance testing of each treatment group, by sampling time point
Dataset S6. Results from resistome (ARG level ie.AMR gene group) differential abundance between treatment group, for each sampling time point
Dataset S7. Results from resistome (ARG level ie.AMR gene group) differential abundance by sampling time point (ie. all treatment group samples together)

## Sheet: Dataset S1
Dataset S1. Metadata for all samples presented in this study
SN	SampleName	Age_days	Age_dpw (day post weaning)	relativeTime	Sampling_point	Sampling_time point_edit	Sampling	CollectionDate	SampleType	TreatmentGroup_edit	TreatmentGroup	PenID	ExtractionDate	QiacubeRun	UMGC_Pool	PF.Clusters	Mean.Quality.Score	raw_fastq_counts	NumberOfInputReads_PairedEnd	ForwardOnlySurviving	ReverseOnlySurviving	Dropped	PielouEvenness_microbiome_phylum	PielouEvenness_microbiome_class	PielouEvenness_microbiome_genus	PielouEvenness_microbiome_species	Observed_microbiome_phylum	ShannonDiversity_microbiome_phylum	InvSimpsonDiversity_microbiome_phylum	Observed_microbiome_class	ShannonDiversity_microbiome_class	InvSimpsonDiversity_microbiome_class	Observed_microbiome_genus	ShannonDiversity_microbiome_genus	InvSimpsonDiversity_microbiome_genus	Observed_microbiome_species	ShannonDiversity_microbiome_species	InvSimpsonDiversity_microbiome_species	SampleID	PielouEvenness_resistome_class	PielouEvenness_resistome_mechanism	PielouEvenness_resistome_ARG	Observed_resistome_class	ShannonDiversity_resistome_class	InvSimpsonDiversity_resistome_class	Observed_resistome_mechanism	ShannonDiversity_resistome_mechanism	InvSimpsonDiversity_resistome_mechanism	Observed_resistome_ARG
1	NPB_F16_1_E3_S87	23	0	23	Wean_transport	Wean/Transport	S1	2018-09-28	Feces	Minimal	Grp1	1A1	11.11.2019	Q16	4	75394629	35.86	150789258	75394629	1386367	319851	128548	0.460189	0.557647	0.603939	0.638507	41	1.70895	3.87999	79	2.43661	7.46729	1320	4.33954	25.8801	4259	5.33586	46.2462	NPB_F16_1_E3	0.501786	0.515832	0.593565	29	1.68966	2.95705	68	2.17656	3.26024	225
2	NPB_F16_10_F4_S51	23	0	23	Wean_transport	Wean/Transport	S1	2018-09-28	Feces	Minimal	Grp1	1B4	11.11.2019	Q16	5	70342114	35.89	140684228	70342114	1281700	339508	116163	0.434326	0.50123	0.524957	0.539141	41	1.6129	4.0452	79	2.1901	6.11957	1310	3.76803	13.3335	4218	4.50027	17.7281	NPB_F16_10_F4	0.707595	0.740524	0.814369	29	2.38268	6.60956	69	3.13546	9.29486	226
3	NPB_F16_11_G4_S52	23	0	23	Wean_transport	Wean/Transport	S1	2018-09-28	Feces	Minimal	Grp1	1B5	11.11.2019	Q16	5	73912592	35.91	147825184	73912592	1510877	362626	129223	0.440894	0.532994	0.62197	0.658347	41	1.63729	3.88806	79	2.32889	6.26848	1339	4.47799	25.2006	4371	5.51875	48.8325	NPB_F16_11_G4	0.510678	0.518642	0.610731	26	1.66384	3.072	68	2.18842	3.51703	223
4	NPB_F16_12_H4_S53	23	0	23	Wean_transport	Wean/Transport	S1	2018-09-28	Feces	Minimal	Grp1	1B6	11.11.2019	Q16	5	65846123	35.83	131692246	65846123	1733453	324737	115555	0.511143	0.572551	0.587256	0.619177	41	1.89817	5.22179	79	2.50173	8.28847	1301	4.21114	16.086	4241	5.17171	36.3132	NPB_F16_12_H4	0.598216	0.612189	0.683198	27	1.97162	4.08975	65	2.55551	4.8528	228
5	NPB_F16_2_F3_S88	23	0	23	Wean_transport	Wean/Transport	S1	2018-09-28	Feces	Minimal	Grp1	1A2	11.11.2019	Q16	4	61203288	35.85	122406576	61203288	1033367	270422	104328	0.451278	0.529771	0.562268	0.574143	41	1.67585	3.58458	79	2.31481	6.38744	1271	4.01885	18.7761	4102	4.77643	24.4278	NPB_F16_2_F3	0.495063	0.517735	0.621205	28	1.64965	3.08428	65	2.16123	3.53564	211
6	NPB_F16_3_G3_S89	23	0	23	Wean_transport	Wean/Transport	S1	2018-09-28	Feces	Minimal	Grp1	1A3	11.11.2019	Q16	4	95645897	35.74	191291794	95645897	2623700	444048	168313	0.444115	0.526082	0.518589	0.565658	41	1.64925	3.65882	79	2.29869	7.16192	1373	3.74668	16.7956	4532	4.76222	23.3939	NPB_F16_3_G3	0.68405	0.73418	0.825443	30	2.32659	5.83689	72	3.13984	9.03242	234
7	NPB_F16_4_H3_S90	23	0	23	Wean_transport	Wean/Transport	S1	2018-09-28	Feces	Minimal	Grp1	1A4	11.11.2019	Q16	4	75527719	35.66	151055438	75527719	2775035	345291	212624	0.4464	0.542718	0.613999	0.639651	41	1.65774	3.85798	79	2.37138	6.83806	1347	4.42426	30.3431	4407	5.36728	48.2734	NPB_F16_4_H3	0.60897	0.65053	0.732924	30	2.07123	4.48037	70	2.76377	5.7575	244
8	NPB_F16_5_A4_S91	23	0	23	Wean_transport	Wean/Transport	S1	2018-09-28	Feces	Minimal	Grp1	1A5	11.11.2019	Q16	4	61188830	35.99	122377660	61188830	1063519	293555	74670	0.438728	0.529564	0.604287	0.645147	41	1.62925	3.63784	79	2.3139	6.05788	1299	4.33234	25.401	4214	5.38451	52.1702	NPB_F16_5_A4	0.490735	0.523381	0.614724	30	1.66909	3.20386	67	2.20066	3.70556	218
9	NPB_F16_6_B4_S92	23	0	23	Wean_transport	Wean/Transport	S1	2018-09-28	Feces	Minimal	Grp1	1A6	11.11.2019	Q16	4	75050421	35.99	150100842	75050421	1088911	350118	89581	0.38615	0.48446	0.493151	0.565521	41	1.434	2.89382	79	2.11682	5.49424	1299	3.53557	10.089	4212	4.71966	29.3832	NPB_F16_6_B4	0.577138	0.605104	0.693955	30	1.96296	3.8706	70	2.57078	4.6871	224
10	NPB_F16_7_C4_S48	23	0	23	Wean_transport	Wean/Transport	S1	2018-09-28	Feces	Minimal	Grp1	1B1	11.11.2019	Q16	5	71300803	35.9	142601606	71300803	1188911	332520	102046	0.428246	0.521524	0.561715	0.590288	41	1.59032	3.70898	79	2.27877	6.35023	1306	4.03015	19.2247	4244	4.93083	28.7683	NPB_F16_7_C4	0.495878	0.519279	0.60551	24	1.57593	3.07276	61	2.13469	3.85249	209
11	NPB_F16_8_D4_S49	23	0	23	Wean_transport	Wean/Transport	S1	2018-09-28	Feces	Minimal	Grp1	1B2	11.11.2019	Q16	5	51568355	35.99	103136710	51568355	707300	251888	78136	0.495481	0.575933	0.642659	0.660301	41	1.84	4.55936	79	2.51651	7.43664	1287	4.60149	30.9553	4165	5.50326	43.0475	NPB_F16_8_D4	0.398902	0.436194	0.59886	11	0.956525	2.03891	23	1.36768	2.2502	50
12	NPB_F16_9_E4_S50	23	0	23	Wean_transport	Wean/Transport	S1	2018-09-28	Feces	Minimal	Grp1	1B3	11.11.2019	Q16	5	67844740	36.03	135689480	67844740	792981	313466	89614	0.492986	0.492253	0.407588	0.399469	41	1.83074	5.34359	79	2.15087	5.9861	1275	2.91454	6.66528	4084	3.32152	6.57042	NPB_F16_9_E4	0.687633	0.735906	0.799848	30	2.33878	6.19338	69	3.1159	8.56288	240
13	NPB_F17_1_A5_S54	23	0	23	Wean_transport	Wean/Transport	S1	2018-09-28	Feces	Moderate	Grp2	2A1	11.11.2019	Q17	5	59651878	35.77	119303756	59651878	1592787	275199	107796	0.446212	0.524204	0.567163	0.591668	41	1.65704	3.91932	79	2.29048	6.96694	1258	4.048	20.0211	4015	4.90954	31.624	NPB_F17_1_A5	0.724883	0.743414	0.786549	25	2.33331	6.47896	64	3.09177	9.22239	207
14	NPB_F17_10_B6_S63	23	0	23	Wean_transport	Wean/Transport	S1	2018-09-28	Feces	Moderate	Grp2	2B4	11.11.2019	Q17	5	71098701	35.95	142197402	71098701	1276352	314472	104999	0.51925	0.555154	0.561303	0.584135	41	1.92827	5.35803	79	2.42572	7.14876	1289	4.01984	13.6362	4139	4.8648	23.3386	NPB_F17_10_B6	0.321789	0.356279	0.385373	29	1.08356	2.3375	64	1.48172	2.80949	195
15	NPB_F17_11_C6_S64	23	0	23	Wean_transport	Wean/Transport	S1	2018-09-28	Feces	Moderate	Grp2	2B5	11.11.2019	Q17	5	61120495	35.77	122240990	61120495	1668379	262372	122212	0.451223	0.506131	0.510126	0.531228	41	1.67565	4.15983	79	2.21151	5.66451	1311	3.66196	10.3571	4203	4.43233	14.3278	NPB_F17_11_C6	0.558405	0.577532	0.668065	28	1.86072	3.85994	69	2.44533	4.70225	221
16	NPB_F17_12_D6_S65	23	0	23	Wean_transport	Wean/Transport	S1	2018-09-28	Feces	Moderate	Grp2	2B6	11.11.2019	Q17	5	65041089	35.72	130082178	65041089	1749894	313058	123764	0.500345	0.540004	0.563135	0.567314	41	1.85807	5.18979	79	2.35952	7.19616	1269	4.02415	17.5413	4068	4.71489	19.4281	NPB_F17_12_D6	0.486469	0.512304	0.605483	27	1.60332	3.37244	62	2.11435	4.12078	185
17	NPB_F17_2_B5_S55	23	0	23	Wean_transport	Wean/Transport	S1	2018-09-28	Feces	Moderate	Grp2	2A2	11.11.2019	Q17	5	73326055	35.86	146652110	73326055	1666021	322471	126153	0.488298	0.56043	0.586177	0.604798	41	1.81333	4.62019	79	2.44877	7.89496	1319	4.21146	23.6302	4222	5.04889	40.0267	NPB_F17_2_B5	0.606707	0.637757	0.714698	30	2.06353	4.37571	69	2.70033	5.29863	240
18	NPB_F17_3_C5_S56	23	0	23	Wean_transport	Wean/Transport	S1	2018-09-28	Feces	Moderate	Grp2	2A3	11.11.2019	Q17	5	59210825	35.72	118421650	59210825	1436374	272145	107275	0.434734	0.445677	0.382452	0.384025	40	1.60368	3.972	79	1.94736	4.46302	1247	2.72631	4.53521	3948	3.18009	4.57145	NPB_F17_3_C5	0.75078	0.780738	0.838142	26	2.44611	7.21829	61	3.20952	10.4378	203
19	NPB_F17_4_D5_S57	23	0	23	Wean_transport	Wean/Transport	S1	2018-09-28	Feces	Moderate	Grp2	2A4	11.11.2019	Q17	5	58827345	35.76	117654690	58827345	1523109	268827	105285	0.436638	0.532878	0.553801	0.606899	41	1.62149	3.54214	79	2.32838	7.06171	1286	3.96482	17.2478	4082	5.04596	35.0339	NPB_F17_4_D5	0.551617	0.565315	0.642615	28	1.8381	3.95834	66	2.36848	4.81799	214
20	NPB_F17_5_E5_S58	23	0	23	Wean_transport	Wean/Transport	S1	2018-09-28	Feces	Moderate	Grp2	2A5	11.11.2019	Q17	5	57567447	35.96	115134894	57567447	979345	235867	82059	0.495258	0.54095	0.53004	0.544847	41	1.83918	5.25577	79	2.36365	7.33047	1301	3.80086	10.8428	4142	4.538	11.4603	NPB_F17_5_E5	0.563194	0.57781	0.659882	28	1.87668	3.51013	66	2.42083	3.97982	217
21	NPB_F17_6_F5_S59	23	0	23	Wean_transport	Wean/Transport	S1	2018-09-28	Feces	Moderate	Grp2	2A6	11.11.2019	Q17	5	51382806	35.84	102765612	51382806	1056342	233439	93000	0.51905	0.547891	0.515028	0.507968	41	1.92753	5.9051	79	2.39398	8.11449	1305	3.69479	13.9194	4209	4.23898	14.6028	NPB_F17_6_F5	0.72941	0.757956	0.824557	27	2.40402	6.74351	64	3.15225	9.41803	228
22	NPB_F17_7_G5_S60	23	0	23	Wean_transport	Wean/Transport	S1	2018-09-28	Feces	Moderate	Grp2	2B1	11.11.2019	Q17	5	71839027	35.91	143678054	71839027	1445457	314122	125512	0.432623	0.514147	0.627483	0.648341	41	1.60658	3.42479	79	2.24654	5.09577	1271	4.48497	29.7799	4070	5.38862	41.8345	NPB_F17_7_G5	0.395089	0.46455	0.644837	11	0.947382	2.01065	22	1.43594	2.46297	51
23	NPB_F17_8_H5_S61	23	0	23	Wean_transport	Wean/Transport	S1	2018-09-28	Feces	Moderate	Grp2	2B2	11.11.2019	Q17	5	64003459	35.73	128006918	64003459	1826248	292741	129855	0.473395	0.525511	0.568123	0.593714	41	1.75799	4.49594	79	2.29619	6.04702	1293	4.07044	14.9147	4150	4.94615	22.9479	NPB_F17_8_H5	0.475688	0.501809	0.601495	28	1.58509	3.03763	63	2.07906	3.48172	199
24	NPB_F17_9_A6_S62	23	0	23	Wean_transport	Wean/Transport	S1	2018-09-28	Feces	Moderate	Grp2	2B3	11.11.2019	Q17	5	66119076	35.82	132238152	66119076	1557557	294807	129949	0.443902	0.513106	0.565714	0.614491	41	1.64846	4.06241	79	2.24199	5.689	1279	4.04702	12.236	4105	5.11254	26.4553	NPB_F17_9_A6	0.573995	0.587724	0.64227	25	1.84762	3.5402	60	2.40634	4.12751	204
25	NPB_F18_1_E6_S66	23	0	23	Wean_transport	Wean/Transport	S1	2018-09-28	Feces	Intensive	Grp3	3A1	11.12.2019	Q18	5	65542324	35.83	131084648	65542324	1435157	289812	99273	0.445016	0.524721	0.563021	0.587948	41	1.6526	4.25358	79	2.29274	6.80966	1308	4.04038	20.9326	4209	4.90641	30.6918	NPB_F18_1_E6	0.743864	0.792344	0.864838	30	2.53003	8.5679	67	3.33156	13.8854	225
26	NPB_F18_10_F7_S75	23	0	23	Wean_transport	Wean/Transport	S1	2018-09-28	Feces	Intensive	Grp3	3B4	11.12.2019	Q18	5	77164087	35.82	154328174	77164087	2020416	336528	144254	0.451223	0.523967	0.577143	0.606003	41	1.67565	4.21018	79	2.28945	6.2446	1340	4.15567	16.7517	4398	5.0837	23.6713	NPB_F18_10_F7	0.698547	0.755741	0.822356	32	2.42098	7.21968	69	3.19989	11.0099	239
27	NPB_F18_11_G7_S76	23	0	23	Wean_transport	Wean/Transport	S1	2018-09-28	Feces	Intensive	Grp3	3B5	11.12.2019	Q18	5	68765484	35.86	137530968	68765484	1520925	300841	128940	0.426577	0.544852	0.6494	0.669713	41	1.58412	3.4108	79	2.3807	6.59927	1343	4.67741	37.94	4344	5.60989	52.0148	NPB_F18_11_G7	0.475873	0.49267	0.592555	28	1.58571	2.74698	64	2.04896	3.00874	227
28	NPB_F18_12_H7_S77	23	0	23	Wean_transport	Wean/Transport	S1	2018-09-28	Feces	Intensive	Grp3	3B6	11.12.2019	Q18	5	63581000	35.56	127162000	63581000	1974948	322005	117611	0.400608	0.400186	0.445142	0.481419	40	1.4778	3.93905	78	1.74349	4.47193	1191	3.15274	7.00364	3652	3.94909	7.4105	NPB_F18_12_H7	0.753222	0.822848	0.818529	10	1.73436	4.31004	17	2.3313	7.7636	32
29	NPB_F18_2_F6_S67	23	0	23	Wean_transport	Wean/Transport	S1	2018-09-28	Feces	Intensive	Grp3	3A2	11.12.2019	Q18	5	64441110	35.85	128882220	64441110	1412147	292747	113759	0.463887	0.547128	0.567028	0.602726	41	1.72268	4.13729	79	2.39065	7.77069	1314	4.07173	19.4595	4223	5.03173	32.9051	NPB_F18_2_F6	0.596029	0.651281	0.74757	31	2.04675	4.17917	71	2.7762	5.94901	225
30	NPB_F18_3_G6_S68	23	0	23	Wean_transport	Wean/Transport	S1	2018-09-28	Feces	Intensive	Grp3	3A3	11.12.2019	Q18	5	65586353	35.93	131172706	65586353	1284514	302303	108983	0.407824	0.525854	0.661619	0.673033	41	1.51448	2.9574	79	2.29769	5.19499	1300	4.74389	37.4449	4184	5.61244	45.0842	NPB_F18_3_G6	0.418304	0.430883	0.539832	27	1.37866	2.74848	69	1.82441	3.24294	204
31	NPB_F18_4_H6_S69	23	0	23	Wean_transport	Wean/Transport	S1	2018-09-28	Feces	Intensive	Grp3	3A4	11.12.2019	Q18	5	62917424	35.77	125834848	62917424	1785269	293889	115969	0.407643	0.436767	0.458966	0.524715	41	1.51381	3.37432	79	1.90843	3.90415	1289	3.28694	5.83644	4179	4.37498	17.5391	NPB_F18_4_H6	0.724739	0.748083	0.811206	28	2.41498	6.86229	67	3.14546	9.37099	214
32	NPB_F18_5_A7_S70	23	0	23	Wean_transport	Wean/Transport	S1	2018-09-28	Feces	Intensive	Grp3	3A5	11.12.2019	Q18	5	67400320	35.74	134800640	67400320	1807945	304148	128309	0.401769	0.446942	0.489319	0.514068	41	1.492	3.41841	79	1.95289	4.26773	1292	3.50545	9.92917	4176	4.28584	13.3941	NPB_F18_5_A7	0.694089	0.707134	0.779612	26	2.26141	6.13105	63	2.92975	8.04938	209
33	NPB_F18_6_B7_S71	23	0	23	Wean_transport	Wean/Transport	S1	2018-09-28	Feces	Intensive	Grp3	3A6	11.12.2019	Q18	5	73004933	35.87	146009866	73004933	1512321	310113	113664	0.3848	0.486549	0.523032	0.588083	41	1.42898	2.88935	79	2.12595	5.5211	1311	3.75461	12.7026	4211	4.90782	36.1701	NPB_F18_6_B7	0.589228	0.628089	0.712908	29	1.98411	4.29243	68	2.65022	5.62123	231
34	NPB_F18_7_C7_S72	23	0	23	Wean_transport	Wean/Transport	S1	2018-09-28	Feces	Intensive	Grp3	3B1	11.12.2019	Q18	5	73582627	35.75	147165254	73582627	1816964	321770	128818	0.440893	0.501811	0.549787	0.597672	41	1.63729	4.00337	79	2.19264	5.41442	1314	3.94793	13.8668	4197	4.98585	34.7749	NPB_F18_7_C7	0.4806	0.494398	0.566543	29	1.61832	3.17168	67	2.07879	3.68556	220
35	NPB_F18_8_D7_S73	23	0	23	Wean_transport	Wean/Transport	S1	2018-09-28	Feces	Intensive	Grp3	3B2	11.12.2019	Q18	5	65994360	35.79	131988720	65994360	1801871	276946	124352	0.462038	0.577009	0.662678	0.700657	41	1.71581	4.13405	79	2.52121	8.11319	1347	4.77502	40.97	4414	5.88029	75.1745	NPB_F18_8_D7	0.546771	0.572933	0.657544	28	1.82195	3.68191	64	2.38276	4.32263	223
36	NPB_F18_9_E7_S74	23	0	23	Wean_transport	Wean/Transport	S1	2018-09-28	Feces	Intensive	Grp3	3B3	11.12.2019	Q18	5	67395632	35.79	134791264	67395632	1541440	293291	107636	0.470681	0.564562	0.622857	0.623018	41	1.74791	4.41439	79	2.46682	7.71062	1280	4.4563	19.6965	4081	5.17983	19.9597	NPB_F18_9_E7	0.365598	0.423979	0.630449	18	1.05671	2.38414	31	1.45594	2.77519	54
37	NPB_F1_1_A2_S1	35	9	35	PRRSv_vacc	Pre-PRRSv Vaccine	S2	2018-10-10	Feces	Minimal	Grp1	1A1	10.9.2019	Q1	1	83541865	35.71	167083730	83541865	2765153	304234	209960	0.452286	0.543504	0.612857	0.629855	41	1.6796	3.65399	79	2.37481	6.21448	1364	4.42371	22.2582	4497	5.29781	25.5711	NPB_F1_1_A2	0.394951	0.442295	0.613525	16	1.09504	2.25708	31	1.51884	2.54107	75
38	NPB_F1_10_B3_S10	35	9	35	PRRSv_vacc	Pre-PRRSv Vaccine	S2	2018-10-10	Feces	Minimal	Grp1	1B4	10.9.2019	Q1	1	63571909	35.77	127143818	63571909	1857878	224112	115474	0.307485	0.463136	0.515559	0.556769	41	1.14187	1.94172	79	2.02365	4.26743	1383	3.72853	7.2037	4593	4.69484	11.0524	NPB_F1_10_B3	0.381478	0.390626	0.537231	23	1.19612	2.10929	55	1.56537	2.26465	168
39	NPB_F1_11_C3_S11	35	9	35	PRRSv_vacc	Pre-PRRSv Vaccine	S2	2018-10-10	Feces	Minimal	Grp1	1B5	10.9.2019	Q1	1	61103540	35.78	122207080	61103540	1747523	214726	106862	0.284021	0.453353	0.48029	0.522503	41	1.05473	1.77608	79	1.9809	4.07177	1349	3.46151	5.95069	4418	4.3856	11.5817	NPB_F1_11_C3	0.380806	0.413424	0.644127	10	0.876838	1.80123	18	1.19495	1.91773	40
40	NPB_F1_12_D3_S12	35	9	35	PRRSv_vacc	Pre-PRRSv Vaccine	S2	2018-10-10	Feces	Minimal	Grp1	1B6	10.9.2019	Q1	1	62100412	35.77	124200824	62100412	1871084	229494	111939	0.435728	0.567664	0.648591	0.67697	41	1.61811	3.25354	79	2.48038	7.05048	1393	4.69529	23.9626	4556	5.70293	33.7873	NPB_F1_12_D3	0.344056	0.382762	0.585309	18	0.994448	1.94416	36	1.37164	2.12146	76
41	NPB_F1_2_B2_S2	35	9	35	PRRSv_vacc	Pre-PRRSv Vaccine	S2	2018-10-10	Feces	Minimal	Grp1	1A2	10.9.2019	Q1	1	74157202	35.67	148314404	74157202	2520098	267383	165442	0.324663	0.466195	0.508626	0.549454	41	1.20566	2.06056	79	2.03701	4.37039	1361	3.67023	7.59111	4501	4.62203	14.9143	NPB_F1_2_B2	0.356107	0.404021	0.619002	15	0.964356	1.99422	29	1.36046	2.17564	56
42	NPB_F1_3_C2_S3	35	9	35	PRRSv_vacc	Pre-PRRSv Vaccine	S2	2018-10-10	Feces	Minimal	Grp1	1A3	10.9.2019	Q1	1	72692262	35.65	145384524	72692262	2640761	252607	177430	0.339519	0.474263	0.568195	0.598579	41	1.26083	2.23841	79	2.07227	4.59145	1400	4.11613	14.911	4654	5.05529	19.4326	NPB_F1_3_C2	0.414941	0.45216	0.579055	27	1.36758	2.44756	63	1.87336	2.82597	212
43	NPB_F1_4_D2_S4	35	9	35	PRRSv_vacc	Pre-PRRSv Vaccine	S2	2018-10-10	Feces	Minimal	Grp1	1A4	10.9.2019	Q1	1	47946498	35.66	95892996	47946498	1756877	164080	106332	0.259166	0.39219	0.436283	0.479147	41	0.962432	1.705	79	1.71365	3.01563	1349	3.14435	5.98989	4432	4.02321	10.4487	NPB_F1_4_D2	0.487681	0.525057	0.625273	26	1.58891	2.98148	61	2.15844	3.63752	208
44	NPB_F1_5_E2_S5	35	9	35	PRRSv_vacc	Pre-PRRSv Vaccine	S2	2018-10-10	Feces	Minimal	Grp1	1A5	10.9.2019	Q1	1	110560307	35.7	221120614	110560307	3681479	378341	338409	0.388465	0.540244	0.623758	0.65079	41	1.44259	2.53373	79	2.36057	5.87684	1409	4.52264	31.5559	4728	5.5065	48.7948	NPB_F1_5_E2	0.399989	0.45268	0.685086	12	0.993936	1.94488	23	1.41938	2.21377	50
45	NPB_F1_6_F2_S6	35	9	35	PRRSv_vacc	Pre-PRRSv Vaccine	S2	2018-10-10	Feces	Minimal	Grp1	1A6	10.9.2019	Q1	1	80543428	35.62	161086856	80543428	3028357	270056	230361	0.323393	0.434094	0.481039	0.529269	41	1.20094	2.54889	79	1.89675	4.51171	1370	3.47433	7.7206	4571	4.46041	15.5789	NPB_F1_6_F2	0.782829	0.811568	0.899198	25	2.51983	8.61201	61	3.33626	15.3832	215
46	NPB_F1_7_G2_S7	35	9	35	PRRSv_vacc	Pre-PRRSv Vaccine	S2	2018-10-10	Feces	Minimal	Grp1	1B1	10.9.2019	Q1	1	73792847	35.66	147585694	73792847	2562719	252630	168804	0.155283	0.261672	0.249897	0.285651	41	0.576655	1.27742	79	1.14336	1.76963	1376	1.80599	1.81393	4565	2.40695	2.17801	NPB_F1_7_G2	0.247454	0.243297	0.419613	20	0.741306	1.47794	50	0.951785	1.50968	133
47	NPB_F1_8_H2_S8	35	9	35	PRRSv_vacc	Pre-PRRSv Vaccine	S2	2018-10-10	Feces	Minimal	Grp1	1B2	10.9.2019	Q1	1	88814436	35.64	177628872	88814436	3288493	324116	294311	0.355741	0.512714	0.559219	0.59597	41	1.32107	2.29166	79	2.24028	5.52144	1383	4.04428	12.3447	4651	5.03287	21.788	NPB_F1_8_H2	0.40671	0.429292	0.567413	28	1.35524	2.2889	64	1.78538	2.49509	220
48	NPB_F1_9_A3_S9	35	9	35	PRRSv_vacc	Pre-PRRSv Vaccine	S2	2018-10-10	Feces	Minimal	Grp1	1B3	10.9.2019	Q1	1	58875195	35.77	117750390	58875195	1733705	222889	117678	0.329668	0.505656	0.552549	0.588137	41	1.22424	2.05923	79	2.20944	5.34065	1375	3.99283	11.876	4534	4.95174	23.1289	NPB_F1_9_A3	0.364288	0.408211	0.656871	12	0.905222	1.87002	21	1.24281	2.00277	43
49	NPB_F2_1_E3_S13	35	9	35	PRRSv_vacc	Pre-PRRSv Vaccine	S2	2018-10-10	Feces	Moderate	Grp2	2A1	10.10.2019	Q2	1	86219015	35.81	172438030	86219015	2316640	295059	144054	0.302816	0.474764	0.593085	0.621002	41	1.12453	1.90712	79	2.07446	4.18184	1376	4.28619	22.0163	4625	5.24078	38.3686	NPB_F2_1_E3	0.336708	0.37041	0.609295	12	0.836688	1.73253	22	1.14495	1.83327	47
50	NPB_F2_10_F4_S22	35	9	35	PRRSv_vacc	Pre-PRRSv Vaccine	S2	2018-10-10	Feces	Moderate	Grp2	2B4	10.10.2019	Q2	1	55160020	35.99	110320040	55160020	1016158	227717	81665	0.264941	0.452989	0.511122	0.540301	41	0.983878	1.74493	79	1.97931	4.53133	1331	3.67685	11.6163	4357	4.52747	19.4844	NPB_F2_10_F4	0.420157	0.457497	0.686609	15	1.13781	2.11908	30	1.55604	2.36759	55
51	NPB_F2_11_G4_S23	35	9	35	PRRSv_vacc	Pre-PRRSv Vaccine	S2	2018-10-10	Feces	Moderate	Grp2	2B5	10.10.2019	Q2	1	65559714	35.95	131119428	65559714	1307914	278964	228655	0.362492	0.494572	0.579763	0.615139	41	1.34614	2.39076	79	2.161	5.02286	1344	4.17627	13.7886	4452	5.16785	26.5325	NPB_F2_11_G4	0.455941	0.470123	0.587721	25	1.46762	2.63282	61	1.93261	2.92142	209
52	NPB_F2_12_H4_S24	35	9	35	PRRSv_vacc	Pre-PRRSv Vaccine	S2	2018-10-10	Feces	Moderate	Grp2	2B6	10.10.2019	Q2	1	51050284	35.9	102100568	51050284	1310953	208865	86367	0.187247	0.367712	0.3797	0.409958	41	0.695354	1.39323	79	1.6067	3.01193	1322	2.72886	4.60126	4329	3.43261	6.56579	NPB_F2_12_H4	0.38109	0.391376	0.582051	19	1.12209	2.0264	44	1.48104	2.23513	94
53	NPB_F2_2_F3_S14	35	9	35	PRRSv_vacc	Pre-PRRSv Vaccine	S2	2018-10-10	Feces	Moderate	Grp2	2A2	10.10.2019	Q2	1	68450272	35.83	136900544	68450272	1682650	246075	110288	0.324679	0.467104	0.468188	0.525095	41	1.20572	1.98102	79	2.04099	4.05157	1364	3.37947	5.17234	4514	4.41864	11.0307	NPB_F2_2_F3	0.392127	0.405504	0.538763	25	1.26221	2.15339	61	1.66698	2.33244	211
54	NPB_F2_3_G3_S15	35	9	35	PRRSv_vacc	Pre-PRRSv Vaccine	S2	2018-10-10	Feces	Moderate	Grp2	2A3	10.10.2019	Q2	1	58367358	35.83	116734716	58367358	1436161	207443	89635	0.218481	0.348165	0.380005	0.445495	41	0.811346	1.48878	79	1.52129	2.56963	1340	2.7362	3.08207	4386	3.736	5.06451	NPB_F2_3_G3	0.339879	0.392755	0.642993	13	0.871773	1.76588	22	1.21402	1.88298	43
55	NPB_F2_4_H3_S16	35	9	35	PRRSv_vacc	Pre-PRRSv Vaccine	S2	2018-10-10	Feces	Moderate	Grp2	2A4	10.10.2019	Q2	1	66332132	35.71	132664264	66332132	2108341	240972	188366	0.277785	0.428518	0.484953	0.542116	41	1.03157	1.75603	79	1.87239	3.75728	1351	3.49583	6.71732	4474	4.55704	17.6762	NPB_F2_4_H3	0.420227	0.459275	0.672212	11	1.00766	2.08514	21	1.39827	2.29596	42
56	NPB_F2_5_A4_S17	35	9	35	PRRSv_vacc	Pre-PRRSv Vaccine	S2	2018-10-10	Feces	Moderate	Grp2	2A5	10.10.2019	Q2	1	58150753	35.94	116301506	58150753	1289033	246197	80895	0.277375	0.415477	0.447298	0.466863	41	1.03005	1.81561	79	1.8154	3.31779	1338	3.22007	6.47064	4413	3.91806	7.7948	NPB_F2_5_A4	0.617523	0.651321	0.739531	23	1.93624	3.81193	57	2.63332	5.33786	207
57	NPB_F2_6_B4_S18	35	9	35	PRRSv_vacc	Pre-PRRSv Vaccine	S2	2018-10-10	Feces	Moderate	Grp2	2A6	10.10.2019	Q2	1	55689627	35.88	111379254	55689627	1395892	231880	87920	0.347293	0.491432	0.599149	0.64921	41	1.2897	2.36481	79	2.14729	4.80563	1352	4.31947	21.863	4424	5.44999	47.9335	NPB_F2_6_B4	0.466992	0.50013	0.626273	28	1.55611	2.65322	64	2.07998	3.0864	211
58	NPB_F2_7_C4_S19	35	9	35	PRRSv_vacc	Pre-PRRSv Vaccine	S2	2018-10-10	Feces	Moderate	Grp2	2B1	10.10.2019	Q2	1	54879318	35.97	109758636	54879318	1136840	220787	73962	0.24418	0.429822	0.437237	0.504882	41	0.906779	1.59746	79	1.87808	3.80571	1337	3.14731	4.95527	4381	4.23345	13.7713	NPB_F2_7_C4	0.36744	0.400637	0.580309	19	1.0819	2	40	1.4779	2.25161	94
59	NPB_F2_8_D4_S20	35	9	35	PRRSv_vacc	Pre-PRRSv Vaccine	S2	2018-10-10	Feces	Moderate	Grp2	2B2	10.10.2019	Q2	1	45485512	35.81	90971024	45485512	1266873	196387	181971	0.311052	0.469186	0.589159	0.629292	41	1.15511	2.01019	79	2.05009	4.16236	1334	4.23955	17.7087	4412	5.28107	35.0753	NPB_F2_8_D4	0.374162	0.391089	0.551597	25	1.20438	2.11243	57	1.58119	2.27828	161
60	NPB_F2_9_E4_S21	35	9	35	PRRSv_vacc	Pre-PRRSv Vaccine	S2	2018-10-10	Feces	Moderate	Grp2	2B3	10.10.2019	Q2	1	52276205	35.95	104552410	52276205	894862	219773	244047	0.359796	0.499972	0.626128	0.66241	41	1.33613	2.3494	79	2.1846	4.52097	1354	4.51489	26.2938	4459	5.56602	42.7451	NPB_F2_9_E4	0.408685	0.407526	0.687114	9	0.897972	1.82815	19	1.19994	1.92857	37
61	NPB_F3_1_A5_S25	35	9	35	PRRSv_vacc	Pre-PRRSv Vaccine	S2	2018-10-10	Feces	Intensive	Grp3	3A1	10.10.2019	Q3	1	62818920	35.86	125637840	62818920	1509390	238563	99946	0.326225	0.469223	0.491242	0.550498	41	1.21146	2.08075	79	2.05025	4.17694	1373	3.5491	5.68426	4553	4.63714	15.6081	NPB_F3_1_A5	0.339268	0.406044	0.620118	13	0.870204	1.77187	24	1.29043	2.01748	54
62	NPB_F3_10_B6_S34	35	9	35	PRRSv_vacc	Pre-PRRSv Vaccine	S2	2018-10-10	Feces	Intensive	Grp3	3B4	10.10.2019	Q3	1	67342729	35.94	134685458	67342729	1826623	263155	146195	0.306062	0.492452	0.551771	0.581605	41	1.13658	1.92747	79	2.15174	5.20244	1383	3.99041	12.4579	4558	4.89982	17.8152	NPB_F3_10_B6	0.329052	0.354834	0.61553	15	0.891089	1.76046	31	1.2185	1.89502	53
63	NPB_F3_11_C6_S35	35	9	35	PRRSv_vacc	Pre-PRRSv Vaccine	S2	2018-10-10	Feces	Intensive	Grp3	3B5	10.10.2019	Q3	1	50786662	35.89	101573324	50786662	1468877	200798	118948	0.336187	0.46949	0.523819	0.584203	41	1.24846	2.12557	79	2.05141	4.19143	1345	3.77367	6.35336	4419	4.90361	17.1887	NPB_F3_11_C6	0.394606	0.391839	0.643074	9	0.867038	1.78404	22	1.21119	1.92522	44
64	NPB_F3_12_D6_S36	35	9	35	PRRSv_vacc	Pre-PRRSv Vaccine	S2	2018-10-10	Feces	Intensive	Grp3	3B6	10.10.2019	Q3	1	87640629	35.92	175281258	87640629	2494124	345019	196874	0.193789	0.358021	0.340255	0.394871	40	0.714864	1.43648	79	1.56436	3.1331	1280	2.43439	3.95001	4156	3.29019	6.87664	NPB_F3_12_D6	0.472602	0.493575	0.596307	27	1.55762	2.54658	63	2.04495	2.84154	219
65	NPB_F3_2_B5_S26	35	9	35	PRRSv_vacc	Pre-PRRSv Vaccine	S2	2018-10-10	Feces	Intensive	Grp3	3A2	10.10.2019	Q3	1	65119963	35.96	130239926	65119963	1301900	235869	92613	0.289801	0.40596	0.422507	0.498045	40	1.06904	1.86527	79	1.77382	3.11728	1361	3.0488	3.60629	4533	4.19311	8.92752	NPB_F3_2_B5	0.310412	0.341217	0.576094	16	0.860645	1.72266	30	1.16055	1.81446	57
66	NPB_F3_3_C5_S27	35	9	35	PRRSv_vacc	Pre-PRRSv Vaccine	S2	2018-10-10	Feces	Intensive	Grp3	3A3	10.10.2019	Q3	1	59301375	35.91	118602750	59301375	1260189	212320	80947	0.214523	0.328821	0.325616	0.40373	41	0.796646	1.48332	79	1.43677	2.21822	1363	2.35012	2.4207	4466	3.39305	5.18668	NPB_F3_3_C5	0.431221	0.462849	0.582145	24	1.37044	2.25768	59	1.88728	2.61949	190
67	NPB_F3_4_D5_S28	35	9	35	PRRSv_vacc	Pre-PRRSv Vaccine	S2	2018-10-10	Feces	Intensive	Grp3	3A4	10.10.2019	Q3	1	45336965	35.8	90673930	45336965	1192269	177924	301077	0.428557	0.560006	0.640039	0.658408	41	1.59148	3.23151	79	2.44692	6.67326	1346	4.61141	34.3381	4425	5.52736	48.2332	NPB_F3_4_D5	0.453384	0.461304	0.589564	24	1.44088	2.42242	59	1.88098	2.6594	199
68	NPB_F3_5_E5_S29	35	9	35	PRRSv_vacc	Pre-PRRSv Vaccine	S2	2018-10-10	Feces	Intensive	Grp3	3A5	10.10.2019	Q3	1	58870312	35.82	117740624	58870312	1613283	219108	85898	0.369837	0.529721	0.598844	0.639388	41	1.37341	2.507	79	2.31459	6.03398	1383	4.33084	18.0996	4565	5.38759	39.9062	NPB_F3_5_E5	0.436678	0.450786	0.59286	29	1.47042	2.34129	68	1.90209	2.53027	224
69	NPB_F3_6_F5_S30	35	9	35	PRRSv_vacc	Pre-PRRSv Vaccine	S2	2018-10-10	Feces	Intensive	Grp3	3A6	10.10.2019	Q3	1	59104793	35.89	118209586	59104793	1281881	217847	92844	0.359478	0.514416	0.590696	0.633232	41	1.33495	2.37911	79	2.24771	5.45256	1377	4.26935	15.9177	4571	5.33655	34.2399	NPB_F3_6_F5	0.408422	0.423932	0.571179	29	1.37528	2.2196	67	1.7825	2.38533	222
70	NPB_F3_7_G5_S31	35	9	35	PRRSv_vacc	Pre-PRRSv Vaccine	S2	2018-10-10	Feces	Intensive	Grp3	3B1	10.10.2019	Q3	1	51487226	35.76	102974452	51487226	1458843	199050	149317	0.424205	0.552814	0.658795	0.68186	41	1.57531	3.26197	79	2.41549	6.27437	1345	4.74606	35.0394	4457	5.72915	50.9507	NPB_F3_7_G5	0.437821	0.439163	0.644057	9	0.96199	1.92062	21	1.33704	2.11477	47
71	NPB_F3_8_H5_S32	35	9	35	PRRSv_vacc	Pre-PRRSv Vaccine	S2	2018-10-10	Feces	Intensive	Grp3	3B2	10.10.2019	Q3	1	66028253	35.64	132056506	66028253	2510996	251351	185082	0.396952	0.561448	0.605955	0.621857	41	1.47411	2.77472	79	2.45322	7.48129	1385	4.38315	22.0705	4566	5.24001	26.4712	NPB_F3_8_H5	0.39336	0.420431	0.661054	10	0.905744	1.85288	20	1.2595	2.00046	40
72	NPB_F3_9_A6_S33	35	9	35	PRRSv_vacc	Pre-PRRSv Vaccine	S2	2018-10-10	Feces	Intensive	Grp3	3B3	10.10.2019	Q3	1	76310460	35.88	152620920	76310460	2182740	317414	170214	0.412849	0.53979	0.669302	0.690161	41	1.53315	3.06509	79	2.35858	5.71558	1399	4.8481	41.2183	4598	5.82039	53.4529	NPB_F3_9_A6	0.349653	0.391018	0.557294	29	1.17739	2.07176	58	1.5877	2.28282	150
73	NPB_F4_1_E6_S37	70	44	70	PRRSv_virus	Pre-PRRSv Challenge	S3	2018-11-14	Feces	Minimal	Grp1	1A1	10.11.2019	Q4	1	69839921	35.95	139679842	69839921	1720914	278264	189523	0.384344	0.520103	0.582436	0.700016	41	1.42729	2.59353	79	2.27256	5.44475	1393	4.21638	15.2824	4612	5.90563	71.9626	NPB_F4_1_E6	0.317091	0.385771	0.537994	26	1.03311	1.81511	60	1.57948	2.29521	167
74	NPB_F4_10_F7_S46	70	44	70	PRRSv_virus	Pre-PRRSv Challenge	S3	2018-11-14	Feces	Minimal	Grp1	1B4	10.11.2019	Q4	1	66631592	35.91	133263184	66631592	1589483	261904	121325	0.321151	0.460289	0.518459	0.673277	41	1.19262	2.11357	79	2.01121	4.0889	1381	3.74875	9.79284	4552	5.67123	64.3949	NPB_F4_10_F7	0.378631	0.485308	0.688588	9	0.831938	1.758	19	1.42896	2.40658	41
75	NPB_F4_11_G7_S47	70	44	70	PRRSv_virus	Pre-PRRSv Challenge	S3	2018-11-14	Feces	Minimal	Grp1	1B5	10.11.2019	Q4	1	67834656	35.88	135669312	67834656	1711274	259342	119833	0.302834	0.442527	0.50766	0.629235	41	1.1246	1.90393	79	1.9336	3.62931	1378	3.66956	8.59551	4570	5.30273	26.0753	NPB_F4_11_G7	0.366222	0.479717	0.699394	10	0.843257	1.77973	19	1.4125	2.36088	41
76	NPB_F4_12_H7_S1	70	44	70	PRRSv_virus	Pre-PRRSv Challenge	S3	2018-11-14	Feces	Minimal	Grp1	1B6	10.11.2019	Q4	2	58423918	35.43	116847836	58423918	2402671	317098	207958	0.255675	0.420913	0.461781	0.589552	41	0.949466	1.72565	79	1.83916	3.68459	1341	3.32536	8.31912	4431	4.9501	27.0682	NPB_F4_12_H7	0.332932	0.456972	0.659516	11	0.798335	1.66788	20	1.36897	2.25608	42
77	NPB_F4_2_F6_S38	70	44	70	PRRSv_virus	Pre-PRRSv Challenge	S3	2018-11-14	Feces	Minimal	Grp1	1A2	10.11.2019	Q4	1	60742484	35.91	121484968	60742484	1505639	247007	157895	0.339512	0.481794	0.550766	0.656926	41	1.2608	2.1901	79	2.10518	4.44266	1389	3.98553	11.4427	4574	5.53667	28.3357	NPB_F4_2_F6	0.320506	0.427707	0.655793	14	0.845834	1.73719	26	1.39351	2.2446	50
78	NPB_F4_3_G6_S39	70	44	70	PRRSv_virus	Pre-PRRSv Challenge	S3	2018-11-14	Feces	Minimal	Grp1	1A3	10.11.2019	Q4	1	58575105	35.91	117150210	58575105	1572882	235232	129538	0.284764	0.44008	0.480526	0.587335	41	1.05749	1.81645	79	1.92291	3.72423	1363	3.46817	8.17624	4515	4.94252	22.1137	NPB_F4_3_G6	0.361549	0.471152	0.670504	9	0.794404	1.68138	19	1.38728	2.28403	41
79	NPB_F4_4_H6_S40	70	44	70	PRRSv_virus	Pre-PRRSv Challenge	S3	2018-11-14	Feces	Minimal	Grp1	1A4	10.11.2019	Q4	1	62756373	35.87	125512746	62756373	2016037	251828	119787	0.377237	0.507045	0.582304	0.735638	41	1.4009	2.51535	79	2.2155	5.10297	1357	4.20018	12.9025	4456	6.18084	130.988	NPB_F4_4_H6	0.419472	0.500563	0.704342	8	0.872267	1.81318	18	1.44681	2.44202	40
80	NPB_F4_5_A7_S41	70	44	70	PRRSv_virus	Pre-PRRSv Challenge	S3	2018-11-14	Feces	Minimal	Grp1	1A5	10.11.2019	Q4	1	66673022	35.81	133346044	66673022	1984594	259153	136072	0.332121	0.43485	0.500905	0.676362	41	1.23335	2.11476	79	1.90005	3.4768	1366	3.61636	7.49669	4462	5.6837	58.7606	NPB_F4_5_A7	0.328712	0.466026	0.672298	9	0.722253	1.59484	18	1.34699	2.27721	39
81	NPB_F4_6_B7_S42	70	44	70	PRRSv_virus	Pre-PRRSv Challenge	S3	2018-11-14	Feces	Minimal	Grp1	1A6	10.11.2019	Q4	1	70878080	35.88	141756160	70878080	1817208	261481	121155	0.310236	0.430691	0.507598	0.632759	41	1.15208	2.02229	79	1.88188	3.56084	1380	3.66985	8.66466	4535	5.32757	24.0243	NPB_F4_6_B7	0.359365	0.46283	0.676668	10	0.827467	1.749	21	1.4091	2.33093	45
82	NPB_F4_7_C7_S43	70	44	70	PRRSv_virus	Pre-PRRSv Challenge	S3	2018-11-14	Feces	Minimal	Grp1	1B1	10.11.2019	Q4	1	69824742	35.87	139649484	69824742	1814310	264105	121813	0.387134	0.528205	0.575012	0.692234	41	1.43765	2.64705	79	2.30797	5.91843	1376	4.15557	15.8498	4521	5.82618	67.4589	NPB_F4_7_C7	0.391898	0.484092	0.698895	9	0.861089	1.82105	19	1.42538	2.37302	39
83	NPB_F4_8_D7_S44	70	44	70	PRRSv_virus	Pre-PRRSv Challenge	S3	2018-11-14	Feces	Minimal	Grp1	1B2	10.11.2019	Q4	1	61102745	35.86	122205490	61102745	1733883	236833	108390	0.284	0.429765	0.492415	0.648899	41	1.05465	1.83188	79	1.87784	3.46039	1377	3.55901	8.2042	4546	5.46503	49.519	NPB_F4_8_D7	0.371267	0.489048	0.693001	9	0.815757	1.72571	19	1.43997	2.4541	40
84	NPB_F4_9_E7_S45	70	44	70	PRRSv_virus	Pre-PRRSv Challenge	S3	2018-11-14	Feces	Minimal	Grp1	1B3	10.11.2019	Q4	1	73370088	35.93	146740176	73370088	1735259	277279	127484	0.302158	0.43681	0.488432	0.626478	41	1.12209	1.90635	79	1.90862	3.42197	1394	3.53621	7.85931	4591	5.28237	25.287	NPB_F4_9_E7	0.261169	0.372472	0.58164	22	0.807283	1.67181	42	1.39218	2.2895	71
85	NPB_F5_1_A8_S2	70	44	70	PRRSv_virus	Pre-PRRSv Challenge	S3	2018-11-14	Feces	Moderate	Grp2	2A1	10.14.2019	Q5	2	53644444	35.43	107288888	53644444	1921721	301757	168264	0.334829	0.458539	0.529801	0.696257	41	1.24341	2.13687	79	2.00356	3.9143	1366	3.82498	8.8754	4503	5.85726	82.8922	NPB_F5_1_A8	0.371265	0.483378	0.687539	8	0.772024	1.65087	18	1.39714	2.40563	39
86	NPB_F5_10_B9_S11	70	44	70	PRRSv_virus	Pre-PRRSv Challenge	S3	2018-11-14	Feces	Moderate	Grp2	2B4	10.14.2019	Q5	2	57405859	35.48	114811718	57405859	2012472	297925	158962	0.1811	0.324085	0.382196	0.542297	41	0.672529	1.36273	79	1.41607	2.25287	1360	2.75763	4.87245	4494	4.56099	17.5035	NPB_F5_10_B9	0.364494	0.491743	0.637886	10	0.839279	1.77447	20	1.47313	2.71442	44
87	NPB_F5_11_C9_S12	70	44	70	PRRSv_virus	Pre-PRRSv Challenge	S3	2018-11-14	Feces	Moderate	Grp2	2B5	10.14.2019	Q5	2	59144799	35.48	118289598	59144799	2134016	306494	175305	0.301366	0.421429	0.502263	0.679804	41	1.11915	1.91079	79	1.84141	3.27368	1364	3.62542	7.26253	4520	5.72141	56.2098	NPB_F5_11_C9	0.420498	0.525952	0.687595	8	0.874401	1.83228	17	1.49013	2.65678	41
88	NPB_F5_12_D9_S13	70	44	70	PRRSv_virus	Pre-PRRSv Challenge	S3	2018-11-14	Feces	Moderate	Grp2	2B6	10.14.2019	Q5	2	65473796	35.47	130947592	65473796	2408911	361774	182808	0.239871	0.381977	0.435184	0.581048	41	0.890777	1.56557	79	1.66903	2.76025	1367	3.14219	6.11885	4513	4.88935	23.9446	NPB_F5_12_D9	0.372506	0.444408	0.630856	8	0.774604	1.64767	21	1.35301	2.296	46
89	NPB_F5_2_B8_S3	70	44	70	PRRSv_virus	Pre-PRRSv Challenge	S3	2018-11-14	Feces	Moderate	Grp2	2A2	10.14.2019	Q5	2	64189044	35.55	128378088	64189044	2003998	345157	199025	0.213917	0.353913	0.41304	0.572991	41	0.794398	1.48737	79	1.54641	2.49582	1366	2.982	5.51189	4478	4.8171	21.9484	NPB_F5_2_B8	0.343615	0.465315	0.620649	10	0.791203	1.66919	20	1.39396	2.47669	45
90	NPB_F5_3_C8_S4	70	44	70	PRRSv_virus	Pre-PRRSv Challenge	S3	2018-11-14	Feces	Moderate	Grp2	2A3	10.14.2019	Q5	2	55932264	35.5	111864528	55932264	1852676	296151	157222	0.278586	0.428835	0.480204	0.593123	41	1.03455	1.79808	79	1.87377	3.3991	1359	3.46443	7.03595	4492	4.98819	19.7453	NPB_F5_3_C8	0.393273	0.490935	0.680715	9	0.86411	1.79752	19	1.44553	2.41929	42
91	NPB_F5_4_D8_S5	70	44	70	PRRSv_virus	Pre-PRRSv Challenge	S3	2018-11-14	Feces	Moderate	Grp2	2A4	10.14.2019	Q5	2	49808370	35.44	99616740	49808370	1864091	277474	164893	0.242312	0.354304	0.425892	0.588916	41	0.899844	1.60592	79	1.54811	2.4647	1334	3.06469	5.44512	4406	4.94143	23.9748	NPB_F5_4_D8	0.349238	0.483912	0.671423	9	0.767354	1.6306	17	1.37103	2.34139	37
92	NPB_F5_5_E8_S6	70	44	70	PRRSv_virus	Pre-PRRSv Challenge	S3	2018-11-14	Feces	Moderate	Grp2	2A5	10.14.2019	Q5	2	50648779	35.46	101297558	50648779	1775813	265473	161792	0.212101	0.328126	0.39103	0.588056	41	0.787653	1.45383	79	1.43373	2.19842	1353	2.81936	4.54883	4454	4.94058	30.1734	NPB_F5_5_E8	0.329089	0.456503	0.600777	7	0.640378	1.46713	16	1.26569	2.3001	37
93	NPB_F5_6_F8_S7	70	44	70	PRRSv_virus	Pre-PRRSv Challenge	S3	2018-11-14	Feces	Moderate	Grp2	2A6	10.14.2019	Q5	2	59089537	35.5	118179074	59089537	1848716	334991	180783	0.292272	0.407821	0.486714	0.643854	41	1.08537	1.91903	79	1.78195	3.211	1361	3.51211	7.66871	4472	5.41197	31.2199	NPB_F5_6_F8	0.34641	0.490816	0.677763	9	0.761142	1.64288	17	1.39059	2.34975	39
94	NPB_F5_7_G8_S8	70	44	70	PRRSv_virus	Pre-PRRSv Challenge	S3	2018-11-14	Feces	Moderate	Grp2	2B1	10.14.2019	Q5	2	49518048	35.41	99036096	49518048	1574465	307661	145550	0.299662	0.407113	0.45508	0.633641	41	1.11282	1.90061	79	1.77886	2.85717	1336	3.27541	5.61997	4298	5.30098	42.0186	NPB_F5_7_G8	0.316022	0.450219	0.613596	10	0.727668	1.54713	19	1.32564	2.28624	43
95	NPB_F5_8_H8_S9	70	44	70	PRRSv_virus	Pre-PRRSv Challenge	S3	2018-11-14	Feces	Moderate	Grp2	2B2	10.14.2019	Q5	2	50822617	35.38	101645234	50822617	2091448	276155	183830	0.234432	0.371789	0.441979	0.602931	41	0.87058	1.5615	79	1.62451	2.68757	1340	3.18244	6.15448	4391	5.05697	29.8278	NPB_F5_8_H8	0.373784	0.493074	0.632829	9	0.821287	1.73481	18	1.42517	2.57366	43
96	NPB_F5_9_A9_S10	70	44	70	PRRSv_virus	Pre-PRRSv Challenge	S3	2018-11-14	Feces	Moderate	Grp2	2B3	10.14.2019	Q5	2	51358408	35.43	102716816	51358408	1989651	277408	146703	0.228481	0.339486	0.41282	0.611989	41	0.84848	1.52331	79	1.48337	2.2626	1381	2.98492	4.85337	4510	5.14931	35.1128	NPB_F5_9_A9	0.372405	0.493614	0.643682	9	0.818257	1.75691	19	1.45342	2.72174	41
97	NPB_F6_1_E9_S14	70	44	70	PRRSv_virus	Pre-PRRSv Challenge	S3	2018-11-14	Feces	Intensive	Grp3	3A1	10.14.2019	Q6	2	55130203	35.51	110260406	55130203	1860804	293642	145730	0.342892	0.474107	0.558711	0.682169	41	1.27335	2.21827	79	2.07159	4.28789	1380	4.03939	11.7838	4540	5.74433	43.2743	NPB_F6_1_E9	0.364304	0.467293	0.681568	9	0.800458	1.67405	19	1.37592	2.27051	40
98	NPB_F6_10_F10_S23	70	44	70	PRRSv_virus	Pre-PRRSv Challenge	S3	2018-11-14	Feces	Intensive	Grp3	3B4	10.14.2019	Q6	2	66537356	35.55	133074712	66537356	2147452	385798	187018	0.377109	0.525873	0.59824	0.698972	41	1.40042	2.5073	79	2.29777	5.61859	1382	4.32605	17.2794	4618	5.89773	57.5787	NPB_F6_10_F10	0.377877	0.456267	0.672367	9	0.830281	1.71792	21	1.38912	2.24238	44
99	NPB_F6_11_G10_S24	70	44	70	PRRSv_virus	Pre-PRRSv Challenge	S3	2018-11-14	Feces	Intensive	Grp3	3B5	10.14.2019	Q6	2	67196344	35.52	134392688	67196344	2302467	387540	191149	0.277433	0.424811	0.463412	0.534733	41	1.03027	1.82426	79	1.85619	3.4978	1397	3.35607	5.4585	4568	4.5061	8.07716	NPB_F6_11_G10	0.385516	0.460912	0.690415	10	0.887684	1.83818	20	1.38077	2.20062	41
100	NPB_F6_12_H10_S25	70	44	70	PRRSv_virus	Pre-PRRSv Challenge	S3	2018-11-14	Feces	Intensive	Grp3	3B6	10.14.2019	Q6	2	61697457	35.4	123394914	61697457	2625166	352468	202064	0.353388	0.485941	0.56938	0.671464	41	1.31233	2.31079	79	2.12329	4.62526	1375	4.11446	10.8437	4552	5.65596	37.3049	NPB_F6_12_H10	0.400865	0.469988	0.695004	9	0.880791	1.81939	19	1.38385	2.18735	42
101	NPB_F6_2_F9_S15	70	44	70	PRRSv_virus	Pre-PRRSv Challenge	S3	2018-11-14	Feces	Intensive	Grp3	3A2	10.14.2019	Q6	2	43583577	35.48	87167154	43583577	1555400	231147	137062	0.354867	0.476703	0.532573	0.631915	41	1.31782	2.37678	79	2.08293	4.51443	1358	3.84186	9.97141	4471	5.31148	25.9604	NPB_F6_2_F9	0.310329	0.428112	0.654319	16	0.860414	1.77677	28	1.42656	2.27861	51
102	NPB_F6_3_G9_S16	70	44	70	PRRSv_virus	Pre-PRRSv Challenge	S3	2018-11-14	Feces	Intensive	Grp3	3A3	10.14.2019	Q6	2	55909249	35.51	111818498	55909249	1860469	306512	150426	0.280833	0.435779	0.452481	0.536107	41	1.04289	1.86014	79	1.90411	3.74003	1360	3.26476	5.35427	4490	4.50845	12.3324	NPB_F6_3_G9	0.405726	0.451462	0.668053	9	0.891472	1.80064	19	1.3293	2.07674	42
103	NPB_F6_4_H9_S17	70	44	70	PRRSv_virus	Pre-PRRSv Challenge	S3	2018-11-14	Feces	Intensive	Grp3	3A4	10.14.2019	Q6	2	51218915	35.41	102437830	51218915	2132841	274956	155064	0.30943	0.457608	0.531304	0.635092	41	1.14909	1.95622	79	1.99949	3.98361	1367	3.83621	9.30278	4536	5.34735	27.2227	NPB_F6_4_H9	0.383682	0.470783	0.683511	9	0.843035	1.74346	19	1.38619	2.23504	42
104	NPB_F6_5_A10_S18	70	44	70	PRRSv_virus	Pre-PRRSv Challenge	S3	2018-11-14	Feces	Intensive	Grp3	3A5	10.14.2019	Q6	2	62388093	35.48	124776186	62388093	2332245	352472	192969	0.260411	0.402722	0.451848	0.583524	41	0.967055	1.65026	79	1.75967	3.04803	1357	3.2592	6.92686	4533	4.91277	24.2444	NPB_F6_5_A10	0.317935	0.453122	0.631397	9	0.698575	1.50518	18	1.30969	2.26532	40
105	NPB_F6_6_B10_S19	70	44	70	PRRSv_virus	Pre-PRRSv Challenge	S3	2018-11-14	Feces	Intensive	Grp3	3A6	10.14.2019	Q6	2	69048960	35.59	138097920	69048960	2159623	395250	178483	0.2832	0.399201	0.476888	0.639087	41	1.05168	1.91546	79	1.74429	3.25469	1363	3.44191	7.78422	4539	5.38141	44.9224	NPB_F6_6_B10	0.488419	0.587542	0.745615	9	1.07317	2.24179	19	1.72998	3.14189	42
106	NPB_F6_7_C10_S20	70	44	70	PRRSv_virus	Pre-PRRSv Challenge	S3	2018-11-14	Feces	Intensive	Grp3	3B1	10.14.2019	Q6	2	60009219	35.53	120018438	60009219	2009695	352254	163445	0.351186	0.515327	0.567576	0.687327	41	1.30415	2.28881	79	2.2517	5.57259	1369	4.09894	13.3365	4525	5.78549	51.6356	NPB_F6_7_C10	0.30622	0.417416	0.628945	10	0.705098	1.51891	21	1.27083	2.08543	44
107	NPB_F6_8_D10_S21	70	44	70	PRRSv_virus	Pre-PRRSv Challenge	S3	2018-11-14	Feces	Intensive	Grp3	3B2	10.14.2019	Q6	2	60613296	35.51	121226592	60613296	2206952	370056	181667	0.260889	0.431431	0.445767	0.524356	41	0.968829	1.68554	79	1.88511	3.67551	1373	3.22056	5.07915	4540	4.41544	13.6943	NPB_F6_8_D10	0.388039	0.441689	0.676483	9	0.852609	1.74654	19	1.30052	2.05334	41
108	NPB_F6_9_E10_S22	70	44	70	PRRSv_virus	Pre-PRRSv Challenge	S3	2018-11-14	Feces	Intensive	Grp3	3B3	10.14.2019	Q6	2	54370734	35.59	108741468	54370734	1682357	306184	134320	0.28869	0.424096	0.490375	0.631824	41	1.07207	1.87383	79	1.85306	3.43821	1373	3.54284	8.32228	4518	5.31732	33.6504	NPB_F6_9_E10	0.318086	0.452529	0.654128	9	0.698906	1.52736	18	1.30798	2.19325	41
109	NPB_F7_1_A11_S26	75	49	75	AMU_start	Pre-AMR Start	S4	2018-11-19	Feces	Minimal	Grp1	1A1	10.15.2019	Q7	2	64037048	35.49	128074096	64037048	2208882	376960	190421	0.423747	0.552898	0.640548	0.730277	41	1.57361	3.03838	79	2.41586	6.367	1390	4.63568	24.9899	4594	6.15807	79.5255	NPB_F7_1_A11	0.430649	0.471863	0.720862	8	0.895508	1.87337	18	1.36386	2.20836	37
110	NPB_F7_10_B12_S35	75	49	75	AMU_start	Pre-AMR Start	S4	2018-11-19	Feces	Minimal	Grp1	1B4	10.15.2019	Q7	2	55518073	35.63	111036146	55518073	1583634	302285	141875	0.381858	0.501902	0.573693	0.697751	41	1.41806	2.49525	79	2.19304	4.81354	1364	4.14102	13.6972	4508	5.87061	54.4728	NPB_F7_10_B12	0.441902	0.487179	0.711497	7	0.859902	1.82745	17	1.38028	2.27947	37
111	NPB_F7_11_C12_S36	75	49	75	AMU_start	Pre-AMR Start	S4	2018-11-19	Feces	Minimal	Grp1	1B5	10.15.2019	Q7	2	55491719	35.59	110983438	55491719	1739280	308133	152113	0.36886	0.510037	0.596638	0.693803	41	1.36979	2.46429	79	2.22858	5.19097	1362	4.30576	14.8472	4498	5.83585	42.4166	NPB_F7_11_C12	0.394541	0.463986	0.695476	9	0.866895	1.81327	18	1.34109	2.16416	39
112	NPB_F7_12_D12_S37	75	49	75	AMU_start	Pre-AMR Start	S4	2018-11-19	Feces	Minimal	Grp1	1B6	10.15.2019	Q7	2	61504397	35.57	123008794	61504397	2087493	349749	170197	0.267257	0.450404	0.504568	0.59342	41	0.992478	1.74447	79	1.96802	4.38212	1360	3.64058	10.5534	4471	4.98792	25.1797	NPB_F7_12_D12	0.396915	0.486215	0.688688	10	0.913931	1.87574	19	1.43163	2.34723	42
113	NPB_F7_2_B11_S27	75	49	75	AMU_start	Pre-AMR Start	S4	2018-11-19	Feces	Minimal	Grp1	1A2	10.15.2019	Q7	2	76781364	35.6	153562728	76781364	2303401	452915	195655	0.431339	0.558394	0.650811	0.737305	41	1.60181	3.11397	79	2.43988	6.56903	1398	4.71369	27.9031	4649	6.22611	90.2411	NPB_F7_2_B11	0.406233	0.448604	0.683222	8	0.844738	1.76718	18	1.29663	2.05889	41
114	NPB_F7_3_C11_S28	75	49	75	AMU_start	Pre-AMR Start	S4	2018-11-19	Feces	Minimal	Grp1	1A3	10.15.2019	Q7	2	59575354	35.55	119150708	59575354	1906567	334940	148717	0.266776	0.43331	0.477841	0.561719	41	0.990692	1.69386	79	1.89332	3.6586	1378	3.45402	6.45225	4520	4.72758	16.8559	NPB_F7_3_C11	0.360281	0.402035	0.557906	24	1.14499	2.04434	58	1.63244	2.42644	154
115	NPB_F7_4_D11_S29	75	49	75	AMU_start	Pre-AMR Start	S4	2018-11-19	Feces	Minimal	Grp1	1A4	10.15.2019	Q7	2	54595643	35.52	109191286	54595643	1899323	336230	161518	0.36884	0.52111	0.609756	0.703262	41	1.36971	2.40945	79	2.27696	5.53538	1383	4.40977	20.3078	4540	5.92195	60.4902	NPB_F7_4_D11	0.415949	0.481862	0.724437	9	0.913933	1.88211	19	1.41881	2.29904	40
116	NPB_F7_5_E11_S30	75	49	75	AMU_start	Pre-AMR Start	S4	2018-11-19	Feces	Minimal	Grp1	1A5	10.15.2019	Q7	2	70475396	35.59	140950792	70475396	2083525	411736	170572	0.374168	0.51762	0.592576	0.70894	41	1.3895	2.38466	79	2.26171	5.33575	1390	4.2885	18.0335	4572	5.97474	80.4169	NPB_F7_5_E11	0.388931	0.47904	0.737454	9	0.854568	1.80228	18	1.3846	2.27397	37
117	NPB_F7_6_F11_S31	75	49	75	AMU_start	Pre-AMR Start	S4	2018-11-19	Feces	Minimal	Grp1	1A6	10.15.2019	Q7	2	72201662	35.55	144403324	72201662	2194759	436729	194251	0.382351	0.51508	0.606015	0.712531	41	1.41989	2.40743	79	2.25061	5.03078	1398	4.38924	18.134	4629	6.01383	87.4551	NPB_F7_6_F11	0.352874	0.433732	0.677276	14	0.931256	1.92657	30	1.47521	2.4489	60
118	NPB_F7_7_G11_S32	75	49	75	AMU_start	Pre-AMR Start	S4	2018-11-19	Feces	Minimal	Grp1	1B1	10.15.2019	Q7	2	52187360	35.58	104374720	52187360	1615540	317581	138241	0.432103	0.554006	0.636472	0.707768	41	1.60465	3.18539	79	2.4207	6.7159	1375	4.59928	28.2745	4562	5.96331	65.2189	NPB_F7_7_G11	0.43419	0.465769	0.712707	8	0.902872	1.88976	18	1.34624	2.17358	38
119	NPB_F7_8_H11_S33	75	49	75	AMU_start	Pre-AMR Start	S4	2018-11-19	Feces	Minimal	Grp1	1B2	10.15.2019	Q7	2	52910254	35.44	105820508	52910254	2161026	310481	159263	0.303346	0.436617	0.512042	0.65032	41	1.1265	1.94471	79	1.90778	3.5221	1384	3.70347	8.68574	4541	5.47628	31.8511	NPB_F7_8_H11	0.321822	0.444718	0.657897	15	0.871509	1.85234	25	1.43149	2.40141	49
120	NPB_F7_9_A12_S34	75	49	75	AMU_start	Pre-AMR Start	S4	2018-11-19	Feces	Minimal	Grp1	1B3	10.15.2019	Q7	2	54342110	35.58	108684220	54342110	1704590	297641	152733	0.300482	0.443707	0.512566	0.62232	41	1.11586	1.87521	79	1.93875	3.62556	1395	3.71131	8.17732	4570	5.24446	23.9285	NPB_F7_9_A12	0.311495	0.381043	0.54628	26	1.01488	1.91815	57	1.54058	2.39725	134
121	NPB_F8_1_E12_S38	75	49	75	AMU_start	Pre-AMR Start	S4	2018-11-19	Feces	Moderate	Grp2	2A1	10.15.2019	Q8	2	127613809	35.61	255227618	127613809	3752928	718357	330454	0.475285	0.595748	0.676106	0.760334	41	1.76501	3.92368	79	2.60309	7.99216	1430	4.9122	39.2881	4803	6.44535	153.801	NPB_F8_1_E12	0.366137	0.414514	0.553565	28	1.22004	2.11053	66	1.73667	2.50114	217
122	NPB_F8_10_F4_S47	75	49	75	AMU_start	Pre-AMR Start	S4	2018-11-19	Feces	Moderate	Grp2	2B4	10.15.2019	Q8	2	55414620	35.61	110829240	55414620	1432179	354438	125552	0.327195	0.480433	0.548535	0.673454	41	1.21506	2.05518	79	2.09923	4.42725	1373	3.96303	12.1367	4543	5.67139	47.6863	NPB_F8_10_F4	0.307399	0.40965	0.569572	23	0.963848	1.84929	47	1.57721	2.66513	114
123	NPB_F8_11_G4_S1	75	49	75	AMU_start	Pre-AMR Start	S4	2018-11-19	Feces	Moderate	Grp2	2B5	10.15.2019	Q8	3	65348223	35.85	130696446	65348223	1699492	339887	103062	0.373305	0.518797	0.600491	0.729805	41	1.3863	2.46412	79	2.26686	5.40881	1381	4.34189	17.521	4602	6.15536	119.225	NPB_F8_11_G4	0.394458	0.492472	0.698445	10	0.908274	1.89295	21	1.49934	2.55298	48
124	NPB_F8_12_H4_S2	75	49	75	AMU_start	Pre-AMR Start	S4	2018-11-19	Feces	Moderate	Grp2	2B6	10.15.2019	Q8	3	48351871	35.8	96703742	48351871	1440298	248681	87056	0.340713	0.500868	0.558085	0.678454	41	1.26526	2.16035	79	2.18852	4.86052	1348	4.02177	12.5715	4452	5.69977	59.4453	NPB_F8_12_H4	0.417327	0.513197	0.6881	8	0.867807	1.81321	17	1.454	2.53283	40
125	NPB_F8_2_F12_S39	75	49	75	AMU_start	Pre-AMR Start	S4	2018-11-19	Feces	Moderate	Grp2	2A2	10.15.2019	Q8	2	901807	35.55	1803614	901807	27495	6277	3866	0.392383	0.531435	0.611495	0.746114	39	1.43752	2.74705	78	2.31531	5.98022	1131	4.29933	18.8735	3371	6.06066	119.475	NPB_F8_2_F12	0.620878	0.713503	0.846507	5	0.999265	2.14952	10	1.6429	3.27257	21
126	NPB_F8_3_G12_S40	75	49	75	AMU_start	Pre-AMR Start	S4	2018-11-19	Feces	Moderate	Grp2	2A3	10.15.2019	Q8	2	56333353	35.61	112666706	56333353	1620771	329989	156875	0.441923	0.578511	0.662516	0.761907	41	1.64111	3.31212	79	2.52777	7.33653	1362	4.78119	32.2204	4512	6.41106	167.485	NPB_F8_3_G12	0.339594	0.404481	0.57882	23	1.06479	1.99788	51	1.59035	2.46134	124
127	NPB_F8_4_H12_S41	75	49	75	AMU_start	Pre-AMR Start	S4	2018-11-19	Feces	Moderate	Grp2	2A4	10.15.2019	Q8	2	3116382	35.51	6232764	3116382	110752	18632	9155	0.39586	0.542178	0.625565	0.736818	41	1.47006	2.70281	79	2.36902	6.07044	1200	4.43531	19.1825	3779	6.06933	94.4427	NPB_F8_4_H12	0.525141	0.586131	0.800456	5	0.845183	1.77169	10	1.34962	2.30724	21
128	NPB_F8_5_A4_S42	75	49	75	AMU_start	Pre-AMR Start	S4	2018-11-19	Feces	Moderate	Grp2	2A5	10.15.2019	Q8	2	64791685	35.58	129583370	64791685	2120158	405270	152450	0.350135	0.499048	0.593571	0.691112	41	1.30025	2.24316	79	2.18056	4.90946	1380	4.29142	19.9075	4548	5.82085	71.9327	NPB_F8_5_A4	0.344049	0.466944	0.699149	15	0.931703	1.89242	24	1.48397	2.46892	50
129	NPB_F8_6_B4_S43	75	49	75	AMU_start	Pre-AMR Start	S4	2018-11-19	Feces	Moderate	Grp2	2A6	10.15.2019	Q8	2	68519636	35.61	137039272	68519636	2255487	451503	146813	0.412595	0.552058	0.640373	0.744223	41	1.5322	3.15869	79	2.41219	6.59121	1374	4.627	28.1039	4512	6.26226	149.951	NPB_F8_6_B4	0.443618	0.501718	0.618078	28	1.47823	2.49222	61	2.0625	3.07206	212
130	NPB_F8_7_C4_S44	75	49	75	AMU_start	Pre-AMR Start	S4	2018-11-19	Feces	Moderate	Grp2	2B1	10.15.2019	Q8	2	53202333	35.69	106404666	53202333	966722	323952	101376	0.396827	0.532754	0.602498	0.742187	41	1.47365	2.72153	79	2.32784	5.71429	1383	4.35727	14.5544	4524	6.2471	135.886	NPB_F8_7_C4	0.311539	0.404281	0.571453	23	0.976829	1.88555	47	1.55654	2.53599	110
131	NPB_F8_8_D4_S45	75	49	75	AMU_start	Pre-AMR Start	S4	2018-11-19	Feces	Moderate	Grp2	2B2	10.15.2019	Q8	2	59661855	35.56	119323710	59661855	1857796	398593	145504	0.406138	0.547275	0.610058	0.711655	41	1.50822	2.76733	79	2.39129	6.22109	1366	4.4044	18.7354	4514	5.98853	87.4974	NPB_F8_8_D4	0.334744	0.402492	0.53446	26	1.09063	1.92285	62	1.66114	2.54365	189
132	NPB_F8_9_E4_S46	75	49	75	AMU_start	Pre-AMR Start	S4	2018-11-19	Feces	Moderate	Grp2	2B3	10.15.2019	Q8	2	68590586	35.68	137181172	68590586	1734942	440366	143344	0.40286	0.533686	0.620418	0.750117	41	1.49605	2.80086	79	2.33191	5.86868	1392	4.4909	18.5804	4590	6.32471	136.264	NPB_F8_9_E4	0.400299	0.473374	0.704256	8	0.832398	1.75125	18	1.36823	2.23192	38
133	NPB_F9_1_A5_S3	75	49	75	AMU_start	Pre-AMR Start	S4	2018-11-19	Feces	Intensive	Grp3	3A1	10.16.2019	Q9	3	79503954	35.63	159007908	79503954	3002966	369165	207599	0.442686	0.566395	0.661728	0.7673	41	1.64395	3.27274	79	2.47483	6.6487	1401	4.79418	29.0782	4638	6.47757	158.122	NPB_F9_1_A5	0.413516	0.491307	0.716786	9	0.908588	1.87456	18	1.42006	2.28894	40
134	NPB_F9_10_B6_S12	75	49	75	AMU_start	Pre-AMR Start	S4	2018-11-19	Feces	Intensive	Grp3	3B4	10.16.2019	Q9	3	80695860	35.8	161391720	80695860	2395955	380575	231282	0.409834	0.558989	0.636026	0.737871	41	1.52195	2.85916	79	2.44248	6.7341	1420	4.61654	26.143	4728	6.24331	113.689	NPB_F9_10_B6	0.315869	0.393174	0.550535	25	1.01674	1.86158	56	1.58266	2.41579	151
135	NPB_F9_11_C6_S13	75	49	75	AMU_start	Pre-AMR Start	S4	2018-11-19	Feces	Intensive	Grp3	3B5	10.16.2019	Q9	3	74965489	35.75	149930978	74965489	2460901	349617	281515	0.288459	0.43823	0.478038	0.538	41	1.07121	1.84381	79	1.91482	3.64946	1398	3.46233	5.55838	4606	4.5381	7.45988	NPB_F9_11_C6	0.323456	0.415555	0.647748	14	0.853619	1.77231	24	1.32066	2.08911	51
136	NPB_F9_12_D6_S14	75	49	75	AMU_start	Pre-AMR Start	S4	2018-11-19	Feces	Intensive	Grp3	3B6	10.16.2019	Q9	3	85496334	35.77	170992668	85496334	2777002	411611	208770	0.435265	0.566692	0.64608	0.739946	41	1.61639	3.28729	79	2.47613	6.89209	1400	4.68035	29.7017	4670	6.25174	133.276	NPB_F9_12_D6	0.363677	0.438976	0.661116	14	0.959764	2.02078	28	1.46276	2.39625	53
137	NPB_F9_2_B5_S4	75	49	75	AMU_start	Pre-AMR Start	S4	2018-11-19	Feces	Intensive	Grp3	3A2	10.16.2019	Q9	3	89353315	35.75	178706630	89353315	2745859	411344	196122	0.477494	0.583292	0.655603	0.719701	41	1.77321	4.00223	79	2.54866	7.95313	1409	4.75354	30.0946	4701	6.08546	54.817	NPB_F9_2_B5	0.294049	0.369132	0.608691	21	0.895238	1.79807	34	1.30169	2.01323	66
138	NPB_F9_3_C5_S5	75	49	75	AMU_start	Pre-AMR Start	S4	2018-11-19	Feces	Intensive	Grp3	3A3	10.16.2019	Q9	3	80247473	35.73	160494946	80247473	2391302	377969	188877	0.376982	0.544076	0.583102	0.65284	41	1.39995	2.54301	79	2.37731	6.70104	1402	4.22496	17.7329	4662	5.51467	31.6513	NPB_F9_3_C5	0.328506	0.388475	0.585242	23	1.03003	1.91191	51	1.52741	2.27198	103
139	NPB_F9_4_D5_S6	75	49	75	AMU_start	Pre-AMR Start	S4	2018-11-19	Feces	Intensive	Grp3	3A4	10.16.2019	Q9	3	60501867	35.69	121003734	60501867	2130761	286430	149786	0.483482	0.597958	0.672307	0.742874	41	1.79545	3.83001	79	2.61275	7.98959	1370	4.85578	35.5495	4524	6.25289	88.0954	NPB_F9_4_D5	0.404794	0.455361	0.701613	8	0.841746	1.79237	17	1.29014	2.07593	37
140	NPB_F9_5_E5_S7	75	49	75	AMU_start	Pre-AMR Start	S4	2018-11-19	Feces	Intensive	Grp3	3A5	10.16.2019	Q9	3	79709386	35.78	159418772	79709386	2283970	358173	161426	0.328962	0.456181	0.512516	0.644468	41	1.22162	2.02504	79	1.99326	3.89944	1388	3.70837	9.88962	4656	5.44312	42.0836	NPB_F9_5_E5	0.31414	0.408289	0.527512	27	1.03536	1.78137	62	1.68506	2.6799	198
141	NPB_F9_6_F5_S8	75	49	75	AMU_start	Pre-AMR Start	S4	2018-11-19	Feces	Intensive	Grp3	3A6	10.16.2019	Q9	3	76372373	35.77	152744746	76372373	2184146	364230	189024	0.446293	0.564133	0.680832	0.76366	41	1.65734	3.61501	79	2.46495	6.36828	1387	4.92575	34.4973	4600	6.44057	158.465	NPB_F9_6_F5	0.326538	0.382264	0.57248	21	0.994152	1.92734	42	1.42878	2.18419	86
142	NPB_F9_7_G5_S9	75	49	75	AMU_start	Pre-AMR Start	S4	2018-11-19	Feces	Intensive	Grp3	3B1	10.16.2019	Q9	3	68160209	35.76	136320418	68160209	2027067	345974	163733	0.386007	0.544151	0.598625	0.711029	41	1.43346	2.54662	79	2.37764	6.37439	1389	4.33185	17.0561	4572	5.99235	73.3071	NPB_F9_7_G5	0.276928	0.368297	0.56424	21	0.843113	1.61799	44	1.39371	2.15234	94
143	NPB_F9_8_H5_S10	75	49	75	AMU_start	Pre-AMR Start	S4	2018-11-19	Feces	Intensive	Grp3	3B2	10.16.2019	Q9	3	33280317	35.24	66560634	33280317	2534487	168145	99590	0.347307	0.495674	0.547674	0.630772	41	1.28975	2.25495	79	2.16582	4.98858	1303	3.92815	9.96429	4242	5.2687	27.7065	NPB_F9_8_H5	0.374485	0.430463	0.685073	8	0.778719	1.62726	16	1.1935	1.88233	34
144	NPB_F9_9_A6_S11	75	49	75	AMU_start	Pre-AMR Start	S4	2018-11-19	Feces	Intensive	Grp3	3B3	10.16.2019	Q9	3	72500706	35.7	145001412	72500706	2495311	337322	306783	0.347243	0.477536	0.5431	0.665551	41	1.28951	2.15266	79	2.08657	4.25201	1378	3.92574	10.9331	4597	5.6127	37.8491	NPB_F9_9_A6	0.365337	0.473156	0.688147	9	0.802727	1.69547	18	1.3676	2.27507	40
145	NPB_F10_1_E6_S15	105	79	105	AMU_end	AMU End	S5	2018-12-19	Feces	Minimal	Grp1	1A1	10.16.2019	Q10	3	82323305	35.79	164646610	82323305	2492031	381639	275423	0.409254	0.556771	0.628754	0.706784	41	1.51979	2.88889	79	2.43278	6.68258	1394	4.55214	22.8735	4696	5.97548	55.5421	NPB_F10_1_E6	0.414407	0.464724	0.714045	8	0.861735	1.81581	18	1.34323	2.15625	39
146	NPB_F10_10_F7_S24	105	79	105	AMU_end	AMU End	S5	2018-12-19	Feces	Minimal	Grp1	1B4	10.16.2019	Q10	3	62154697	35.71	124309394	62154697	2022855	286425	155229	0.434177	0.586598	0.651877	0.73698	41	1.61235	3.09201	79	2.56311	7.44624	1399	4.72188	30.5596	4611	6.21731	107.058	NPB_F10_10_F7	0.469454	0.485194	0.725018	6	0.841149	1.81043	16	1.34524	2.19153	37
147	NPB_F10_11_G7_S25	105	79	105	AMU_end	AMU End	S5	2018-12-19	Feces	Minimal	Grp1	1B5	10.16.2019	Q10	3	67058791	35.72	134117582	67058791	2044541	320574	166498	0.401854	0.548642	0.628226	0.717807	41	1.49231	2.69881	79	2.39726	5.90813	1398	4.55011	23.3789	4659	6.06299	84.2284	NPB_F10_11_G7	0.430875	0.501285	0.737739	8	0.895979	1.86885	17	1.42025	2.30817	38
148	NPB_F10_12_H7_S26	105	79	105	AMU_end	AMU End	S5	2018-12-19	Feces	Minimal	Grp1	1B6	10.16.2019	Q10	3	65959077	35.64	131918154	65959077	2594287	300941	159014	0.324719	0.493513	0.544957	0.661634	41	1.20587	2.00309	79	2.15638	4.67127	1383	3.94113	12.7127	4613	5.58197	40.0652	NPB_F10_12_H7	0.385966	0.483154	0.726299	10	0.88872	1.85606	19	1.42262	2.32268	42
149	NPB_F10_2_F6_S16	105	79	105	AMU_end	AMU End	S5	2018-12-19	Feces	Minimal	Grp1	1A2	10.16.2019	Q10	3	67180	34.11	134360	67180	4390	1982	2357	0.412152	0.564719	0.659107	0.787964	31	1.41533	2.55406	62	2.33067	5.84233	607	4.22391	18.6614	1275	5.6345	61.44	NPB_F10_2_F6	0	0	0	0	0	Inf	0	0	Inf	0
150	NPB_F10_3_G6_S17	105	79	105	AMU_end	AMU End	S5	2018-12-19	Feces	Minimal	Grp1	1A3	10.16.2019	Q10	3	70583613	35.79	141167226	70583613	2103818	346218	255648	0.354092	0.512918	0.579784	0.674584	41	1.31495	2.332	79	2.24117	5.41084	1408	4.20339	15.9424	4684	5.70152	44.5098	NPB_F10_3_G6	0.398157	0.497806	0.719373	10	0.916791	1.91454	18	1.43885	2.3547	42
151	NPB_F10_4_H6_S18	105	79	105	AMU_end	AMU End	S5	2018-12-19	Feces	Minimal	Grp1	1A4	10.16.2019	Q10	3	61878898	35.74	123757796	61878898	2337141	295001	140605	0.458697	0.58184	0.664863	0.741138	41	1.70341	3.52343	79	2.54232	6.89091	1390	4.81165	31.5825	4588	6.24868	115.765	NPB_F10_4_H6	0.429557	0.49104	0.731648	8	0.893238	1.89142	17	1.39122	2.27478	38
152	NPB_F10_5_A7_S19	105	79	105	AMU_end	AMU End	S5	2018-12-19	Feces	Minimal	Grp1	1A5	10.16.2019	Q10	3	74406162	35.68	148812324	74406162	2552067	341596	178766	0.365196	0.518818	0.57138	0.672919	41	1.35618	2.3431	79	2.26695	5.58886	1403	4.14043	16.3367	4634	5.68023	45.1706	NPB_F10_5_A7	0.444329	0.510573	0.745216	8	0.923957	1.94189	18	1.47575	2.45639	40
153	NPB_F10_6_B7_S20	105	79	105	AMU_end	AMU End	S5	2018-12-19	Feces	Minimal	Grp1	1A6	10.16.2019	Q10	3	67965450	35.73	135930900	67965450	2147266	307642	156219	0.414734	0.539703	0.622225	0.713961	41	1.54015	2.83916	79	2.3582	5.67212	1391	4.50353	20.7933	4655	6.0299	89.8144	NPB_F10_6_B7	0.429104	0.508464	0.729331	8	0.892298	1.88173	16	1.40976	2.31792	40
154	NPB_F10_7_C7_S21	105	79	105	AMU_end	AMU End	S5	2018-12-19	Feces	Minimal	Grp1	1B1	10.16.2019	Q10	3	67697840	35.69	135395680	67697840	2432313	309516	153755	0.392869	0.546694	0.620339	0.718378	41	1.45895	2.65323	79	2.38875	6.03744	1405	4.49609	21.8461	4677	6.07059	88.3057	NPB_F10_7_C7	0.400631	0.502739	0.73292	10	0.922487	1.90997	19	1.48028	2.44804	43
155	NPB_F10_8_D7_S22	105	79	105	AMU_end	AMU End	S5	2018-12-19	Feces	Minimal	Grp1	1B2	10.16.2019	Q10	3	64143100	35.68	128286200	64143100	2280109	294829	158021	0.301605	0.47697	0.529779	0.661406	41	1.12003	1.91495	79	2.0841	4.41392	1385	3.83214	11.3385	4605	5.5789	51.4757	NPB_F10_8_D7	0.399442	0.487208	0.720662	9	0.877664	1.81184	19	1.43455	2.33666	41
156	NPB_F10_9_E7_S23	105	79	105	AMU_end	AMU End	S5	2018-12-19	Feces	Minimal	Grp1	1B3	10.16.2019	Q10	3	66520497	35.75	133040994	66520497	1996588	300850	145493	0.428587	0.575178	0.652415	0.740931	41	1.59159	3.06973	79	2.51321	6.97534	1410	4.73088	29.0467	4703	6.26528	113.367	NPB_F10_9_E7	0.333107	0.422431	0.677902	16	0.923569	1.92342	31	1.45062	2.389	55
157	NPB_F11_1_A8_S27	105	79	105	AMU_end	AMU End	S5	2018-12-19	Feces	Moderate	Grp2	2A1	10.21.2019	Q11	3	68323949	35.65	136647898	68323949	2431221	319963	184234	0.427071	0.572665	0.657546	0.73226	41	1.58596	3.15933	79	2.50223	7.38224	1381	4.75443	32.8414	4616	6.17828	79.5749	NPB_F11_1_A8	0.41451	0.454144	0.668292	8	0.86195	1.81764	18	1.31265	2.10011	42
158	NPB_F11_10_B9_S36	105	79	105	AMU_end	AMU End	S5	2018-12-19	Feces	Moderate	Grp2	2B4	10.21.2019	Q11	3	64253342	35.84	128506684	64253342	1859822	297727	113933	0.384377	0.558779	0.62743	0.721299	41	1.42741	2.65377	79	2.44156	7.03607	1360	4.52706	24.238	4542	6.07415	80.4261	NPB_F11_10_B9	0.418333	0.487041	0.708165	8	0.869899	1.79805	18	1.40773	2.28557	39
159	NPB_F11_11_C9_S37	105	79	105	AMU_end	AMU End	S5	2018-12-19	Feces	Moderate	Grp2	2B5	10.21.2019	Q11	3	73326924	35.78	146653848	73326924	2352282	317720	132500	0.435294	0.570403	0.659364	0.767601	41	1.6165	3.157	79	2.49235	6.99713	1394	4.77375	28.365	4578	6.47012	165.352	NPB_F11_11_C9	0.413959	0.483508	0.706751	8	0.860803	1.80741	18	1.39752	2.28694	40
160	NPB_F11_12_D9_S38	105	79	105	AMU_end	AMU End	S5	2018-12-19	Feces	Moderate	Grp2	2B6	10.21.2019	Q11	3	45088761	35.77	90177522	45088761	1687086	208394	80925	0.426441	0.559819	0.573902	0.643107	41	1.58362	3.0363	79	2.4461	7.22428	1374	4.14672	16.9236	4474	5.40598	27.4701	NPB_F11_12_D9	0.445351	0.536383	0.757889	8	0.92608	1.97428	17	1.51969	2.60238	39
161	NPB_F11_2_B8_S28	105	79	105	AMU_end	AMU End	S5	2018-12-19	Feces	Moderate	Grp2	2A2	10.21.2019	Q11	3	72285666	35.78	144571332	72285666	2023145	325895	148087	0.302226	0.473144	0.514478	0.616162	41	1.12234	1.94096	79	2.06738	4.39059	1394	3.72478	10.6873	4627	5.2002	22.2367	NPB_F11_2_B8	0.380305	0.486722	0.684822	9	0.835617	1.76414	19	1.43312	2.38978	45
162	NPB_F11_3_C8_S29	105	79	105	AMU_end	AMU End	S5	2018-12-19	Feces	Moderate	Grp2	2A3	10.21.2019	Q11	3	67937560	35.71	135875120	67937560	2172519	319696	155066	0.38881	0.561257	0.59101	0.614102	41	1.44387	2.68518	79	2.45238	7.636	1361	4.26471	15.1782	4472	5.16189	16.1889	NPB_F11_3_C8	0.46234	0.494146	0.66796	8	0.96141	2.02422	17	1.40002	2.30952	44
163	NPB_F11_4_D8_S30	105	79	105	AMU_end	AMU End	S5	2018-12-19	Feces	Moderate	Grp2	2A4	10.21.2019	Q11	3	63945393	35.48	127890786	63945393	3772366	310179	144346	0.371688	0.528432	0.57017	0.64663	41	1.38029	2.45692	79	2.30896	5.60757	1385	4.1243	13.7343	4569	5.44918	21.748	NPB_F11_4_D8	0.390224	0.470328	0.691287	9	0.857409	1.78926	18	1.35942	2.18522	42
164	NPB_F11_5_E8_S31	105	79	105	AMU_end	AMU End	S5	2018-12-19	Feces	Moderate	Grp2	2A5	10.21.2019	Q11	3	61064800	35.72	122129600	61064800	1805036	274058	134763	0.405508	0.547914	0.637087	0.728566	41	1.50588	2.71672	79	2.39408	6.04408	1387	4.60926	24.6443	4573	6.1403	87.6237	NPB_F11_5_E8	0.469445	0.50345	0.730232	7	0.913499	1.88839	17	1.42638	2.32189	39
165	NPB_F11_6_F8_S32	105	79	105	AMU_end	AMU End	S5	2018-12-19	Feces	Moderate	Grp2	2A6	10.21.2019	Q11	3	58507094	35.75	117014188	58507094	1677107	262645	117103	0.284483	0.463713	0.528606	0.667512	41	1.05645	1.82369	79	2.02617	4.27315	1360	3.81402	10.9315	4531	5.61958	61.8982	NPB_F11_6_F8	0.401599	0.512752	0.697506	8	0.835102	1.74451	17	1.45274	2.54863	41
166	NPB_F11_7_G8_S33	105	79	105	AMU_end	AMU End	S5	2018-12-19	Feces	Moderate	Grp2	2B1	10.21.2019	Q11	3	58866744	35.76	117733488	58866744	1663259	281342	122415	0.465399	0.593419	0.671291	0.752892	41	1.72829	3.73867	79	2.59291	8.01272	1387	4.85672	36.0356	4558	6.34284	101.187	NPB_F11_7_G8	0.445726	0.496998	0.726926	8	0.926861	1.91145	17	1.4081	2.28212	38
167	NPB_F11_8_H8_S34	105	79	105	AMU_end	AMU End	S5	2018-12-19	Feces	Moderate	Grp2	2B2	10.21.2019	Q11	3	54206234	35.67	108412468	54206234	1987436	253632	138797	0.381452	0.523243	0.582502	0.678075	41	1.41655	2.61796	79	2.28628	5.82757	1382	4.21224	17.2883	4577	5.71536	45.6469	NPB_F11_8_H8	0.422512	0.516969	0.728937	9	0.928353	1.95546	19	1.52218	2.56729	44
168	NPB_F11_9_A9_S35	105	79	105	AMU_end	AMU End	S5	2018-12-19	Feces	Moderate	Grp2	2B3	10.21.2019	Q11	3	40721631	35.76	81443262	40721631	1319358	184493	77855	0.404635	0.564534	0.619769	0.722783	41	1.50264	2.78187	79	2.4667	7.0706	1348	4.46629	23.5166	4385	6.06122	86.7037	NPB_F11_9_A9	0.395906	0.486886	0.720044	8	0.823264	1.77947	18	1.40728	2.35545	38
169	NPB_F12_1_E9_S39	105	79	105	AMU_end	AMU End	S5	2018-12-19	Feces	Intensive	Grp3	3A1	10.21.2019	Q12	3	69995285	35.82	139990570	69995285	1977835	306383	124645	0.449733	0.565896	0.651076	0.742455	41	1.67012	3.5966	79	2.47265	7.18833	1383	4.70859	29.3642	4536	6.25132	93.6026	NPB_F12_1_E9	0.323318	0.400579	0.610309	21	0.984347	1.99643	37	1.44646	2.34739	71
170	NPB_F12_10_F10_S48	105	79	105	AMU_end	AMU End	S5	2018-12-19	Feces	Intensive	Grp3	3B4	10.21.2019	Q12	4	88477538	35.85	176955076	88477538	2448831	393510	168461	0.416236	0.553109	0.639703	0.736611	41	1.54572	2.87374	79	2.41678	6.30758	1401	4.63461	25.6709	4706	6.22922	98.7388	NPB_F12_10_F10	0.39931	0.458371	0.696531	9	0.877373	1.85145	21	1.39552	2.28828	44
171	NPB_F12_11_G10_S49	105	79	105	AMU_end	AMU End	S5	2018-12-19	Feces	Intensive	Grp3	3B5	10.21.2019	Q12	4	83712592	35.82	167425184	83712592	2526336	388900	164841	0.31967	0.441007	0.477417	0.563713	41	1.18712	2.03196	79	1.92696	3.67151	1390	3.4551	5.55224	4651	4.76046	9.32545	NPB_F12_11_G10	0.325691	0.412338	0.65524	14	0.859516	1.77175	26	1.34344	2.1111	51
172	NPB_F12_12_H10_S50	105	79	105	AMU_end	AMU End	S5	2018-12-19	Feces	Intensive	Grp3	3B6	10.21.2019	Q12	4	87503667	35.74	175007334	87503667	3259230	398073	185831	0.379319	0.520057	0.54911	0.625598	41	1.40863	2.50835	79	2.27236	5.55226	1404	3.97944	10.2413	4615	5.27821	18.2046	NPB_F12_12_H10	0.328877	0.419184	0.671535	16	0.91184	1.86989	29	1.41152	2.2481	54
173	NPB_F12_2_F9_S40	105	79	105	AMU_end	AMU End	S5	2018-12-19	Feces	Intensive	Grp3	3A2	10.21.2019	Q12	3	76830312	35.81	153660624	76830312	2241424	335655	136546	0.418528	0.533828	0.598214	0.704909	41	1.55423	3.06556	79	2.33253	6.12483	1406	4.33616	19.4182	4662	5.9545	64.2052	NPB_F12_2_F9	0.307122	0.407128	0.628938	19	0.904302	1.85207	35	1.44748	2.3473	67
174	NPB_F12_3_G9_S41	105	79	105	AMU_end	AMU End	S5	2018-12-19	Feces	Intensive	Grp3	3A3	10.21.2019	Q12	3	64559716	35.81	129119432	64559716	1781411	290470	118755	0.359846	0.497535	0.553631	0.651638	41	1.33631	2.30408	79	2.17395	4.88272	1387	4.00546	11.8829	4615	5.49792	27.5367	NPB_F12_3_G9	0.309697	0.393418	0.593397	25	0.996875	1.89406	50	1.53906	2.38902	105
175	NPB_F12_4_H9_S42	105	79	105	AMU_end	AMU End	S5	2018-12-19	Feces	Intensive	Grp3	3A4	10.21.2019	Q12	3	59150291	35.7	118300582	59150291	2345685	268023	122352	0.336169	0.433152	0.476922	0.58464	41	1.24839	2.12473	79	1.89263	3.33474	1360	3.44111	5.74027	4483	4.91568	14.6457	NPB_F12_4_H9	0.37637	0.475368	0.683753	9	0.826969	1.768	19	1.39969	2.25346	42
176	NPB_F12_5_A10_S43	105	79	105	AMU_end	AMU End	S5	2018-12-19	Feces	Intensive	Grp3	3A5	10.21.2019	Q12	3	71536671	35.76	143073342	71536671	2340784	347773	123714	0.395392	0.502736	0.555586	0.66009	41	1.46832	2.71635	79	2.19668	5.41094	1370	4.01275	15.3821	4527	5.55651	38.7762	NPB_F12_5_A10	0.333818	0.428334	0.657135	13	0.856225	1.74763	25	1.37875	2.24609	51
177	NPB_F12_6_B10_S44	105	79	105	AMU_end	AMU End	S5	2018-12-19	Feces	Intensive	Grp3	3A6	10.21.2019	Q12	3	78258974	35.87	156517948	78258974	1963779	353953	118944	0.424092	0.541524	0.640735	0.735886	41	1.5749	3.03963	79	2.36616	5.23019	1397	4.64025	19.9616	4640	6.21269	125.835	NPB_F12_6_B10	0.330633	0.410768	0.587594	24	1.05077	2.00866	46	1.57268	2.46775	119
178	NPB_F12_7_C10_S45	105	79	105	AMU_end	AMU End	S5	2018-12-19	Feces	Intensive	Grp3	3B1	10.21.2019	Q12	3	85403451	35.8	170806902	85403451	2415650	383611	146553	0.410834	0.531318	0.607184	0.726456	41	1.52566	2.7854	79	2.32156	5.7967	1398	4.39771	19.8424	4623	6.13041	104.091	NPB_F12_7_C10	0.351912	0.43978	0.681234	10	0.810306	1.7311	21	1.33892	2.21113	46
179	NPB_F12_8_D10_S46	105	79	105	AMU_end	AMU End	S5	2018-12-19	Feces	Intensive	Grp3	3B2	10.21.2019	Q12	3	67789332	35.79	135578664	67789332	2167257	318170	120178	0.463469	0.573877	0.664399	0.755849	41	1.72113	3.69686	79	2.50752	7.33498	1381	4.80398	32.7111	4604	6.37535	117.222	NPB_F12_8_D10	0.420609	0.460395	0.690136	8	0.874632	1.82635	18	1.33071	2.14022	41
180	NPB_F12_9_E10_S47	105	79	105	AMU_end	AMU End	S5	2018-12-19	Feces	Intensive	Grp3	3B3	10.21.2019	Q12	4	87132897	35.86	174265794	87132897	2401768	381483	154690	0.208509	0.308955	0.364825	0.599369	40	0.769164	1.48226	79	1.34996	2.17875	1328	2.62361	3.44163	4349	5.02133	47.3362	NPB_F12_9_E10	0.235966	0.337164	0.421572	27	0.777705	1.571	62	1.39152	2.58686	195
181	NPB_F13_1_A11_S51	175	149	175	Market	Market	S6	2019-02-27	Feces	Minimal	Grp1	1A1	10.22.2019	Q13	4	43924694	35.8	87849388	43924694	1355446	199399	81639	0.358055	0.526961	0.576378	0.674706	41	1.32966	2.21267	79	2.30253	5.75441	1357	4.15743	15.7566	4471	5.67115	42.3333	NPB_F13_1_A11	0.417989	0.488286	0.738522	8	0.869183	1.79693	18	1.41133	2.32126	39
182	NPB_F13_10_B12_S60	175	149	175	Market	Market	S6	2019-02-27	Feces	Minimal	Grp1	1B4	10.22.2019	Q13	4	73302582	35.95	146605164	73302582	1802151	324900	120706	0.355621	0.513642	0.558075	0.706957	41	1.32062	2.1792	79	2.24433	5.13562	1382	4.0356	10.9545	4615	5.96465	73.4804	NPB_F13_10_B12	0.402389	0.466664	0.704998	8	0.836744	1.80205	17	1.32216	2.15543	39
183	NPB_F13_11_C12_S61	175	149	175	Market	Market	S6	2019-02-27	Feces	Minimal	Grp1	1B5	10.22.2019	Q13	4	65167638	35.88	130335276	65167638	1788298	276817	123991	0.328121	0.501042	0.566841	0.656488	41	1.2185	1.99962	79	2.18927	5.02157	1388	4.10144	15.1017	4604	5.53727	33.748	NPB_F13_11_C12	0.404042	0.473192	0.709951	10	0.930342	1.88049	21	1.44064	2.34603	46
184	NPB_F13_12_D12_S62	175	149	175	Market	Market	S6	2019-02-27	Feces	Minimal	Grp1	1B6	10.22.2019	Q13	4	64183925	35.87	128367850	64183925	1948453	281418	116489	0.393136	0.556981	0.619175	0.705607	41	1.45994	2.55658	79	2.4337	6.56911	1396	4.48367	21.2453	4587	5.94896	45.0478	NPB_F13_12_D12	0.410681	0.480089	0.727525	9	0.902359	1.86755	19	1.41359	2.29447	41
185	NPB_F13_2_B11_S52	175	149	175	Market	Market	S6	2019-02-27	Feces	Minimal	Grp1	1A2	10.22.2019	Q13	4	72179168	35.88	144358336	72179168	1833826	327085	125989	0.419963	0.572322	0.638661	0.717772	41	1.55956	2.87197	79	2.50073	6.919	1385	4.61973	24.9415	4600	6.05356	56.9409	NPB_F13_2_B11	0.408245	0.455789	0.709787	8	0.848921	1.75302	17	1.29135	2.04132	38
186	NPB_F13_3_C11_S53	175	149	175	Market	Market	S6	2019-02-27	Feces	Minimal	Grp1	1A3	10.22.2019	Q13	4	68521331	35.84	137042662	68521331	1947295	295794	108337	0.375866	0.53248	0.591565	0.691636	41	1.39581	2.41475	79	2.32664	5.79259	1408	4.28881	17.7885	4685	5.84579	58.1658	NPB_F13_3_C11	0.322234	0.407917	0.65517	19	0.948799	1.87747	36	1.46178	2.3469	65
187	NPB_F13_4_D11_S54	175	149	175	Market	Market	S6	2019-02-27	Feces	Minimal	Grp1	1A4	10.22.2019	Q13	4	57701923	35.82	115403846	57701923	1795986	260629	108221	0.375904	0.538183	0.60588	0.707591	41	1.39595	2.37813	79	2.35156	5.89129	1400	4.38913	19.7357	4634	5.9729	66.1241	NPB_F13_4_D11	0.435196	0.495152	0.728742	8	0.904965	1.86349	17	1.40287	2.26667	40
188	NPB_F13_5_E11_S55	175	149	175	Market	Market	S6	2019-02-27	Feces	Minimal	Grp1	1A5	10.22.2019	Q13	4	65538369	35.88	131076738	65538369	1738507	292581	101253	0.35484	0.533188	0.586249	0.687656	41	1.31773	2.19806	79	2.32974	6.00524	1412	4.25193	15.9948	4689	5.81274	35.4648	NPB_F13_5_E11	0.321347	0.401715	0.610718	20	0.962671	1.8448	42	1.50148	2.35156	95
189	NPB_F13_6_F11_S56	175	149	175	Market	Market	S6	2019-02-27	Feces	Minimal	Grp1	1A6	10.22.2019	Q13	4	70484331	35.87	140968662	70484331	1803954	314896	119704	0.35431	0.519202	0.583051	0.682319	41	1.31576	2.20578	79	2.26863	5.4882	1411	4.22832	17.2854	4674	5.76544	47.7634	NPB_F13_6_F11	0.420989	0.490923	0.726505	8	0.875421	1.81684	17	1.39089	2.27328	39
190	NPB_F13_7_G11_S57	175	149	175	Market	Market	S6	2019-02-27	Feces	Minimal	Grp1	1B1	10.22.2019	Q13	4	63474100	35.87	126948200	63474100	1561198	290335	113978	0.393615	0.554289	0.63381	0.729419	41	1.46172	2.61131	79	2.42194	6.37206	1400	4.59147	23.6982	4645	6.15888	75.034	NPB_F13_7_G11	0.323536	0.381981	0.586481	23	1.01444	1.90686	53	1.51658	2.3165	113
191	NPB_F13_8_H11_S58	175	149	175	Market	Market	S6	2019-02-27	Feces	Minimal	Grp1	1B2	10.22.2019	Q13	4	58242949	35.72	116485898	58242949	2255184	268456	134035	0.361538	0.528279	0.586655	0.689684	41	1.3426	2.23219	79	2.30829	5.6864	1385	4.24354	17.1223	4579	5.81351	50.4148	NPB_F13_8_H11	0.420321	0.499626	0.730986	8	0.874033	1.83872	17	1.41555	2.36514	39
192	NPB_F13_9_A12_S59	175	149	175	Market	Market	S6	2019-02-27	Feces	Minimal	Grp1	1B3	10.22.2019	Q13	4	76098058	35.87	152196116	76098058	2219155	335692	143653	0.356499	0.52854	0.589107	0.679248	41	1.32388	2.20755	79	2.30943	5.7559	1401	4.26804	17.52	4648	5.7357	42.3408	NPB_F13_9_A12	0.330398	0.417463	0.658787	16	0.916059	1.85376	32	1.44682	2.35045	62
193	NPB_F14_1_E12_S63	175	149	175	Market	Market	S6	2019-02-27	Feces	Moderate	Grp2	2A1	10.22.2019	Q14	4	69626976	35.92	139253952	69626976	1736803	312495	120878	0.419504	0.57237	0.653809	0.746488	41	1.55786	2.99706	79	2.50094	7.21205	1387	4.73024	29.2829	4628	6.30027	107.541	NPB_F14_1_E12	0.421532	0.449719	0.57982	24	1.33965	2.27431	59	1.83375	2.57519	202
194	NPB_F14_10_F1_S72	175	149	175	Market	Market	S6	2019-02-27	Feces	Moderate	Grp2	2B4	10.22.2019	Q14	4	56339995	35.86	112679990	56339995	1216815	243976	106204	0.339213	0.511549	0.568248	0.696517	41	1.25969	2.08839	79	2.23519	5.35473	1384	4.10999	13.6984	4582	5.87156	55.1022	NPB_F14_10_F1	0.350273	0.425241	0.623234	21	1.06641	2.048	44	1.60919	2.55327	98
195	NPB_F14_11_G1_S73	175	149	175	Market	Market	S6	2019-02-27	Feces	Moderate	Grp2	2B5	10.22.2019	Q14	4	60348204	35.88	120696408	60348204	1341654	271319	104532	0.40393	0.582184	0.653964	0.723894	41	1.50002	2.7865	79	2.54382	7.64617	1403	4.73887	31.917	4640	6.11146	74.7762	NPB_F14_11_G1	0.336681	0.391526	0.64538	16	0.933478	1.89909	32	1.35693	2.13755	57
196	NPB_F14_12_H1_S74	175	149	175	Market	Market	S6	2019-02-27	Feces	Moderate	Grp2	2B6	10.22.2019	Q14	4	51993406	35.82	103986812	51993406	1439141	224816	100095	0.377454	0.543709	0.603789	0.71451	41	1.4017	2.38077	79	2.37571	6.11261	1366	4.35914	18.0492	4507	6.01145	57.9955	NPB_F14_12_H1	0.433113	0.506848	0.734799	8	0.900634	1.86509	17	1.43601	2.36568	38
197	NPB_F14_2_F12_S64	175	149	175	Market	Market	S6	2019-02-27	Feces	Moderate	Grp2	2A2	10.22.2019	Q14	4	81673933	35.9	163347866	81673933	2032788	366699	160352	0.388132	0.545173	0.624703	0.735421	41	1.44136	2.52621	79	2.3821	6.06395	1401	4.52594	21.0927	4661	6.21209	98.3828	NPB_F14_2_F12	0.382833	0.472353	0.703672	11	0.917993	1.9272	21	1.43809	2.34648	45
198	NPB_F14_3_G12_S65	175	149	175	Market	Market	S6	2019-02-27	Feces	Moderate	Grp2	2A3	10.22.2019	Q14	4	60700502	35.87	121401004	60700502	1705101	271396	117102	0.345617	0.504598	0.5534	0.714445	41	1.28347	2.15752	79	2.20481	5.01882	1369	3.99656	10.0122	4524	6.01359	85.396	NPB_F14_3_G12	0.412881	0.505156	0.715578	11	0.990045	2.09941	20	1.51331	2.54439	44
199	NPB_F14_4_H12_S66	175	149	175	Market	Market	S6	2019-02-27	Feces	Moderate	Grp2	2A4	10.22.2019	Q14	4	75549708	35.79	151099416	75549708	2624178	346297	176971	0.366708	0.52919	0.587365	0.721805	41	1.3618	2.33856	79	2.31227	5.6727	1393	4.25206	13.2921	4660	6.09692	77.8874	NPB_F14_4_H12	0.393706	0.46391	0.684603	13	1.00984	2.09298	25	1.49327	2.44007	51
200	NPB_F14_5_A1_S67	175	149	175	Market	Market	S6	2019-02-27	Feces	Moderate	Grp2	2A5	10.22.2019	Q14	4	66200635	35.87	132401270	66200635	1283294	279907	111214	0.376084	0.531722	0.609451	0.714108	41	1.39661	2.38558	79	2.32333	5.37542	1394	4.41238	17.4732	4625	6.02652	66.5272	NPB_F14_5_A1	0.384719	0.483465	0.72246	11	0.922515	1.89821	20	1.44833	2.35302	43
201	NPB_F14_6_B1_S68	175	149	175	Market	Market	S6	2019-02-27	Feces	Moderate	Grp2	2A6	10.22.2019	Q14	4	87131661	35.96	174263322	87131661	1164148	370636	129606	0.373501	0.528037	0.601593	0.711007	41	1.38702	2.36323	79	2.30723	5.58609	1401	4.35851	19.2408	4695	6.01103	75.9874	NPB_F14_6_B1	0.404847	0.514489	0.740813	10	0.932196	1.94699	19	1.51488	2.5626	42
202	NPB_F14_7_C1_S69	175	149	175	Market	Market	S6	2019-02-27	Feces	Moderate	Grp2	2B1	10.22.2019	Q14	4	63195673	35.89	126391346	63195673	1283386	260701	97682	0.427814	0.573357	0.631223	0.725124	41	1.58872	2.93037	79	2.50525	7.04336	1376	4.56181	23.636	4514	6.10187	64.4877	NPB_F14_7_C1	0.465234	0.493654	0.735325	7	0.905304	1.88269	16	1.3687	2.19171	37
203	NPB_F14_8_D1_S70	175	149	175	Market	Market	S6	2019-02-27	Feces	Moderate	Grp2	2B2	10.22.2019	Q14	4	52614786	35.92	105229572	52614786	959754	228047	88906	0.403157	0.549247	0.629461	0.748043	41	1.49715	2.7722	79	2.39991	6.3404	1384	4.55272	22.0042	4579	6.30543	134.088	NPB_F14_8_D1	0.334274	0.411434	0.601109	22	1.03326	1.98567	43	1.54749	2.38021	103
204	NPB_F14_9_E1_S71	175	149	175	Market	Market	S6	2019-02-27	Feces	Moderate	Grp2	2B3	10.22.2019	Q14	4	60195874	35.94	120391748	60195874	947634	251516	88470	0.362408	0.522648	0.57856	0.711588	41	1.34583	2.2542	79	2.28368	5.51911	1372	4.17953	14.5158	4534	5.99112	76.3342	NPB_F14_9_E1	0.391636	0.453184	0.588258	24	1.24464	2.34711	56	1.82422	2.92947	177
205	NPB_F15_1_A2_S75	175	149	175	Market	Market	S6	2019-02-27	Feces	Intensive	Grp3	3A1	10.22.2019	Q15	4	59049740	35.81	118099480	59049740	1202017	251959	117533	0.390771	0.554939	0.622925	0.720269	41	1.45116	2.60345	79	2.42478	6.67723	1370	4.49912	22.4399	4542	6.06547	64.8138	NPB_F15_1_A2	0.441592	0.525489	0.747642	9	0.970277	2.05419	18	1.51886	2.56104	40
206	NPB_F15_10_B3_S84	175	149	175	Market	Market	S6	2019-02-27	Feces	Intensive	Grp3	3B4	10.22.2019	Q15	4	65269977	35.91	130539954	65269977	957550	266981	102156	0.417751	0.568443	0.647367	0.733914	41	1.55135	2.87825	79	2.48378	6.53052	1407	4.69291	26.6351	4641	6.19621	79.6305	NPB_F15_10_B3	0.361154	0.447526	0.687165	12	0.897434	1.89104	22	1.38332	2.25172	46
207	NPB_F15_11_C3_S85	175	149	175	Market	Market	S6	2019-02-27	Feces	Intensive	Grp3	3B5	10.22.2019	Q15	4	77291062	35.89	154582124	77291062	1287557	303397	121893	0.426778	0.572536	0.635966	0.714014	41	1.58487	2.98184	79	2.50167	6.95196	1399	4.60663	26.3953	4682	6.03447	68.7784	NPB_F15_11_C3	0.340848	0.388833	0.612562	16	0.945031	1.90924	37	1.40404	2.25218	78
208	NPB_F15_12_D3_S86	175	149	175	Market	Market	S6	2019-02-27	Feces	Intensive	Grp3	3B6	10.22.2019	Q15	4	55446616	35.91	110893232	55446616	974649	225468	86878	0.432405	0.57796	0.645214	0.713602	41	1.60577	3.02517	79	2.52537	6.9894	1375	4.66245	25.8979	4514	6.00492	55.1602	NPB_F15_12_D3	0.405656	0.475462	0.711587	10	0.934058	1.93545	20	1.42436	2.29974	42
209	NPB_F15_2_B2_S76	175	149	175	Market	Market	S6	2019-02-27	Feces	Intensive	Grp3	3A2	10.22.2019	Q15	4	62062880	35.86	124125760	62062880	984781	258813	115473	0.401721	0.547575	0.60635	0.714789	41	1.49182	2.74456	79	2.3926	6.34309	1403	4.39384	19.7508	4678	6.04042	73.6711	NPB_F15_2_B2	0.351992	0.40901	0.555074	24	1.11865	2.04114	59	1.66775	2.5229	169
210	NPB_F15_3_C2_S77	175	149	175	Market	Market	S6	2019-02-27	Feces	Intensive	Grp3	3A3	10.22.2019	Q15	4	71740282	35.85	143480564	71740282	1331337	289906	127817	0.389667	0.532305	0.58085	0.711367	41	1.44706	2.57064	79	2.32588	5.89108	1409	4.21153	15.0374	4721	6.01801	88.2844	NPB_F15_3_C2	0.362388	0.423702	0.584369	23	1.13627	2.18094	53	1.68222	2.69336	143
211	NPB_F15_4_D2_S78	175	149	175	Market	Market	S6	2019-02-27	Feces	Intensive	Grp3	3A4	10.22.2019	Q15	4	61902619	35.86	123805238	61902619	1092287	262182	116210	0.407397	0.557303	0.620098	0.744729	41	1.5129	2.77148	79	2.43511	6.61504	1385	4.48545	19.1605	4574	6.27668	108.717	NPB_F15_4_D2	0.455944	0.493922	0.720021	7	0.887227	1.89818	17	1.39939	2.2973	37
212	NPB_F15_5_E2_S79	175	149	175	Market	Market	S6	2019-02-27	Feces	Intensive	Grp3	3A5	10.22.2019	Q15	4	70477463	35.89	140954926	70477463	1083611	289727	118491	0.418064	0.563123	0.614059	0.718583	41	1.55251	2.80311	79	2.46054	6.82272	1393	4.4453	20.0768	4623	6.06398	67.9436	NPB_F15_5_E2	0.432532	0.478824	0.716021	8	0.899424	1.86112	19	1.40987	2.25411	42
213	NPB_F15_6_F2_S80	175	149	175	Market	Market	S6	2019-02-27	Feces	Intensive	Grp3	3A6	10.22.2019	Q15	4	71334687	35.85	142669374	71334687	1316585	293229	137410	0.380898	0.533328	0.590794	0.717843	41	1.41449	2.44377	79	2.33035	5.85411	1403	4.28111	15.7927	4657	6.06299	84.3821	NPB_F15_6_F2	0.413422	0.491678	0.714465	10	0.951939	1.98177	20	1.47293	2.4134	44
214	NPB_F15_7_G2_S81	175	149	175	Market	Market	S6	2019-02-27	Feces	Intensive	Grp3	3B1	10.22.2019	Q15	4	52611725	35.74	105223450	52611725	1392034	232782	106066	0.392954	0.535139	0.554057	0.653087	41	1.45926	2.50898	79	2.33826	6.38373	1373	4.00292	16.1112	4534	5.49858	46.5122	NPB_F15_7_G2	0.495791	0.56827	0.684314	29	1.66947	2.9626	66	2.38086	4.21242	209
215	NPB_F15_8_H2_S82	175	149	175	Market	Market	S6	2019-02-27	Feces	Intensive	Grp3	3B2	10.22.2019	Q15	4	54111175	35.78	108222350	54111175	1514249	230745	120729	0.407358	0.559033	0.619388	0.714458	41	1.51275	2.72303	79	2.44266	6.43498	1387	4.48121	21.3822	4579	6.02233	63.2949	NPB_F15_8_H2	0.325507	0.394232	0.593558	23	1.02063	1.92548	53	1.56521	2.42136	118
216	NPB_F15_9_A3_S83	175	149	175	Market	Market	S6	2019-02-27	Feces	Intensive	Grp3	3B3	10.22.2019	Q15	4	70847804	35.83	141695608	70847804	1533455	284449	124428	0.338863	0.510538	0.552838	0.694488	41	1.25839	2.07489	79	2.23077	5.324	1399	4.00449	11.2952	4640	5.86319	52.4237	NPB_F15_9_A3	0.444428	0.538046	0.74292	10	1.02333	2.23253	20	1.61184	2.91183	44
[truncated: 5 more columns]

## Sheet: Dataset S2
Dataset S2. Results from microbiome (phylum and genus level) differential abundance testing of each treatment group, by sampling time point
Taxon	logFC	AveExpr	P.Value	adj.P.Val	Taxa_level	TreatmentGroup	Comparision (Time-point, S1=Wean/Tranport-0dpw; S2=Pre-PRRSv Vaccine-9daypostweaning; S3=Pre-PRRSv Challenge-44dpw; S4=Pre-AMU Start-49dpw, S5=AMU End-79dpw and Market-149dpw)	AveExpr >=3 (1=Yes, 0=No)	Statistically significant? (1=Yes, 0=No)	LogFC >±1 (1=Yes, 0=No)	Statistically significant and LogFC>±1 (1=Yes, 0=No)
Candidatus Cloacimonetes	1.67422	8.22574	6.63e-12	2.72e-10	phylum	Minimal	S2_S1	1	1	1	1
Synergistetes	-4.71037	14.5461	3.02e-11	6.2e-10	phylum	Minimal	S2_S1	1	1	1	1
Dictyoglomi	1.28835	9.49942	3.82e-09	5.22e-08	phylum	Minimal	S2_S1	1	1	1	1
Caldiserica	1.56609	8.30587	1.48e-08	1.52e-07	phylum	Minimal	S2_S1	1	1	1	1
Chlamydiae	3.20322	12.4208	3.6e-06	2.95e-05	phylum	Minimal	S2_S1	1	1	1	1
Lentisphaerae	-3.21422	12.6498	5.86e-06	4.01e-05	phylum	Minimal	S2_S1	1	1	1	1
Coprothermobacterota	0.745731	7.9368	0.00131258	0.00768798	phylum	Minimal	S2_S1	1	1	0	0
Candidatus Saccharibacteria	1.56848	9.17293	0.00257172	0.0131801	phylum	Minimal	S2_S1	1	1	1	1
Armatimonadetes	0.486061	10.267	0.0038995	0.0177644	phylum	Minimal	S2_S1	1	1	0	0
Tenericutes	1.23765	14.4713	0.0219187	0.0898666	phylum	Minimal	S2_S1	1	0	1	0
Bacteroidetes	-1.12386	19.9623	0.0300154	0.111876	phylum	Minimal	S2_S1	1	0	1	0
Candidatus Micrarchaeota	1.02399	5.62336	0.0370176	0.126477	phylum	Minimal	S2_S1	1	0	1	0
Ignavibacteriae	0.999433	10.6488	0.0453539	0.136592	phylum	Minimal	S2_S1	1	0	0	0
Verrucomicrobia	-1.30764	13.8955	0.046641	0.136592	phylum	Minimal	S2_S1	1	0	1	0
Firmicutes	0.996938	22.3408	0.058011	0.158563	phylum	Minimal	S2_S1	1	0	0	0
Thermodesulfobacteria	0.859619	9.90091	0.0693034	0.17759	phylum	Minimal	S2_S1	1	0	0	0
Chrysiogenetes	0.302787	9.63127	0.0823731	0.198665	phylum	Minimal	S2_S1	1	0	0	0
Candidatus Korarchaeota	-0.573369	4.38411	0.0925665	0.210846	phylum	Minimal	S2_S1	1	0	0	0
Thermotogae	0.804647	12.8212	0.0998959	0.215565	phylum	Minimal	S2_S1	1	0	0	0
Spirochaetes	0.983193	16.6045	0.105847	0.215649	phylum	Minimal	S2_S1	1	0	0	0
Fibrobacteres	0.993618	12.1234	0.110454	0.215649	phylum	Minimal	S2_S1	1	0	0	0
Thaumarchaeota	0.612204	9.73073	0.18875	0.3374	phylum	Minimal	S2_S1	1	0	0	0
Cyanobacteria	0.679363	15.5025	0.189273	0.3374	phylum	Minimal	S2_S1	1	0	0	0
Aquificae	0.641544	11.6582	0.219193	0.374456	phylum	Minimal	S2_S1	1	0	0	0
Deferribacteres	0.370966	10.9159	0.401995	0.659273	phylum	Minimal	S2_S1	1	0	0	0
Fusobacteria	0.383228	14.5778	0.462859	0.710509	phylum	Minimal	S2_S1	1	0	0	0
Proteobacteria	-0.379609	20.083	0.467896	0.710509	phylum	Minimal	S2_S1	1	0	0	0
Gemmatimonadetes	0.347504	11.2905	0.508582	0.744709	phylum	Minimal	S2_S1	1	0	0	0
Chlorobi	0.300197	13.3849	0.571685	0.777949	phylum	Minimal	S2_S1	1	0	0	0
Chordata	0.285661	16.6016	0.579556	0.777949	phylum	Minimal	S2_S1	1	0	0	0
Crenarchaeota	0.253459	11.0503	0.588205	0.777949	phylum	Minimal	S2_S1	1	0	0	0
Euryarchaeota	-0.278954	17.4188	0.624579	0.787745	phylum	Minimal	S2_S1	1	0	0	0
Chloroflexi	0.227971	13.9546	0.634038	0.787745	phylum	Minimal	S2_S1	1	0	0	0
Acidobacteria	0.182523	13.1257	0.730331	0.874194	phylum	Minimal	S2_S1	1	0	0	0
Nitrospirae	0.159342	11.4336	0.752497	0.874194	phylum	Minimal	S2_S1	1	0	0	0
Deinococcus-Thermus	0.149213	14.1032	0.775606	0.874194	phylum	Minimal	S2_S1	1	0	0	0
Kiritimatiellaeota	0.0512669	10.0307	0.788907	0.874194	phylum	Minimal	S2_S1	1	0	0	0
Planctomycetes	-0.106238	13.5034	0.835972	0.896906	phylum	Minimal	S2_S1	1	0	0	0
Elusimicrobia	-0.0917998	10.5919	0.862617	0.896906	phylum	Minimal	S2_S1	1	0	0	0
Actinobacteria	-0.073995	19.1061	0.886204	0.896906	phylum	Minimal	S2_S1	1	0	0	0
Calditrichaeota	0.026413	9.52406	0.896906	0.896906	phylum	Minimal	S2_S1	1	0	0	0
Euryarchaeota	-1.87	17.4188	0.00154995	0.0635479	phylum	Minimal	S3_S2	1	0	1	0
Armatimonadetes	-0.393981	10.267	0.0181033	0.32192	phylum	Minimal	S3_S2	1	0	0	0
Candidatus Micrarchaeota	-1.11349	5.62336	0.0237324	0.32192	phylum	Minimal	S3_S2	1	0	1	0
Candidatus Cloacimonetes	-0.44459	8.22574	0.0314068	0.32192	phylum	Minimal	S3_S2	1	0	0	0
Kiritimatiellaeota	-0.350209	10.0307	0.0706881	0.579643	phylum	Minimal	S3_S2	1	0	0	0
Candidatus Saccharibacteria	-0.861079	9.17293	0.0903991	0.60612	phylum	Minimal	S3_S2	1	0	0	0
Actinobacteria	-0.815093	19.1061	0.118138	0.60612	phylum	Minimal	S3_S2	1	0	0	0
Candidatus Korarchaeota	0.520511	4.38411	0.126088	0.60612	phylum	Minimal	S3_S2	1	0	0	0
Caldiserica	-0.37061	8.30587	0.133051	0.60612	phylum	Minimal	S3_S2	1	0	0	0
Spirochaetes	0.818262	16.6045	0.177094	0.726085	phylum	Minimal	S3_S2	1	0	0	0
Lentisphaerae	0.782083	12.6498	0.236524	0.881589	phylum	Minimal	S3_S2	1	0	0	0
Chlamydiae	-0.723224	12.4208	0.259454	0.886469	phylum	Minimal	S3_S2	1	0	0	0
Proteobacteria	-0.526099	20.083	0.315245	0.906171	phylum	Minimal	S3_S2	1	0	0	0
Bacteroidetes	0.412634	19.9623	0.41878	0.906171	phylum	Minimal	S3_S2	1	0	0	0
Chloroflexi	-0.322259	13.9546	0.501332	0.906171	phylum	Minimal	S3_S2	1	0	0	0
Fibrobacteres	0.368222	12.1234	0.551015	0.906171	phylum	Minimal	S3_S2	1	0	0	0
Deinococcus-Thermus	-0.301325	14.1032	0.565211	0.906171	phylum	Minimal	S3_S2	1	0	0	0
Calditrichaeota	-0.110838	9.52406	0.587016	0.906171	phylum	Minimal	S3_S2	1	0	0	0
Acidobacteria	-0.282743	13.1257	0.5936	0.906171	phylum	Minimal	S3_S2	1	0	0	0
Thermotogae	-0.257876	12.8212	0.594746	0.906171	phylum	Minimal	S3_S2	1	0	0	0
Firmicutes	-0.273883	22.3408	0.598136	0.906171	phylum	Minimal	S3_S2	1	0	0	0
Synergistetes	-0.314216	14.5461	0.600301	0.906171	phylum	Minimal	S3_S2	1	0	0	0
Chrysiogenetes	-0.0898369	9.63127	0.602621	0.906171	phylum	Minimal	S3_S2	1	0	0	0
Deferribacteres	-0.226819	10.9159	0.60779	0.906171	phylum	Minimal	S3_S2	1	0	0	0
Thaumarchaeota	-0.230537	9.73073	0.618779	0.906171	phylum	Minimal	S3_S2	1	0	0	0
Planctomycetes	-0.25028	13.5034	0.625954	0.906171	phylum	Minimal	S3_S2	1	0	0	0
Nitrospirae	-0.2171	11.4336	0.667543	0.906171	phylum	Minimal	S3_S2	1	0	0	0
Fusobacteria	-0.175309	14.5778	0.736602	0.906171	phylum	Minimal	S3_S2	1	0	0	0
Verrucomicrobia	-0.217677	13.8955	0.736983	0.906171	phylum	Minimal	S3_S2	1	0	0	0
Dictyoglomi	-0.0616491	9.49942	0.747569	0.906171	phylum	Minimal	S3_S2	1	0	0	0
Chlorobi	-0.166612	13.3849	0.753409	0.906171	phylum	Minimal	S3_S2	1	0	0	0
Aquificae	-0.153391	11.6582	0.767772	0.906171	phylum	Minimal	S3_S2	1	0	0	0
Ignavibacteriae	-0.13707	10.6488	0.780683	0.906171	phylum	Minimal	S3_S2	1	0	0	0
Coprothermobacterota	-0.0545027	7.9368	0.80725	0.906171	phylum	Minimal	S3_S2	1	0	0	0
Chordata	-0.122234	16.6016	0.812435	0.906171	phylum	Minimal	S3_S2	1	0	0	0
Tenericutes	-0.123032	14.4713	0.816404	0.906171	phylum	Minimal	S3_S2	1	0	0	0
Thermodesulfobacteria	-0.107768	9.90091	0.817764	0.906171	phylum	Minimal	S3_S2	1	0	0	0
Cyanobacteria	-0.102713	15.5025	0.841725	0.908176	phylum	Minimal	S3_S2	1	0	0	0
Gemmatimonadetes	-0.0633948	11.2905	0.903866	0.950219	phylum	Minimal	S3_S2	1	0	0	0
Crenarchaeota	0.00617284	11.0503	0.989468	0.999394	phylum	Minimal	S3_S2	1	0	0	0
Elusimicrobia	-0.000402875	10.5919	0.999394	0.999394	phylum	Minimal	S3_S2	1	0	0	0
Candidatus Korarchaeota	-0.444461	4.38411	0.190457	0.990705	phylum	Minimal	S4_S3	1	0	0	0
Bacteroidetes	-0.597413	19.9623	0.242968	0.990705	phylum	Minimal	S4_S3	1	0	0	0
Dictyoglomi	-0.203832	9.49942	0.289077	0.990705	phylum	Minimal	S4_S3	1	0	0	0
Calditrichaeota	-0.209035	9.52406	0.306983	0.990705	phylum	Minimal	S4_S3	1	0	0	0
Chrysiogenetes	-0.167866	9.63127	0.331825	0.990705	phylum	Minimal	S4_S3	1	0	0	0
Firmicutes	-0.49178	22.3408	0.345005	0.990705	phylum	Minimal	S4_S3	1	0	0	0
Coprothermobacterota	-0.189052	7.9368	0.398534	0.990705	phylum	Minimal	S4_S3	1	0	0	0
Candidatus Micrarchaeota	-0.363895	5.62336	0.452302	0.990705	phylum	Minimal	S4_S3	1	0	0	0
Euryarchaeota	0.404279	17.4188	0.4786	0.990705	phylum	Minimal	S4_S3	1	0	0	0
Caldiserica	0.168159	8.30587	0.492657	0.990705	phylum	Minimal	S4_S3	1	0	0	0
Armatimonadetes	-0.104967	10.267	0.520964	0.990705	phylum	Minimal	S4_S3	1	0	0	0
Fibrobacteres	0.324078	12.1234	0.599644	0.990705	phylum	Minimal	S4_S3	1	0	0	0
Candidatus Cloacimonetes	-0.0883698	8.22574	0.663712	0.990705	phylum	Minimal	S4_S3	1	0	0	0
Gemmatimonadetes	-0.22338	11.2905	0.670601	0.990705	phylum	Minimal	S4_S3	1	0	0	0
Crenarchaeota	-0.173026	11.0503	0.711511	0.990705	phylum	Minimal	S4_S3	1	0	0	0
Tenericutes	-0.188131	14.4713	0.722643	0.990705	phylum	Minimal	S4_S3	1	0	0	0
Chlorobi	-0.175822	13.3849	0.740266	0.990705	phylum	Minimal	S4_S3	1	0	0	0
Cyanobacteria	-0.157731	15.5025	0.759157	0.990705	phylum	Minimal	S4_S3	1	0	0	0
Candidatus Saccharibacteria	-0.140004	9.17293	0.780921	0.990705	phylum	Minimal	S4_S3	1	0	0	0
Chordata	-0.141671	16.6016	0.783318	0.990705	phylum	Minimal	S4_S3	1	0	0	0
Verrucomicrobia	-0.166522	13.8955	0.797202	0.990705	phylum	Minimal	S4_S3	1	0	0	0
Kiritimatiellaeota	-0.0462187	10.0307	0.809262	0.990705	phylum	Minimal	S4_S3	1	0	0	0
Proteobacteria	-0.122139	20.083	0.815017	0.990705	phylum	Minimal	S4_S3	1	0	0	0
Elusimicrobia	-0.119212	10.5919	0.822213	0.990705	phylum	Minimal	S4_S3	1	0	0	0
Lentisphaerae	-0.134477	12.6498	0.83793	0.990705	phylum	Minimal	S4_S3	1	0	0	0
Acidobacteria	-0.107532	13.1257	0.839036	0.990705	phylum	Minimal	S4_S3	1	0	0	0
Planctomycetes	-0.097902	13.5034	0.848677	0.990705	phylum	Minimal	S4_S3	1	0	0	0
Thermodesulfobacteria	-0.0808111	9.90091	0.862809	0.990705	phylum	Minimal	S4_S3	1	0	0	0
Chlamydiae	-0.101732	12.4208	0.873399	0.990705	phylum	Minimal	S4_S3	1	0	0	0
Deinococcus-Thermus	-0.0775638	14.1032	0.88218	0.990705	phylum	Minimal	S4_S3	1	0	0	0
Thaumarchaeota	-0.0592501	9.73073	0.898157	0.990705	phylum	Minimal	S4_S3	1	0	0	0
Spirochaetes	-0.0657184	16.6045	0.913108	0.990705	phylum	Minimal	S4_S3	1	0	0	0
Deferribacteres	-0.0401907	10.9159	0.927473	0.990705	phylum	Minimal	S4_S3	1	0	0	0
Aquificae	-0.0449436	11.6582	0.931033	0.990705	phylum	Minimal	S4_S3	1	0	0	0
Synergistetes	0.0396287	14.5461	0.947261	0.990705	phylum	Minimal	S4_S3	1	0	0	0
Chloroflexi	-0.0257609	13.9546	0.957065	0.990705	phylum	Minimal	S4_S3	1	0	0	0
Fusobacteria	0.0216031	14.5778	0.966925	0.990705	phylum	Minimal	S4_S3	1	0	0	0
Thermotogae	0.0192005	12.8212	0.968373	0.990705	phylum	Minimal	S4_S3	1	0	0	0
Nitrospirae	0.0195093	11.4336	0.96919	0.990705	phylum	Minimal	S4_S3	1	0	0	0
Ignavibacteriae	0.00718245	10.6488	0.988356	0.990705	phylum	Minimal	S4_S3	1	0	0	0
Actinobacteria	-0.00602296	19.1061	0.990705	0.990705	phylum	Minimal	S4_S3	1	0	0	0
Candidatus Korarchaeota	1.60659	4.38411	1.43e-05	0.000584863	phylum	Minimal	S5_S4	1	1	1	1
Kiritimatiellaeota	0.699585	10.0307	0.000622468	0.0127606	phylum	Minimal	S5_S4	1	1	0	0
Dictyoglomi	0.567497	9.49942	0.0048808	0.0667043	phylum	Minimal	S5_S4	1	0	0	0
Coprothermobacterota	0.591595	7.9368	0.0114078	0.116754	phylum	Minimal	S5_S4	1	0	0	0
Chlamydiae	-1.56325	12.4208	0.0164858	0.116754	phylum	Minimal	S5_S4	1	0	1	0
Caldiserica	0.604029	8.30587	0.0180277	0.116754	phylum	Minimal	S5_S4	1	0	0	0
Armatimonadetes	0.396468	10.267	0.0199336	0.116754	phylum	Minimal	S5_S4	1	0	0	0
Candidatus Cloacimonetes	0.41491	8.22574	0.0488884	0.250553	phylum	Minimal	S5_S4	1	0	0	0
Chrysiogenetes	0.316691	9.63127	0.0757308	0.335016	phylum	Minimal	S5_S4	1	0	0	0
Lentisphaerae	-1.15701	12.6498	0.0817113	0.335016	phylum	Minimal	S5_S4	1	0	1	0
Firmicutes	-0.82959	22.3408	0.11327	0.42219	phylum	Minimal	S5_S4	1	0	0	0
Calditrichaeota	0.306866	9.52406	0.144061	0.45618	phylum	Minimal	S5_S4	1	0	0	0
Chloroflexi	-0.703385	13.9546	0.144642	0.45618	phylum	Minimal	S5_S4	1	0	0	0
Actinobacteria	-0.669655	19.1061	0.197927	0.494792	phylum	Minimal	S5_S4	1	0	0	0
Nitrospirae	-0.624845	11.4336	0.218591	0.494792	phylum	Minimal	S5_S4	1	0	0	0
Candidatus Micrarchaeota	0.579646	5.62336	0.243032	0.494792	phylum	Minimal	S5_S4	1	0	0	0
Proteobacteria	-0.617793	20.083	0.238919	0.494792	phylum	Minimal	S5_S4	1	0	0	0
Deinococcus-Thermus	-0.61166	14.1032	0.244782	0.494792	phylum	Minimal	S5_S4	1	0	0	0
Candidatus Saccharibacteria	-0.578475	9.17293	0.252613	0.494792	phylum	Minimal	S5_S4	1	0	0	0
Gemmatimonadetes	-0.586791	11.2905	0.26571	0.494792	phylum	Minimal	S5_S4	1	0	0	0
Chlorobi	-0.590966	13.3849	0.267125	0.494792	phylum	Minimal	S5_S4	1	0	0	0
Deferribacteres	-0.478614	10.9159	0.280391	0.494792	phylum	Minimal	S5_S4	1	0	0	0
Acidobacteria	-0.573522	13.1257	0.280598	0.494792	phylum	Minimal	S5_S4	1	0	0	0
Euryarchaeota	-0.600957	17.4188	0.293274	0.494792	phylum	Minimal	S5_S4	1	0	0	0
Aquificae	-0.538397	11.6582	0.301702	0.494792	phylum	Minimal	S5_S4	1	0	0	0
Planctomycetes	-0.475962	13.5034	0.355027	0.517388	phylum	Minimal	S5_S4	1	0	0	0
Bacteroidetes	-0.468546	19.9623	0.358896	0.517388	phylum	Minimal	S5_S4	1	0	0	0
Cyanobacteria	-0.463886	15.5025	0.368469	0.517388	phylum	Minimal	S5_S4	1	0	0	0
Thermodesulfobacteria	-0.416376	9.90091	0.374594	0.517388	phylum	Minimal	S5_S4	1	0	0	0
Fibrobacteres	-0.544614	12.1234	0.378577	0.517388	phylum	Minimal	S5_S4	1	0	0	0
Synergistetes	-0.511895	14.5461	0.394097	0.521226	phylum	Minimal	S5_S4	1	0	0	0
Thermotogae	-0.382344	12.8212	0.43083	0.53844	phylum	Minimal	S5_S4	1	0	0	0
Elusimicrobia	-0.40305	10.5919	0.448297	0.53844	phylum	Minimal	S5_S4	1	0	0	0
Ignavibacteriae	-0.358047	10.6488	0.467769	0.53844	phylum	Minimal	S5_S4	1	0	0	0
Tenericutes	-0.38171	14.4713	0.47207	0.53844	phylum	Minimal	S5_S4	1	0	0	0
Crenarchaeota	-0.336367	11.0503	0.472777	0.53844	phylum	Minimal	S5_S4	1	0	0	0
Verrucomicrobia	-0.416562	13.8955	0.520864	0.577173	phylum	Minimal	S5_S4	1	0	0	0
Chordata	-0.319048	16.6016	0.53617	0.578499	phylum	Minimal	S5_S4	1	0	0	0
Fusobacteria	-0.292127	14.5778	0.575423	0.604932	phylum	Minimal	S5_S4	1	0	0	0
Spirochaetes	-0.043733	16.6045	0.942112	0.965664	phylum	Minimal	S5_S4	1	0	0	0
Thaumarchaeota	0.00757309	9.73073	0.986947	0.986947	phylum	Minimal	S5_S4	1	0	0	0
Ignavibacteriae	0.852012	10.6488	0.0867438	0.353775	phylum	Minimal	S6_S5	1	0	0	0
Tenericutes	0.904212	14.4713	0.0912038	0.353775	phylum	Minimal	S6_S5	1	0	0	0
Thermotogae	0.798701	12.8212	0.102378	0.353775	phylum	Minimal	S6_S5	1	0	0	0
Fusobacteria	0.857774	14.5778	0.102968	0.353775	phylum	Minimal	S6_S5	1	0	0	0
Planctomycetes	0.842537	13.5034	0.103824	0.353775	phylum	Minimal	S6_S5	1	0	0	0
Deferribacteres	0.722441	10.9159	0.105076	0.353775	phylum	Minimal	S6_S5	1	0	0	0
Aquificae	0.823548	11.6582	0.116009	0.353775	phylum	Minimal	S6_S5	1	0	0	0
Nitrospirae	0.784712	11.4336	0.123502	0.353775	phylum	Minimal	S6_S5	1	0	0	0
Firmicutes	0.801963	22.3408	0.125566	0.353775	phylum	Minimal	S6_S5	1	0	0	0
Synergistetes	0.91162	14.5461	0.131259	0.353775	phylum	Minimal	S6_S5	1	0	0	0
Crenarchaeota	0.683049	11.0503	0.147174	0.353775	phylum	Minimal	S6_S5	1	0	0	0
Deinococcus-Thermus	0.764351	14.1032	0.147191	0.353775	phylum	Minimal	S6_S5	1	0	0	0
Armatimonadetes	-0.245159	10.267	0.145126	0.353775	phylum	Minimal	S6_S5	1	0	0	0
Chloroflexi	0.684658	13.9546	0.155476	0.353775	phylum	Minimal	S6_S5	1	0	0	0
Spirochaetes	0.843714	16.6045	0.164175	0.353775	phylum	Minimal	S6_S5	1	0	0	0
Acidobacteria	0.726418	13.1257	0.172825	0.353775	phylum	Minimal	S6_S5	1	0	0	0
Cyanobacteria	0.703524	15.5025	0.174206	0.353775	phylum	Minimal	S6_S5	1	0	0	0
Chordata	0.703403	16.6016	0.174887	0.353775	phylum	Minimal	S6_S5	1	0	0	0
Chrysiogenetes	-0.241092	9.63127	0.174273	0.353775	phylum	Minimal	S6_S5	1	0	0	0
Thaumarchaeota	0.618764	9.73073	0.184114	0.353775	phylum	Minimal	S6_S5	1	0	0	0
Candidatus Korarchaeota	0.461275	4.38411	0.183966	0.353775	phylum	Minimal	S6_S5	1	0	0	0
Proteobacteria	0.684298	20.083	0.192575	0.353775	phylum	Minimal	S6_S5	1	0	0	0
Coprothermobacterota	-0.295458	7.9368	0.198459	0.353775	phylum	Minimal	S6_S5	1	0	0	0
Chlorobi	0.662615	13.3849	0.213929	0.361987	phylum	Minimal	S6_S5	1	0	0	0
Thermodesulfobacteria	0.575756	9.90091	0.220724	0.361987	phylum	Minimal	S6_S5	1	0	0	0
Gemmatimonadetes	0.630518	11.2905	0.232042	0.365913	phylum	Minimal	S6_S5	1	0	0	0
Candidatus Cloacimonetes	-0.241439	8.22574	0.247309	0.375544	phylum	Minimal	S6_S5	1	0	0	0
Euryarchaeota	0.645082	17.4188	0.259552	0.380058	phylum	Minimal	S6_S5	1	0	0	0
Elusimicrobia	0.577457	10.5919	0.278361	0.393545	phylum	Minimal	S6_S5	1	0	0	0
Verrucomicrobia	0.685231	13.8955	0.292146	0.396927	phylum	Minimal	S6_S5	1	0	0	0
Actinobacteria	0.537809	19.1061	0.300116	0.396927	phylum	Minimal	S6_S5	1	0	0	0
Lentisphaerae	0.659355	12.6498	0.31759	0.406912	phylum	Minimal	S6_S5	1	0	0	0
Fibrobacteres	0.40836	12.1234	0.508588	0.631882	phylum	Minimal	S6_S5	1	0	0	0
Caldiserica	0.123128	8.30587	0.622907	0.729691	phylum	Minimal	S6_S5	1	0	0	0
Chlamydiae	0.316976	12.4208	0.619836	0.729691	phylum	Minimal	S6_S5	1	0	0	0
Candidatus Micrarchaeota	-0.199724	5.62336	0.686187	0.77558	phylum	Minimal	S6_S5	1	0	0	0
Dictyoglomi	0.0755014	9.49942	0.699914	0.77558	phylum	Minimal	S6_S5	1	0	0	0
Calditrichaeota	0.0533211	9.52406	0.798125	0.818078	phylum	Minimal	S6_S5	1	0	0	0
Bacteroidetes	0.162252	19.9623	0.750058	0.809273	phylum	Minimal	S6_S5	1	0	0	0
Candidatus Saccharibacteria	0.139976	9.17293	0.780964	0.818078	phylum	Minimal	S6_S5	1	0	0	0
Kiritimatiellaeota	0.0313247	10.0307	0.872867	0.872867	phylum	Minimal	S6_S5	1	0	0	0
Synergistetes	-6.21295	14.4758	4.46e-25	1.83e-23	phylum	Moderate	S2_S1	1	1	1	1
Caldiserica	2.29433	7.84514	5.19e-07	1.06e-05	phylum	Moderate	S2_S1	1	1	1	1
Lentisphaerae	-2.76851	12.1256	6.24e-06	8.53e-05	phylum	Moderate	S2_S1	1	1	1	1
Dictyoglomi	1.85735	9.1348	1.08e-05	0.000110275	phylum	Moderate	S2_S1	1	1	1	1
Candidatus Cloacimonetes	1.90867	7.8068	3.83e-05	0.000314105	phylum	Moderate	S2_S1	1	1	1	1
Tenericutes	1.60767	14.1798	0.000159484	0.0010898	phylum	Moderate	S2_S1	1	1	1	1
Bacteroidetes	-1.53602	19.7456	0.000188982	0.0011069	phylum	Moderate	S2_S1	1	1	1	1
Firmicutes	1.49036	22.1239	0.000364182	0.00186643	phylum	Moderate	S2_S1	1	1	1	1
Candidatus Micrarchaeota	1.64995	5.31721	0.000613645	0.00279549	phylum	Moderate	S2_S1	1	1	1	1
Euryarchaeota	-1.56133	17.0476	0.000885269	0.0036296	phylum	Moderate	S2_S1	1	1	1	1
Chlamydiae	1.92213	12.2141	0.00269538	0.0100464	phylum	Moderate	S2_S1	1	1	1	1
Ignavibacteriae	1.01313	10.2959	0.0151276	0.0516858	phylum	Moderate	S2_S1	1	0	1	0
Spirochaetes	1.0709	16.2367	0.0199407	0.06289	phylum	Moderate	S2_S1	1	0	1	0
Candidatus Saccharibacteria	0.866654	8.68877	0.0540384	0.129444	phylum	Moderate	S2_S1	1	0	0	0
Fibrobacteres	0.829328	11.4914	0.0540446	0.129444	phylum	Moderate	S2_S1	1	0	0	0
Cyanobacteria	0.765207	15.2152	0.0555093	0.129444	phylum	Moderate	S2_S1	1	0	0	0
Thermodesulfobacteria	0.766602	9.57515	0.0595682	0.129444	phylum	Moderate	S2_S1	1	0	0	0
Aquificae	0.748945	11.431	0.0602681	0.129444	phylum	Moderate	S2_S1	1	0	0	0
Thaumarchaeota	0.828021	9.37916	0.0612247	0.129444	phylum	Moderate	S2_S1	1	0	0	0
Thermotogae	0.752042	12.5217	0.0631436	0.129444	phylum	Moderate	S2_S1	1	0	0	0
Verrucomicrobia	-0.78363	13.479	0.0916293	0.178895	phylum	Moderate	S2_S1	1	0	0	0
Fusobacteria	0.647588	14.2937	0.118652	0.221125	phylum	Moderate	S2_S1	1	0	0	0
Proteobacteria	-0.588356	19.8473	0.140129	0.249794	phylum	Moderate	S2_S1	1	0	0	0
Armatimonadetes	0.508857	9.97951	0.222481	0.380072	phylum	Moderate	S2_S1	1	0	0	0
Planctomycetes	-0.315933	13.1977	0.427019	0.700311	phylum	Moderate	S2_S1	1	0	0	0
Calditrichaeota	-0.253385	9.28173	0.564673	0.890446	phylum	Moderate	S2_S1	1	0	0	0
Candidatus Korarchaeota	-0.221453	4.09029	0.613649	0.913523	phylum	Moderate	S2_S1	1	0	0	0
Chordata	-0.188972	16.4331	0.633049	0.913523	phylum	Moderate	S2_S1	1	0	0	0
Deferribacteres	0.189128	10.7088	0.647876	0.913523	phylum	Moderate	S2_S1	1	0	0	0
Crenarchaeota	0.145398	10.8034	0.717872	0.913523	phylum	Moderate	S2_S1	1	0	0	0
Coprothermobacterota	0.140251	7.6585	0.733376	0.913523	phylum	Moderate	S2_S1	1	0	0	0
Kiritimatiellaeota	-0.138427	9.59643	0.73453	0.913523	phylum	Moderate	S2_S1	1	0	0	0
Actinobacteria	0.138331	18.8778	0.735275	0.913523	phylum	Moderate	S2_S1	1	0	0	0
Chlorobi	0.109038	13.1235	0.784387	0.924248	phylum	Moderate	S2_S1	1	0	0	0
Gemmatimonadetes	0.094246	11.0023	0.810291	0.924248	phylum	Moderate	S2_S1	1	0	0	0
Nitrospirae	0.0786577	11.1621	0.848023	0.924248	phylum	Moderate	S2_S1	1	0	0	0
Chrysiogenetes	0.0769208	9.32786	0.854014	0.924248	phylum	Moderate	S2_S1	1	0	0	0
Elusimicrobia	0.069273	10.2259	0.875701	0.924248	phylum	Moderate	S2_S1	1	0	0	0
Deinococcus-Thermus	-0.0616847	13.8493	0.879162	0.924248	phylum	Moderate	S2_S1	1	0	0	0
Chloroflexi	0.0262376	13.6661	0.948507	0.949352	phylum	Moderate	S2_S1	1	0	0	0
Acidobacteria	0.0252133	12.873	0.949352	0.949352	phylum	Moderate	S2_S1	1	0	0	0
Euryarchaeota	-1.54091	17.0476	0.00102605	0.0420683	phylum	Moderate	S3_S2	1	1	1	1
Thaumarchaeota	-0.79315	9.37916	0.0727767	0.687452	phylum	Moderate	S3_S2	1	0	0	0
Candidatus Korarchaeota	0.755483	4.09029	0.0802196	0.687452	phylum	Moderate	S3_S2	1	0	0	0
Caldiserica	-0.738105	7.84514	0.0887203	0.687452	phylum	Moderate	S3_S2	1	0	0	0
Actinobacteria	-0.678013	18.8778	0.0995046	0.687452	phylum	Moderate	S3_S2	1	0	0	0
Chlamydiae	0.99812	12.2141	0.113658	0.687452	phylum	Moderate	S3_S2	1	0	0	0
Candidatus Micrarchaeota	-0.737862	5.31721	0.11737	0.687452	phylum	Moderate	S3_S2	1	0	0	0
Deferribacteres	-0.485381	10.7088	0.242415	0.891446	phylum	Moderate	S3_S2	1	0	0	0
Ignavibacteriae	-0.414825	10.2959	0.31438	0.891446	phylum	Moderate	S3_S2	1	0	0	0
Armatimonadetes	-0.400726	9.97951	0.336062	0.891446	phylum	Moderate	S3_S2	1	0	0	0
Chloroflexi	-0.389365	13.6661	0.338888	0.891446	phylum	Moderate	S3_S2	1	0	0	0
Thermotogae	-0.381755	12.5217	0.342685	0.891446	phylum	Moderate	S3_S2	1	0	0	0
Candidatus Cloacimonetes	-0.407172	7.8068	0.36162	0.891446	phylum	Moderate	S3_S2	1	0	0	0
Fusobacteria	-0.363255	14.2937	0.379562	0.891446	phylum	Moderate	S3_S2	1	0	0	0
Proteobacteria	-0.339403	19.8473	0.393146	0.891446	phylum	Moderate	S3_S2	1	0	0	0
Spirochaetes	0.385278	16.2367	0.397238	0.891446	phylum	Moderate	S3_S2	1	0	0	0
Aquificae	-0.306337	11.431	0.439082	0.891446	phylum	Moderate	S3_S2	1	0	0	0
Nitrospirae	-0.306658	11.1621	0.455523	0.891446	phylum	Moderate	S3_S2	1	0	0	0
Dictyoglomi	-0.290416	9.1348	0.471882	0.891446	phylum	Moderate	S3_S2	1	0	0	0
Acidobacteria	-0.268554	12.873	0.499129	0.891446	phylum	Moderate	S3_S2	1	0	0	0
Chlorobi	-0.248871	13.1235	0.532609	0.891446	phylum	Moderate	S3_S2	1	0	0	0
Cyanobacteria	-0.246179	15.2152	0.534757	0.891446	phylum	Moderate	S3_S2	1	0	0	0
Elusimicrobia	-0.267214	10.2259	0.546569	0.891446	phylum	Moderate	S3_S2	1	0	0	0
Lentisphaerae	0.339895	12.1256	0.560884	0.891446	phylum	Moderate	S3_S2	1	0	0	0
Kiritimatiellaeota	-0.233794	9.59643	0.567021	0.891446	phylum	Moderate	S3_S2	1	0	0	0
Chordata	-0.187099	16.4331	0.636418	0.891446	phylum	Moderate	S3_S2	1	0	0	0
Planctomycetes	-0.176688	13.1977	0.65656	0.891446	phylum	Moderate	S3_S2	1	0	0	0
Calditrichaeota	-0.183976	9.28173	0.675722	0.891446	phylum	Moderate	S3_S2	1	0	0	0
Crenarchaeota	0.167798	10.8034	0.676732	0.891446	phylum	Moderate	S3_S2	1	0	0	0
Verrucomicrobia	-0.18976	13.479	0.681049	0.891446	phylum	Moderate	S3_S2	1	0	0	0
Candidatus Saccharibacteria	-0.181464	8.68877	0.684211	0.891446	phylum	Moderate	S3_S2	1	0	0	0
Thermodesulfobacteria	-0.150661	9.57515	0.708994	0.891446	phylum	Moderate	S3_S2	1	0	0	0
Deinococcus-Thermus	-0.129158	13.8493	0.750279	0.891446	phylum	Moderate	S3_S2	1	0	0	0
Bacteroidetes	0.124959	19.7456	0.753731	0.891446	phylum	Moderate	S3_S2	1	0	0	0
Tenericutes	-0.125285	14.1798	0.760991	0.891446	phylum	Moderate	S3_S2	1	0	0	0
Chrysiogenetes	-0.0658005	9.32786	0.874928	0.992637	phylum	Moderate	S3_S2	1	0	0	0
Gemmatimonadetes	-0.0514173	11.0023	0.895794	0.992637	phylum	Moderate	S3_S2	1	0	0	0
Firmicutes	0.0301375	22.1239	0.940803	0.999593	phylum	Moderate	S3_S2	1	0	0	0
Coprothermobacterota	-0.0233058	7.6585	0.954848	0.999593	phylum	Moderate	S3_S2	1	0	0	0
Fibrobacteres	0.00180578	11.4914	0.996624	0.999593	phylum	Moderate	S3_S2	1	0	0	0
Synergistetes	0.000234385	14.4758	0.999593	0.999593	phylum	Moderate	S3_S2	1	0	0	0
Firmicutes	-1.78525	22.1239	2.46e-05	0.00100679	phylum	Moderate	S4_S3	1	1	1	1
Candidatus Cloacimonetes	-0.749449	7.8068	0.0946182	0.586106	phylum	Moderate	S4_S3	1	0	0	0
Candidatus Saccharibacteria	-0.702704	8.68877	0.117195	0.586106	phylum	Moderate	S4_S3	1	0	0	0
Crenarchaeota	-0.616747	10.8034	0.127312	0.586106	phylum	Moderate	S4_S3	1	0	0	0
Chloroflexi	-0.61153	13.6661	0.134282	0.586106	phylum	Moderate	S4_S3	1	0	0	0
Actinobacteria	-0.601766	18.8778	0.143206	0.586106	phylum	Moderate	S4_S3	1	0	0	0
Gemmatimonadetes	-0.566015	11.0023	0.151288	0.586106	phylum	Moderate	S4_S3	1	0	0	0
Deinococcus-Thermus	-0.574234	13.8493	0.158878	0.586106	phylum	Moderate	S4_S3	1	0	0	0
Cyanobacteria	-0.556587	15.2152	0.162001	0.586106	phylum	Moderate	S4_S3	1	0	0	0
Acidobacteria	-0.513727	12.873	0.197305	0.586106	phylum	Moderate	S4_S3	1	0	0	0
Coprothermobacterota	-0.520113	7.6585	0.208051	0.586106	phylum	Moderate	S4_S3	1	0	0	0
Bacteroidetes	-0.500207	19.7456	0.210733	0.586106	phylum	Moderate	S4_S3	1	0	0	0
Chlorobi	-0.495689	13.1235	0.215122	0.586106	phylum	Moderate	S4_S3	1	0	0	0
Chrysiogenetes	-0.511026	9.32786	0.22311	0.586106	phylum	Moderate	S4_S3	1	0	0	0
Proteobacteria	-0.467713	19.8473	0.240007	0.586106	phylum	Moderate	S4_S3	1	0	0	0
Planctomycetes	-0.451909	13.1977	0.25661	0.586106	phylum	Moderate	S4_S3	1	0	0	0
Armatimonadetes	-0.471724	9.97951	0.257853	0.586106	phylum	Moderate	S4_S3	1	0	0	0
Euryarchaeota	0.48021	17.0476	0.295262	0.586106	phylum	Moderate	S4_S3	1	0	0	0
Calditrichaeota	-0.457735	9.28173	0.299003	0.586106	phylum	Moderate	S4_S3	1	0	0	0
Verrucomicrobia	-0.450962	13.479	0.329541	0.586106	phylum	Moderate	S4_S3	1	0	0	0
Tenericutes	-0.400421	14.1798	0.331913	0.586106	phylum	Moderate	S4_S3	1	0	0	0
Deferribacteres	-0.388675	10.7088	0.348691	0.586106	phylum	Moderate	S4_S3	1	0	0	0
Thermodesulfobacteria	-0.359782	9.57515	0.373532	0.586106	phylum	Moderate	S4_S3	1	0	0	0
Thermotogae	-0.356497	12.5217	0.37544	0.586106	phylum	Moderate	S4_S3	1	0	0	0
Candidatus Micrarchaeota	0.404841	5.31721	0.398829	0.586106	phylum	Moderate	S4_S3	1	0	0	0
Ignavibacteriae	-0.342108	10.2959	0.406349	0.586106	phylum	Moderate	S4_S3	1	0	0	0
Aquificae	-0.328286	11.431	0.407098	0.586106	phylum	Moderate	S4_S3	1	0	0	0
Chordata	-0.328169	16.4331	0.407535	0.586106	phylum	Moderate	S4_S3	1	0	0	0
Nitrospirae	-0.332159	11.1621	0.419025	0.586106	phylum	Moderate	S4_S3	1	0	0	0
Fibrobacteres	-0.33789	11.4914	0.429205	0.586106	phylum	Moderate	S4_S3	1	0	0	0
Fusobacteria	-0.316892	14.2937	0.443154	0.586106	phylum	Moderate	S4_S3	1	0	0	0
Synergistetes	-0.321293	14.4758	0.484728	0.621058	phylum	Moderate	S4_S3	1	0	0	0
Dictyoglomi	-0.269719	9.1348	0.503969	0.626143	phylum	Moderate	S4_S3	1	0	0	0
Chlamydiae	-0.399001	12.2141	0.525113	0.633225	phylum	Moderate	S4_S3	1	0	0	0
Kiritimatiellaeota	-0.249942	9.59643	0.540594	0.633268	phylum	Moderate	S4_S3	1	0	0	0
Elusimicrobia	-0.247924	10.2259	0.575855	0.640352	phylum	Moderate	S4_S3	1	0	0	0
Caldiserica	-0.232156	7.84514	0.590134	0.640352	phylum	Moderate	S4_S3	1	0	0	0
Thaumarchaeota	-0.234355	9.37916	0.593497	0.640352	phylum	Moderate	S4_S3	1	0	0	0
Lentisphaerae	0.23595	12.1256	0.68632	0.721516	phylum	Moderate	S4_S3	1	0	0	0
Candidatus Korarchaeota	0.0502479	4.09029	0.908745	0.908745	phylum	Moderate	S4_S3	1	0	0	0
Spirochaetes	0.100873	16.2367	0.824321	0.844929	phylum	Moderate	S4_S3	1	0	0	0
Spirochaetes	1.4933	16.2367	0.00133404	0.0399998	phylum	Moderate	S5_S4	1	1	1	1
Candidatus Cloacimonetes	1.33145	7.8068	0.00339342	0.0399998	phylum	Moderate	S5_S4	1	1	1	1
Coprothermobacterota	1.1787	7.6585	0.00493438	0.0399998	phylum	Moderate	S5_S4	1	1	1	1
Caldiserica	1.15235	7.84514	0.0084737	0.0399998	phylum	Moderate	S5_S4	1	1	1	1
Thaumarchaeota	1.16098	9.37916	0.00919998	0.0399998	phylum	Moderate	S5_S4	1	1	1	1
Chrysiogenetes	1.09748	9.32786	0.00974091	0.0399998	phylum	Moderate	S5_S4	1	1	1	1
Dictyoglomi	1.0382	9.1348	0.0111934	0.0399998	phylum	Moderate	S5_S4	1	1	1	1
Ignavibacteriae	1.04467	10.2959	0.0123215	0.0399998	phylum	Moderate	S5_S4	1	1	1	1
Bacteroidetes	0.988064	19.7456	0.0144109	0.0399998	phylum	Moderate	S5_S4	1	1	0	0
Fibrobacteres	1.05847	11.4914	0.0144547	0.0399998	phylum	Moderate	S5_S4	1	1	1	1
Thermotogae	0.994607	12.5217	0.0145607	0.0399998	phylum	Moderate	S5_S4	1	1	0	0
Calditrichaeota	1.08165	9.28173	0.0152313	0.0399998	phylum	Moderate	S5_S4	1	1	1	1
Chlorobi	0.971644	13.1235	0.0161328	0.0399998	phylum	Moderate	S5_S4	1	1	0	0
Cyanobacteria	0.963651	15.2152	0.0164081	0.0399998	phylum	Moderate	S5_S4	1	1	0	0
Crenarchaeota	0.977749	10.8034	0.0164822	0.0399998	phylum	Moderate	S5_S4	1	1	0	0
Gemmatimonadetes	0.942984	11.0023	0.0177432	0.0399998	phylum	Moderate	S5_S4	1	1	0	0
Deferribacteres	0.983846	10.7088	0.0189402	0.0399998	phylum	Moderate	S5_S4	1	1	0	0
Armatimonadetes	0.984246	9.97951	0.019392	0.0399998	phylum	Moderate	S5_S4	1	1	0	0
Firmicutes	0.96052	22.1239	0.0194438	0.0399998	phylum	Moderate	S5_S4	1	1	0	0
Kiritimatiellaeota	0.957793	9.59643	0.0204618	0.0399998	phylum	Moderate	S5_S4	1	1	0	0
Acidobacteria	0.927225	12.873	0.0210422	0.0399998	phylum	Moderate	S5_S4	1	1	0	0
Nitrospirae	0.955519	11.1621	0.0214633	0.0399998	phylum	Moderate	S5_S4	1	1	0	0
Aquificae	0.913234	11.431	0.0224883	0.0400879	phylum	Moderate	S5_S4	1	1	0	0
Thermodesulfobacteria	0.923183	9.57515	0.0237879	0.0406377	phylum	Moderate	S5_S4	1	1	0	0
Chloroflexi	0.916555	13.6661	0.0257416	0.0422163	phylum	Moderate	S5_S4	1	1	0	0
Actinobacteria	0.912811	18.8778	0.0273424	0.0431169	phylum	Moderate	S5_S4	1	1	0	0
Deinococcus-Thermus	0.885465	13.8493	0.0308545	0.0463135	phylum	Moderate	S5_S4	1	1	0	0
Fusobacteria	0.896414	14.2937	0.0316287	0.0463135	phylum	Moderate	S5_S4	1	1	0	0
Planctomycetes	0.856376	13.1977	0.0328833	0.0464902	phylum	Moderate	S5_S4	1	1	0	0
Synergistetes	0.959873	14.4758	0.0385362	0.0523542	phylum	Moderate	S5_S4	1	0	0	0
Chordata	0.820853	16.4331	0.0399064	0.0523542	phylum	Moderate	S5_S4	1	0	0	0
Tenericutes	0.850312	14.1798	0.0408619	0.0523542	phylum	Moderate	S5_S4	1	0	0	0
Verrucomicrobia	0.936866	13.479	0.044315	0.055058	phylum	Moderate	S5_S4	1	0	0	0
Candidatus Saccharibacteria	0.89405	8.68877	0.046995	0.0566705	phylum	Moderate	S5_S4	1	0	0	0
Elusimicrobia	0.869607	10.2259	0.0515938	0.0604385	phylum	Moderate	S5_S4	1	0	0	0
Proteobacteria	0.743441	19.8473	0.0630766	0.0718373	phylum	Moderate	S5_S4	1	0	0	0
Euryarchaeota	0.824218	17.0476	0.0738271	0.0818084	phylum	Moderate	S5_S4	1	0	0	0
Candidatus Micrarchaeota	0.626822	5.31721	0.192466	0.20766	phylum	Moderate	S5_S4	1	0	0	0
Lentisphaerae	-0.343865	12.1256	0.556323	0.584853	phylum	Moderate	S5_S4	1	0	0	0
Chlamydiae	-0.353824	12.2141	0.572997	0.587322	phylum	Moderate	S5_S4	1	0	0	0
Candidatus Korarchaeota	0.224034	4.09029	0.609526	0.609526	phylum	Moderate	S5_S4	1	0	0	0
Candidatus Korarchaeota	0.768572	4.09029	0.0751943	0.952282	phylum	Moderate	S6_S5	1	0	0	0
Chlamydiae	-0.771639	12.2141	0.220256	0.952282	phylum	Moderate	S6_S5	1	0	0	0
Bacteroidetes	-0.482186	19.7456	0.22752	0.952282	phylum	Moderate	S6_S5	1	0	0	0
Coprothermobacterota	0.461323	7.6585	0.263775	0.952282	phylum	Moderate	S6_S5	1	0	0	0
Aquificae	0.391124	11.431	0.323625	0.952282	phylum	Moderate	S6_S5	1	0	0	0
Thaumarchaeota	0.428187	9.37916	0.330179	0.952282	phylum	Moderate	S6_S5	1	0	0	0
Caldiserica	0.418088	7.84514	0.332756	0.952282	phylum	Moderate	S6_S5	1	0	0	0
Thermotogae	0.353879	12.5217	0.378944	0.952282	phylum	Moderate	S6_S5	1	0	0	0
Fusobacteria	0.344147	14.2937	0.405051	0.952282	phylum	Moderate	S6_S5	1	0	0	0
Lentisphaerae	0.475567	12.1256	0.416193	0.952282	phylum	Moderate	S6_S5	1	0	0	0
Tenericutes	0.321567	14.1798	0.43551	0.952282	phylum	Moderate	S6_S5	1	0	0	0
Ignavibacteriae	0.310137	10.2959	0.45148	0.952282	phylum	Moderate	S6_S5	1	0	0	0
Kiritimatiellaeota	0.302887	9.59643	0.458551	0.952282	phylum	Moderate	S6_S5	1	0	0	0
Synergistetes	0.336323	14.4758	0.46458	0.952282	phylum	Moderate	S6_S5	1	0	0	0
Chloroflexi	0.276167	13.6661	0.497111	0.952282	phylum	Moderate	S6_S5	1	0	0	0
Deferribacteres	0.273427	10.7088	0.509295	0.952282	phylum	Moderate	S6_S5	1	0	0	0
Acidobacteria	0.246326	12.873	0.535241	0.952282	phylum	Moderate	S6_S5	1	0	0	0
Candidatus Saccharibacteria	-0.256249	8.68877	0.565883	0.952282	phylum	Moderate	S6_S5	1	0	0	0
Thermodesulfobacteria	0.22615	9.57515	0.575496	0.952282	phylum	Moderate	S6_S5	1	0	0	0
Nitrospirae	0.228111	11.1621	0.57861	0.952282	phylum	Moderate	S6_S5	1	0	0	0
Cyanobacteria	0.205212	15.2152	0.604736	0.952282	phylum	Moderate	S6_S5	1	0	0	0
Elusimicrobia	0.225209	10.2259	0.611273	0.952282	phylum	Moderate	S6_S5	1	0	0	0
Chordata	0.192596	16.4331	0.626552	0.952282	phylum	Moderate	S6_S5	1	0	0	0
Dictyoglomi	0.187453	9.1348	0.642158	0.952282	phylum	Moderate	S6_S5	1	0	0	0
Deinococcus-Thermus	0.165416	13.8493	0.683599	0.952282	phylum	Moderate	S6_S5	1	0	0	0
Crenarchaeota	0.162954	10.8034	0.685551	0.952282	phylum	Moderate	S6_S5	1	0	0	0
Proteobacteria	0.147939	19.8473	0.709359	0.952282	phylum	Moderate	S6_S5	1	0	0	0
Spirochaetes	0.162519	16.2367	0.720651	0.952282	phylum	Moderate	S6_S5	1	0	0	0
Armatimonadetes	0.145381	9.97951	0.726602	0.952282	phylum	Moderate	S6_S5	1	0	0	0
Candidatus Micrarchaeota	-0.146804	5.31721	0.754072	0.952282	phylum	Moderate	S6_S5	1	0	0	0
Chrysiogenetes	0.106107	9.32786	0.799653	0.952282	phylum	Moderate	S6_S5	1	0	0	0
Chlorobi	0.0888868	13.1235	0.823493	0.952282	phylum	Moderate	S6_S5	1	0	0	0
Firmicutes	0.0831344	22.1239	0.837704	0.952282	phylum	Moderate	S6_S5	1	0	0	0
Verrucomicrobia	0.0940357	13.479	0.838551	0.952282	phylum	Moderate	S6_S5	1	0	0	0
Actinobacteria	-0.0814536	18.8778	0.842163	0.952282	phylum	Moderate	S6_S5	1	0	0	0
Planctomycetes	0.0739736	13.1977	0.852258	0.952282	phylum	Moderate	S6_S5	1	0	0	0
Calditrichaeota	0.0726776	9.28173	0.868705	0.952282	phylum	Moderate	S6_S5	1	0	0	0
Fibrobacteres	-0.0630276	11.4914	0.882603	0.952282	phylum	Moderate	S6_S5	1	0	0	0
Candidatus Cloacimonetes	-0.0508575	7.8068	0.909107	0.955728	phylum	Moderate	S6_S5	1	0	0	0
Euryarchaeota	-0.0268034	17.0476	0.953296	0.977129	phylum	Moderate	S6_S5	1	0	0	0
Gemmatimonadetes	0.00222832	11.0023	0.995471	0.995471	phylum	Moderate	S6_S5	1	0	0	0
Candidatus Cloacimonetes	1.86471	8.29697	6.75e-09	2.77e-07	phylum	Intensive	S2_S1	1	1	1	1
Synergistetes	-2.71375	14.3099	6.46e-07	1.32e-05	phylum	Intensive	S2_S1	1	1	1	1
Dictyoglomi	1.44341	9.45514	3.82e-06	5.22e-05	phylum	Intensive	S2_S1	1	1	1	1
Caldiserica	1.60441	8.15182	6.49e-06	6.65e-05	phylum	Intensive	S2_S1	1	1	1	1
Firmicutes	1.25168	22.2644	0.000115117	0.000887595	phylum	Intensive	S2_S1	1	1	1	1
Fibrobacteres	1.78513	11.8268	0.000129892	0.000887595	phylum	Intensive	S2_S1	1	1	1	1
Chordata	-0.701641	16.7748	0.000276297	0.00161831	phylum	Intensive	S2_S1	1	1	0	0
Tenericutes	1.01249	14.4639	0.000593043	0.00303935	phylum	Intensive	S2_S1	1	1	1	1
Ignavibacteriae	1.04697	10.5448	0.00165942	0.00755959	phylum	Intensive	S2_S1	1	1	1	1
Thermotogae	0.859878	12.7782	0.0043952	0.0180203	phylum	Intensive	S2_S1	1	1	0	0
Cyanobacteria	0.693534	15.5125	0.00563974	0.0206676	phylum	Intensive	S2_S1	1	1	0	0
Armatimonadetes	0.856429	10.2664	0.00604904	0.0206676	phylum	Intensive	S2_S1	1	1	0	0
Spirochaetes	1.17244	16.7708	0.00868511	0.0273915	phylum	Intensive	S2_S1	1	1	1	1
Proteobacteria	-0.547403	20.1598	0.012979	0.0380099	phylum	Intensive	S2_S1	1	1	0	0
Aquificae	0.82013	11.6716	0.0147016	0.0401843	phylum	Intensive	S2_S1	1	1	0	0
Candidatus Micrarchaeota	1.22182	5.47578	0.0167575	0.0429412	phylum	Intensive	S2_S1	1	1	1	1
Chlamydiae	1.49635	12.3917	0.0212666	0.05129	phylum	Intensive	S2_S1	1	0	1	0
Gemmatimonadetes	0.79575	11.2418	0.0285023	0.0649219	phylum	Intensive	S2_S1	1	0	0	0
Chlorobi	0.773396	13.3776	0.0316444	0.0682853	phylum	Intensive	S2_S1	1	0	0	0
Thaumarchaeota	0.674657	9.74468	0.0493923	0.101254	phylum	Intensive	S2_S1	1	0	0	0
Chloroflexi	0.63307	13.9528	0.0691673	0.131413	phylum	Intensive	S2_S1	1	0	0	0
Candidatus Saccharibacteria	0.682148	8.97935	0.0706439	0.131413	phylum	Intensive	S2_S1	1	0	0	0
Thermodesulfobacteria	0.443536	9.90664	0.0737193	0.131413	phylum	Intensive	S2_S1	1	0	0	0
Coprothermobacterota	0.583486	7.85495	0.0849266	0.145083	phylum	Intensive	S2_S1	1	0	0	0
Nitrospirae	0.489563	11.4301	0.0947099	0.155324	phylum	Intensive	S2_S1	1	0	0	0
Bacteroidetes	-0.628779	20.0138	0.13388	0.211118	phylum	Intensive	S2_S1	1	0	0	0
Acidobacteria	0.450482	13.1443	0.144201	0.218972	phylum	Intensive	S2_S1	1	0	0	0
Calditrichaeota	0.443488	9.50284	0.177644	0.260122	phylum	Intensive	S2_S1	1	0	0	0
Chrysiogenetes	0.37094	9.63163	0.187187	0.264643	phylum	Intensive	S2_S1	1	0	0	0
Lentisphaerae	-0.51361	11.9399	0.197928	0.270501	phylum	Intensive	S2_S1	1	0	0	0
Kiritimatiellaeota	0.504401	9.99625	0.208455	0.275698	phylum	Intensive	S2_S1	1	0	0	0
Planctomycetes	0.340639	13.5077	0.287118	0.36787	phylum	Intensive	S2_S1	1	0	0	0
Deinococcus-Thermus	0.295457	14.1261	0.301322	0.374369	phylum	Intensive	S2_S1	1	0	0	0
Crenarchaeota	0.23592	11.0654	0.336247	0.405474	phylum	Intensive	S2_S1	1	0	0	0
Deferribacteres	0.222268	10.9807	0.375381	0.43259	phylum	Intensive	S2_S1	1	0	0	0
Fusobacteria	0.276913	14.5344	0.379835	0.43259	phylum	Intensive	S2_S1	1	0	0	0
Candidatus Korarchaeota	-0.299894	4.29099	0.479909	0.517797	phylum	Intensive	S2_S1	1	0	0	0
Elusimicrobia	-0.313194	10.6447	0.470952	0.517797	phylum	Intensive	S2_S1	1	0	0	0
Verrucomicrobia	0.0931269	13.7469	0.804028	0.845261	phylum	Intensive	S2_S1	1	0	0	0
Euryarchaeota	-0.0679995	17.3801	0.878603	0.8814	phylum	Intensive	S2_S1	1	0	0	0
Actinobacteria	-0.0353468	19.1961	0.8814	0.8814	phylum	Intensive	S2_S1	1	0	0	0
Euryarchaeota	-1.88719	17.3801	6.06e-05	0.00248597	phylum	Intensive	S3_S2	1	1	1	1
Actinobacteria	-0.77737	19.1961	0.00152315	0.0312245	phylum	Intensive	S3_S2	1	1	0	0
Chlamydiae	1.15981	12.3917	0.0721892	0.891112	phylum	Intensive	S3_S2	1	0	1	0
Spirochaetes	0.745398	16.7708	0.0907281	0.891112	phylum	Intensive	S3_S2	1	0	0	0
Proteobacteria	-0.319098	20.1598	0.142037	0.891112	phylum	Intensive	S3_S2	1	0	0	0
Thermodesulfobacteria	0.323797	9.90664	0.18947	0.891112	phylum	Intensive	S3_S2	1	0	0	0
Armatimonadetes	-0.400543	10.2664	0.19029	0.891112	phylum	Intensive	S3_S2	1	0	0	0
Candidatus Cloacimonetes	-0.375484	8.29697	0.191459	0.891112	phylum	Intensive	S3_S2	1	0	0	0
Candidatus Korarchaeota	0.504712	4.29099	0.226642	0.891112	phylum	Intensive	S3_S2	1	0	0	0
Candidatus Saccharibacteria	-0.456975	8.97935	0.223066	0.891112	phylum	Intensive	S3_S2	1	0	0	0
Chloroflexi	-0.407442	13.9528	0.239079	0.891112	phylum	Intensive	S3_S2	1	0	0	0
Coprothermobacterota	0.336153	7.85495	0.317698	0.931357	phylum	Intensive	S3_S2	1	0	0	0
Bacteroidetes	0.412509	20.0138	0.323316	0.931357	phylum	Intensive	S3_S2	1	0	0	0
Deinococcus-Thermus	-0.276713	14.1261	0.332814	0.931357	phylum	Intensive	S3_S2	1	0	0	0
Thaumarchaeota	-0.31457	9.74468	0.354582	0.931357	phylum	Intensive	S3_S2	1	0	0	0
Acidobacteria	-0.279103	13.1443	0.363457	0.931357	phylum	Intensive	S3_S2	1	0	0	0
Nitrospirae	-0.238396	11.4301	0.412426	0.956787	phylum	Intensive	S3_S2	1	0	0	0
Caldiserica	-0.255118	8.15182	0.442497	0.956787	phylum	Intensive	S3_S2	1	0	0	0
Dictyoglomi	0.222745	9.45514	0.443389	0.956787	phylum	Intensive	S3_S2	1	0	0	0
Tenericutes	0.194841	14.4639	0.49194	0.958501	phylum	Intensive	S3_S2	1	0	0	0
Planctomycetes	-0.207149	13.5077	0.51641	0.958501	phylum	Intensive	S3_S2	1	0	0	0
Crenarchaeota	0.152829	11.0654	0.532587	0.958501	phylum	Intensive	S3_S2	1	0	0	0
Kiritimatiellaeota	-0.225655	9.99625	0.571981	0.958501	phylum	Intensive	S3_S2	1	0	0	0
Candidatus Micrarchaeota	-0.273059	5.47578	0.586051	0.958501	phylum	Intensive	S3_S2	1	0	0	0
Verrucomicrobia	-0.203716	13.7469	0.587561	0.958501	phylum	Intensive	S3_S2	1	0	0	0
Fusobacteria	0.144147	14.5344	0.646938	0.958501	phylum	Intensive	S3_S2	1	0	0	0
Synergistetes	-0.220826	14.3099	0.659042	0.958501	phylum	Intensive	S3_S2	1	0	0	0
Fibrobacteres	0.190637	11.8268	0.667527	0.958501	phylum	Intensive	S3_S2	1	0	0	0
Chrysiogenetes	-0.109	9.63163	0.696783	0.958501	phylum	Intensive	S3_S2	1	0	0	0
Thermotogae	-0.103294	12.7782	0.725105	0.958501	phylum	Intensive	S3_S2	1	0	0	0
Cyanobacteria	0.0856363	15.5125	0.725798	0.958501	phylum	Intensive	S3_S2	1	0	0	0
Elusimicrobia	0.127779	10.6447	0.768328	0.958501	phylum	Intensive	S3_S2	1	0	0	0
Gemmatimonadetes	-0.100481	11.2418	0.778664	0.958501	phylum	Intensive	S3_S2	1	0	0	0
Chordata	-0.0479454	16.7748	0.794855	0.958501	phylum	Intensive	S3_S2	1	0	0	0
Aquificae	0.073676	11.6716	0.823048	0.964142	phylum	Intensive	S3_S2	1	0	0	0
Chlorobi	-0.0611481	13.3776	0.862984	0.982842	phylum	Intensive	S3_S2	1	0	0	0
Ignavibacteriae	0.0439129	10.5448	0.891454	0.987827	phylum	Intensive	S3_S2	1	0	0	0
Deferribacteres	-0.0251854	10.9807	0.919782	0.992293	phylum	Intensive	S3_S2	1	0	0	0
Lentisphaerae	-0.0279207	11.9399	0.943888	0.992293	phylum	Intensive	S3_S2	1	0	0	0
Firmicutes	0.00803457	22.2644	0.979213	0.99506	phylum	Intensive	S3_S2	1	0	0	0
Calditrichaeota	-0.00202448	9.50284	0.99506	0.99506	phylum	Intensive	S3_S2	1	0	0	0
Spirochaetes	1.39304	16.7708	0.00200515	0.0822113	phylum	Intensive	S4_S3	1	0	1	0
Euryarchaeota	1.28452	17.3801	0.0049746	0.101979	phylum	Intensive	S4_S3	1	0	1	0
Chordata	0.496299	16.7748	0.00855796	0.116959	phylum	Intensive	S4_S3	1	0	0	0
Lentisphaerae	0.90934	11.9399	0.0242597	0.248662	phylum	Intensive	S4_S3	1	0	0	0
Caldiserica	0.722429	8.15182	0.0319395	0.261904	phylum	Intensive	S4_S3	1	0	0	0
Thaumarchaeota	0.699809	9.74468	0.0417037	0.284975	phylum	Intensive	S4_S3	1	0	0	0
Tenericutes	0.538216	14.4639	0.0602882	0.323109	phylum	Intensive	S4_S3	1	0	0	0
Candidatus Cloacimonetes	0.537522	8.29697	0.0630457	0.323109	phylum	Intensive	S4_S3	1	0	0	0
Thermotogae	0.52614	12.7782	0.0762584	0.3474	phylum	Intensive	S4_S3	1	0	0	0
Nitrospirae	0.501556	11.4301	0.0870433	0.349617	phylum	Intensive	S4_S3	1	0	0	0
Thermodesulfobacteria	0.394734	9.90664	0.110682	0.349617	phylum	Intensive	S4_S3	1	0	0	0
Dictyoglomi	0.458458	9.45514	0.116978	0.349617	phylum	Intensive	S4_S3	1	0	0	0
Proteobacteria	0.339339	20.1598	0.118782	0.349617	phylum	Intensive	S4_S3	1	0	0	0
Fusobacteria	0.493841	14.5344	0.119381	0.349617	phylum	Intensive	S4_S3	1	0	0	0
Kiritimatiellaeota	0.583899	9.99625	0.146102	0.376287	phylum	Intensive	S4_S3	1	0	0	0
Firmicutes	-0.429166	22.2644	0.166734	0.376287	phylum	Intensive	S4_S3	1	0	0	0
Ignavibacteriae	0.437403	10.5448	0.176707	0.376287	phylum	Intensive	S4_S3	1	0	0	0
Candidatus Micrarchaeota	0.662593	5.47578	0.188509	0.376287	phylum	Intensive	S4_S3	1	0	0	0
Crenarchaeota	0.317172	11.0654	0.197209	0.376287	phylum	Intensive	S4_S3	1	0	0	0
Actinobacteria	0.306657	19.1961	0.198028	0.376287	phylum	Intensive	S4_S3	1	0	0	0
Aquificae	0.423476	11.6716	0.201088	0.376287	phylum	Intensive	S4_S3	1	0	0	0
Candidatus Korarchaeota	0.486467	4.29099	0.221678	0.376287	phylum	Intensive	S4_S3	1	0	0	0
Cyanobacteria	0.293039	15.5125	0.232155	0.376287	phylum	Intensive	S4_S3	1	0	0	0
Deinococcus-Thermus	0.340821	14.1261	0.233699	0.376287	phylum	Intensive	S4_S3	1	0	0	0
Armatimonadetes	0.353156	10.2664	0.247574	0.376287	phylum	Intensive	S4_S3	1	0	0	0
Calditrichaeota	0.369155	9.50284	0.260923	0.376287	phylum	Intensive	S4_S3	1	0	0	0
Planctomycetes	0.352059	13.5077	0.271391	0.376287	phylum	Intensive	S4_S3	1	0	0	0
Elusimicrobia	0.476803	10.6447	0.273513	0.376287	phylum	Intensive	S4_S3	1	0	0	0
Acidobacteria	0.329488	13.1443	0.283862	0.376287	phylum	Intensive	S4_S3	1	0	0	0
Chrysiogenetes	0.300587	9.63163	0.284192	0.376287	phylum	Intensive	S4_S3	1	0	0	0
Fibrobacteres	0.458117	11.8268	0.303399	0.376287	phylum	Intensive	S4_S3	1	0	0	0
Verrucomicrobia	0.382316	13.7469	0.309947	0.376287	phylum	Intensive	S4_S3	1	0	0	0
Deferribacteres	0.252852	10.9807	0.313632	0.376287	phylum	Intensive	S4_S3	1	0	0	0
Synergistetes	0.498089	14.3099	0.320919	0.376287	phylum	Intensive	S4_S3	1	0	0	0
Coprothermobacterota	0.333699	7.85495	0.32122	0.376287	phylum	Intensive	S4_S3	1	0	0	0
Chloroflexi	0.266348	13.9528	0.440306	0.50146	phylum	Intensive	S4_S3	1	0	0	0
Chlorobi	0.265923	13.3776	0.453761	0.502816	phylum	Intensive	S4_S3	1	0	0	0
Candidatus Saccharibacteria	0.229831	8.97935	0.53849	0.581002	phylum	Intensive	S4_S3	1	0	0	0
Gemmatimonadetes	0.192931	11.2418	0.589701	0.619942	phylum	Intensive	S4_S3	1	0	0	0
Bacteroidetes	-0.00785616	20.0138	0.984943	0.996525	phylum	Intensive	S4_S3	1	0	0	0
Chlamydiae	0.00277841	12.3917	0.996525	0.996525	phylum	Intensive	S4_S3	1	0	0	0
Candidatus Korarchaeota	0.695923	4.29099	0.0889011	0.99339	phylum	Intensive	S5_S4	1	0	0	0
Lentisphaerae	-0.528088	11.9399	0.18572	0.99339	phylum	Intensive	S5_S4	1	0	0	0
Chlamydiae	-0.655488	12.3917	0.305968	0.99339	phylum	Intensive	S5_S4	1	0	0	0
Caldiserica	0.330279	8.15182	0.320757	0.99339	phylum	Intensive	S5_S4	1	0	0	0
Dictyoglomi	0.267012	9.45514	0.35861	0.99339	phylum	Intensive	S5_S4	1	0	0	0
Firmicutes	0.246797	22.2644	0.424501	0.99339	phylum	Intensive	S5_S4	1	0	0	0
Chordata	0.135616	16.7748	0.46278	0.99339	phylum	Intensive	S5_S4	1	0	0	0
Crenarchaeota	0.166093	11.0654	0.497733	0.99339	phylum	Intensive	S5_S4	1	0	0	0
Ignavibacteriae	0.203471	10.5448	0.527716	0.99339	phylum	Intensive	S5_S4	1	0	0	0
Fusobacteria	0.193785	14.5344	0.538297	0.99339	phylum	Intensive	S5_S4	1	0	0	0
Bacteroidetes	0.221772	20.0138	0.594562	0.99339	phylum	Intensive	S5_S4	1	0	0	0
Spirochaetes	0.232394	16.7708	0.594704	0.99339	phylum	Intensive	S5_S4	1	0	0	0
Cyanobacteria	0.109281	15.5125	0.654556	0.99339	phylum	Intensive	S5_S4	1	0	0	0
Candidatus Saccharibacteria	-0.164922	8.97935	0.658738	0.99339	phylum	Intensive	S5_S4	1	0	0	0
Actinobacteria	0.0941045	19.1961	0.691352	0.99339	phylum	Intensive	S5_S4	1	0	0	0
Candidatus Micrarchaeota	0.192246	5.47578	0.701279	0.99339	phylum	Intensive	S5_S4	1	0	0	0
Thaumarchaeota	0.124489	9.74468	0.713429	0.99339	phylum	Intensive	S5_S4	1	0	0	0
Chloroflexi	-0.124572	13.9528	0.717735	0.99339	phylum	Intensive	S5_S4	1	0	0	0
Deferribacteres	0.0825405	10.9807	0.741444	0.99339	phylum	Intensive	S5_S4	1	0	0	0
Thermotogae	0.0941318	12.7782	0.748608	0.99339	phylum	Intensive	S5_S4	1	0	0	0
Candidatus Cloacimonetes	0.0865385	8.29697	0.762106	0.99339	phylum	Intensive	S5_S4	1	0	0	0
Aquificae	0.0922381	11.6716	0.779524	0.99339	phylum	Intensive	S5_S4	1	0	0	0
Kiritimatiellaeota	0.107353	9.99625	0.787866	0.99339	phylum	Intensive	S5_S4	1	0	0	0
Thermodesulfobacteria	-0.0537609	9.90664	0.82657	0.99339	phylum	Intensive	S5_S4	1	0	0	0
Elusimicrobia	0.0895844	10.6447	0.836365	0.99339	phylum	Intensive	S5_S4	1	0	0	0
Euryarchaeota	-0.0902904	17.3801	0.839293	0.99339	phylum	Intensive	S5_S4	1	0	0	0
Proteobacteria	-0.0420707	20.1598	0.845411	0.99339	phylum	Intensive	S5_S4	1	0	0	0
Calditrichaeota	0.0453183	9.50284	0.88977	0.99339	phylum	Intensive	S5_S4	1	0	0	0
Fibrobacteres	-0.0607317	11.8268	0.891095	0.99339	phylum	Intensive	S5_S4	1	0	0	0
Chrysiogenetes	0.0343628	9.63163	0.902185	0.99339	phylum	Intensive	S5_S4	1	0	0	0
Deinococcus-Thermus	-0.0312238	14.1261	0.912708	0.99339	phylum	Intensive	S5_S4	1	0	0	0
Tenericutes	0.0305771	14.4639	0.913982	0.99339	phylum	Intensive	S5_S4	1	0	0	0
Gemmatimonadetes	0.0375681	11.2418	0.91629	0.99339	phylum	Intensive	S5_S4	1	0	0	0
Synergistetes	0.0521628	14.3099	0.916937	0.99339	phylum	Intensive	S5_S4	1	0	0	0
Acidobacteria	-0.0163003	13.1443	0.957553	0.99339	phylum	Intensive	S5_S4	1	0	0	0
Nitrospirae	-0.0133568	11.4301	0.963289	0.99339	phylum	Intensive	S5_S4	1	0	0	0
Coprothermobacterota	-0.00885152	7.85495	0.978938	0.99339	phylum	Intensive	S5_S4	1	0	0	0
Armatimonadetes	-0.00656119	10.2664	0.982783	0.99339	phylum	Intensive	S5_S4	1	0	0	0
Chlorobi	-0.00744723	13.3776	0.983229	0.99339	phylum	Intensive	S5_S4	1	0	0	0
Planctomycetes	0.00374215	13.5077	0.990634	0.99339	phylum	Intensive	S5_S4	1	0	0	0
Verrucomicrobia	-0.00310879	13.7469	0.99339	0.99339	phylum	Intensive	S5_S4	1	0	0	0
Actinobacteria	-0.377405	19.1961	0.11419	0.985456	phylum	Intensive	S6_S5	1	0	0	0
Candidatus Cloacimonetes	-0.381226	8.29697	0.184834	0.985456	phylum	Intensive	S6_S5	1	0	0	0
Synergistetes	0.584289	14.3099	0.244872	0.985456	phylum	Intensive	S6_S5	1	0	0	0
Bacteroidetes	-0.445454	20.0138	0.286441	0.985456	phylum	Intensive	S6_S5	1	0	0	0
Thermodesulfobacteria	0.25962	9.90664	0.291761	0.985456	phylum	Intensive	S6_S5	1	0	0	0
Chlamydiae	-0.638228	12.3917	0.31879	0.985456	phylum	Intensive	S6_S5	1	0	0	0
Deferribacteres	0.23071	10.9807	0.357615	0.985456	phylum	Intensive	S6_S5	1	0	0	0
Candidatus Saccharibacteria	-0.324043	8.97935	0.38641	0.985456	phylum	Intensive	S6_S5	1	0	0	0
Firmicutes	-0.252959	22.2644	0.413079	0.985456	phylum	Intensive	S6_S5	1	0	0	0
Tenericutes	0.203043	14.4639	0.473956	0.985456	phylum	Intensive	S6_S5	1	0	0	0
Kiritimatiellaeota	0.270429	9.99625	0.498437	0.985456	phylum	Intensive	S6_S5	1	0	0	0
Planctomycetes	0.211027	13.5077	0.508612	0.985456	phylum	Intensive	S6_S5	1	0	0	0
Fusobacteria	0.186982	14.5344	0.55262	0.985456	phylum	Intensive	S6_S5	1	0	0	0
Candidatus Korarchaeota	0.215002	4.29099	0.595729	0.985456	phylum	Intensive	S6_S5	1	0	0	0
Spirochaetes	0.240146	16.7708	0.582495	0.985456	phylum	Intensive	S6_S5	1	0	0	0
Thermotogae	0.145783	12.7782	0.619837	0.985456	phylum	Intensive	S6_S5	1	0	0	0
Dictyoglomi	0.135552	9.45514	0.640479	0.985456	phylum	Intensive	S6_S5	1	0	0	0
Coprothermobacterota	-0.154818	7.85495	0.644498	0.985456	phylum	Intensive	S6_S5	1	0	0	0
Lentisphaerae	0.175106	11.9399	0.659119	0.985456	phylum	Intensive	S6_S5	1	0	0	0
Chrysiogenetes	-0.122122	9.63163	0.66246	0.985456	phylum	Intensive	S6_S5	1	0	0	0
Fibrobacteres	-0.180154	11.8268	0.684779	0.985456	phylum	Intensive	S6_S5	1	0	0	0
Caldiserica	0.128372	8.15182	0.698744	0.985456	phylum	Intensive	S6_S5	1	0	0	0
Thaumarchaeota	0.113592	9.74468	0.737526	0.985456	phylum	Intensive	S6_S5	1	0	0	0
Candidatus Micrarchaeota	-0.162738	5.47578	0.745362	0.985456	phylum	Intensive	S6_S5	1	0	0	0
Ignavibacteriae	0.0971571	10.5448	0.762764	0.985456	phylum	Intensive	S6_S5	1	0	0	0
Gemmatimonadetes	-0.104433	11.2418	0.770203	0.985456	phylum	Intensive	S6_S5	1	0	0	0
Chloroflexi	0.0972271	13.9528	0.777802	0.985456	phylum	Intensive	S6_S5	1	0	0	0
Verrucomicrobia	0.104897	13.7469	0.779875	0.985456	phylum	Intensive	S6_S5	1	0	0	0
Crenarchaeota	0.0664075	11.0654	0.786038	0.985456	phylum	Intensive	S6_S5	1	0	0	0
Euryarchaeota	0.11911	17.3801	0.789083	0.985456	phylum	Intensive	S6_S5	1	0	0	0
Aquificae	0.0879951	11.6716	0.789416	0.985456	phylum	Intensive	S6_S5	1	0	0	0
Nitrospirae	0.068013	11.4301	0.814732	0.985456	phylum	Intensive	S6_S5	1	0	0	0
Armatimonadetes	-0.0669733	10.2664	0.825686	0.985456	phylum	Intensive	S6_S5	1	0	0	0
Cyanobacteria	-0.0465991	15.5125	0.848603	0.985456	phylum	Intensive	S6_S5	1	0	0	0
Acidobacteria	-0.057899	13.1443	0.850066	0.985456	phylum	Intensive	S6_S5	1	0	0	0
Chlorobi	-0.056715	13.3776	0.872827	0.985456	phylum	Intensive	S6_S5	1	0	0	0
Proteobacteria	-0.0227557	20.1598	0.916002	0.985456	phylum	Intensive	S6_S5	1	0	0	0
Chordata	0.0148795	16.7748	0.935673	0.985456	phylum	Intensive	S6_S5	1	0	0	0
Deinococcus-Thermus	-0.0157585	14.1261	0.955877	0.985456	phylum	Intensive	S6_S5	1	0	0	0
Calditrichaeota	0.0158157	9.50284	0.96142	0.985456	phylum	Intensive	S6_S5	1	0	0	0
Elusimicrobia	0.00456252	10.6447	0.991606	0.991606	phylum	Intensive	S6_S5	1	0	0	0
Candidatus Ishikawaella	3.26677	6.94281	1.96e-21	2.6e-18	genus	Minimal	S2_S1	1	1	1	1
Methanohalobium	2.54702	7.43375	2.35e-18	1.56e-15	genus	Minimal	S2_S1	1	1	1	1
Methanolobus	2.04928	7.73656	7.7e-18	2.6e-15	genus	Minimal	S2_S1	1	1	1	1
Jonquetella	-2.22759	10.194	7.81e-18	2.6e-15	genus	Minimal	S2_S1	1	1	1	1
Acetohalobium	2.15971	9.6335	1.38e-17	3.67e-15	genus	Minimal	S2_S1	1	1	1	1
Oligella	1.83828	7.44334	3.72e-17	8.25e-15	genus	Minimal	S2_S1	1	1	1	1
Algibacter	1.72186	8.32135	7.4e-16	1.41e-13	genus	Minimal	S2_S1	1	1	1	1
Candidatus Azobacteroides	1.73377	10.2577	2.69e-15	4.15e-13	genus	Minimal	S2_S1	1	1	1	1
Dolichospermum	1.81477	7.31856	2.81e-15	4.15e-13	genus	Minimal	S2_S1	1	1	1	1
Moritella	1.51849	8.78932	5.98e-15	7.96e-13	genus	Minimal	S2_S1	1	1	1	1
Sextaecvirus	3.3186	3.46115	1.15e-14	1.39e-12	genus	Minimal	S2_S1	1	1	1	1
Auricoccus	1.94135	8.55559	1.61e-14	1.79e-12	genus	Minimal	S2_S1	1	1	1	1
Methanoplanus	2.03354	7.63863	3.64e-14	3.73e-12	genus	Minimal	S2_S1	1	1	1	1
Candidatus Tachikawaea	2.29085	6.86191	5.56e-14	5.28e-12	genus	Minimal	S2_S1	1	1	1	1
Begomovirus	3.10203	3.30543	6.32e-14	5.61e-12	genus	Minimal	S2_S1	1	1	1	1
Sulfurihydrogenibium	1.73997	9.4474	6.97e-14	5.8e-12	genus	Minimal	S2_S1	1	1	1	1
Candidatus Cardinium	2.0031	7.19314	7.9e-14	6.18e-12	genus	Minimal	S2_S1	1	1	1	1
Erysipelatoclostridium	-5.33183	1.79446	1.12e-13	7.42e-12	genus	Minimal	S2_S1	0	1	1	1
Hoyosella	1.42988	8.20115	9.21e-14	6.81e-12	genus	Minimal	S2_S1	1	1	1	1
Persicobacter	1.28662	10.0718	9.99e-14	6.99e-12	genus	Minimal	S2_S1	1	1	1	1
Bartonella	1.32634	11.3398	1.24e-13	7.85e-12	genus	Minimal	S2_S1	1	1	1	1
Glaesserella	-3.03473	9.47597	1.45e-13	8.75e-12	genus	Minimal	S2_S1	1	1	1	1
Bocaparvovirus	6.24258	2.72849	1.74e-13	1.01e-11	genus	Minimal	S2_S1	0	1	1	1
Morganella	1.24223	9.79642	3e-13	1.66e-11	genus	Minimal	S2_S1	1	1	1	1
Thermodesulfobium	1.83361	9.32587	5.09e-13	2.71e-11	genus	Minimal	S2_S1	1	1	1	1
Cloacibacillus	-5.2801	13.9781	6.7e-13	3.33e-11	genus	Minimal	S2_S1	1	1	1	1
Ignavibacterium	1.32489	9.45838	6.76e-13	3.33e-11	genus	Minimal	S2_S1	1	1	1	1
Candidatus Gullanella	2.3513	6.28792	7.98e-13	3.79e-11	genus	Minimal	S2_S1	1	1	1	1
Candidatus Sulcia	1.90053	8.00151	9.26e-13	4.25e-11	genus	Minimal	S2_S1	1	1	1	1
Candidatus Cloacimonas	1.67422	8.22574	1.21e-12	5.38e-11	genus	Minimal	S2_S1	1	1	1	1
Cryptobacterium	1.27291	9.37069	1.31e-12	5.61e-11	genus	Minimal	S2_S1	1	1	1	1
Arsenophonus	2.45168	6.78815	1.39e-12	5.77e-11	genus	Minimal	S2_S1	1	1	1	1
Ehrlichia	1.55239	9.35253	3.33e-12	1.34e-10	genus	Minimal	S2_S1	1	1	1	1
Nodularia	1.57153	8.13548	6.89e-12	2.69e-10	genus	Minimal	S2_S1	1	1	1	1
Wolbachia	1.70013	9.36989	8.29e-12	3.15e-10	genus	Minimal	S2_S1	1	1	1	1
Sp6virus	3.27033	5.11895	1.05e-11	3.88e-10	genus	Minimal	S2_S1	1	1	1	1
Sulfurovum	1.0511	9.98695	2.19e-11	7.89e-10	genus	Minimal	S2_S1	1	1	1	1
Caldisphaera	2.01755	6.42268	3.38e-11	1.18e-09	genus	Minimal	S2_S1	1	1	1	1
Gemmobacter	1.14257	8.35938	3.77e-11	1.29e-09	genus	Minimal	S2_S1	1	1	1	1
Basilea	1.37074	7.60549	3.93e-11	1.31e-09	genus	Minimal	S2_S1	1	1	1	1
Pragia	1.15772	7.73702	6.29e-11	2.04e-09	genus	Minimal	S2_S1	1	1	1	1
Haloquadratum	1.93264	6.66815	6.5e-11	2.06e-09	genus	Minimal	S2_S1	1	1	1	1
Rogue1virus	4.13671	2.24523	9.83e-11	3.04e-09	genus	Minimal	S2_S1	0	1	1	1
Brochothrix	1.41239	9.24306	1.32e-10	4e-09	genus	Minimal	S2_S1	1	1	1	1
Psychroflexus	1.68723	9.62112	1.52e-10	4.43e-09	genus	Minimal	S2_S1	1	1	1	1
Candidatus Riesia	1.91125	7.27545	1.53e-10	4.43e-09	genus	Minimal	S2_S1	1	1	1	1
Nautilia	1.31418	8.33909	2.36e-10	6.67e-09	genus	Minimal	S2_S1	1	1	1	1
Cohaesibacter	0.934234	9.30666	3.14e-10	8.71e-09	genus	Minimal	S2_S1	1	1	0	0
Candidatus Atelocyanobacterium	1.61621	7.63779	3.63e-10	9.85e-09	genus	Minimal	S2_S1	1	1	1	1
Yoonia	1.2952	8.59243	3.84e-10	1.02e-08	genus	Minimal	S2_S1	1	1	1	1
Candidatus Evansia	1.91387	6.33843	5.02e-10	1.31e-08	genus	Minimal	S2_S1	1	1	1	1
Simonsiella	1.9324	7.83043	5.4e-10	1.38e-08	genus	Minimal	S2_S1	1	1	1	1
Wigglesworthia	1.8967	7.31829	5.8e-10	1.46e-08	genus	Minimal	S2_S1	1	1	1	1
Methanohalophilus	1.29698	8.72204	5.97e-10	1.47e-08	genus	Minimal	S2_S1	1	1	1	1
Orthonairovirus	3.70228	2.34666	7.6e-10	1.74e-08	genus	Minimal	S2_S1	0	1	1	1
Halobacteriovorax	1.19611	8.69356	6.42e-10	1.55e-08	genus	Minimal	S2_S1	1	1	1	1
Salinicoccus	0.887986	9.61207	6.94e-10	1.65e-08	genus	Minimal	S2_S1	1	1	0	0
Dictyoglomus	1.28835	9.49942	7.67e-10	1.74e-08	genus	Minimal	S2_S1	1	1	1	1
Sedimenticola	1.1903	9.25041	7.85e-10	1.74e-08	genus	Minimal	S2_S1	1	1	1	1
Trichodesmium	1.39649	8.80098	7.86e-10	1.74e-08	genus	Minimal	S2_S1	1	1	1	1
Asaia	1.44887	8.16059	8.52e-10	1.86e-08	genus	Minimal	S2_S1	1	1	1	1
N4virus	2.16474	5.13477	9.12e-10	1.96e-08	genus	Minimal	S2_S1	1	1	1	1
Carboxydothermus	0.9053	9.30778	9.46e-10	2e-08	genus	Minimal	S2_S1	1	1	0	0
Flammeovirga	1.03854	9.54054	1.07e-09	2.22e-08	genus	Minimal	S2_S1	1	1	1	1
Thermosulfidibacter	1.35066	8.03308	1.12e-09	2.28e-08	genus	Minimal	S2_S1	1	1	1	1
Almendravirus	-1.88726	0.981697	1.64e-09	3.23e-08	genus	Minimal	S2_S1	0	1	1	1
Weeksella	1.39276	8.43977	1.6e-09	3.23e-08	genus	Minimal	S2_S1	1	1	1	1
Chroococcidiopsis	1.4094	8.32943	1.65e-09	3.23e-08	genus	Minimal	S2_S1	1	1	1	1
Sulfolobus	1.24818	8.36634	1.77e-09	3.41e-08	genus	Minimal	S2_S1	1	1	1	1
Gloeocapsa	1.5653	7.95529	2.09e-09	3.98e-08	genus	Minimal	S2_S1	1	1	1	1
Palaeococcus	1.61239	5.98304	2.43e-09	4.55e-08	genus	Minimal	S2_S1	1	1	1	1
Paraliobacillus	1.28272	9.44715	2.54e-09	4.69e-08	genus	Minimal	S2_S1	1	1	1	1
Persephonella	1.20755	7.74006	2.61e-09	4.75e-08	genus	Minimal	S2_S1	1	1	1	1
Trichormus	1.33413	8.70415	3.15e-09	5.66e-08	genus	Minimal	S2_S1	1	1	1	1
Thalassotalea	1.97407	7.6656	3.22e-09	5.68e-08	genus	Minimal	S2_S1	1	1	1	1
Hydrogenobacter	1.4564	7.18346	3.25e-09	5.68e-08	genus	Minimal	S2_S1	1	1	1	1
Halanaeroarchaeum	1.44776	6.92095	3.29e-09	5.68e-08	genus	Minimal	S2_S1	1	1	1	1
Microchaete	1.51846	7.62598	3.76e-09	6.4e-08	genus	Minimal	S2_S1	1	1	1	1
Pbunavirus	4.25974	2.91524	4.88e-09	8.01e-08	genus	Minimal	S2_S1	0	1	1	1
Jeotgalicoccus	0.985823	9.32239	4.31e-09	7.25e-08	genus	Minimal	S2_S1	1	1	0	0
Desulfobacter	0.93363	9.63293	4.77e-09	7.92e-08	genus	Minimal	S2_S1	1	1	0	0
Candidatus Desulfofervidus	1.55511	4.83896	6.87e-09	1.04e-07	genus	Minimal	S2_S1	1	1	1	1
Candidatus Izimaplasma	1.40364	9.67531	5.05e-09	8.19e-08	genus	Minimal	S2_S1	1	1	1	1
Ferrimonas	1.13283	9.18879	5.21e-09	8.35e-08	genus	Minimal	S2_S1	1	1	1	1
Microcystis	1.14139	9.92213	5.98e-09	9.46e-08	genus	Minimal	S2_S1	1	1	1	1
Caldisericum	1.56609	8.30587	6.48e-09	1.01e-07	genus	Minimal	S2_S1	1	1	1	1
Rhodopirellula	1.27348	8.56088	6.75e-09	1.04e-07	genus	Minimal	S2_S1	1	1	1	1
Orientia	1.35165	7.50865	6.9e-09	1.04e-07	genus	Minimal	S2_S1	1	1	1	1
Likavirus	2.13807	3.96487	7.97e-09	1.19e-07	genus	Minimal	S2_S1	1	1	1	1
Gillisia	1.34265	8.11223	8.59e-09	1.27e-07	genus	Minimal	S2_S1	1	1	1	1
Methanolacinia	1.40814	7.75961	8.72e-09	1.27e-07	genus	Minimal	S2_S1	1	1	1	1
Candidatus Amoebophilus	1.46325	7.64124	9.11e-09	1.32e-07	genus	Minimal	S2_S1	1	1	1	1
Psychromonas	1.08931	9.1984	9.28e-09	1.33e-07	genus	Minimal	S2_S1	1	1	1	1
Candidatus Blochmannia	1.43249	8.94372	1.08e-08	1.53e-07	genus	Minimal	S2_S1	1	1	1	1
Staphylothermus	1.69621	6.45064	1.24e-08	1.74e-07	genus	Minimal	S2_S1	1	1	1	1
Bxz1virus	2.37716	4.68258	1.32e-08	1.83e-07	genus	Minimal	S2_S1	1	1	1	1
G7cvirus	2.40516	2.61944	1.65e-08	2.26e-07	genus	Minimal	S2_S1	0	1	1	1
Tm4virus	1.99931	4.42508	1.72e-08	2.33e-07	genus	Minimal	S2_S1	1	1	1	1
Zymomonas	0.971312	9.39959	1.83e-08	2.46e-07	genus	Minimal	S2_S1	1	1	0	0
Chlamydia	4.20322	11.8993	2.01e-08	2.68e-07	genus	Minimal	S2_S1	1	1	1	1
Ignicoccus	-2.15553	6.12263	2.04e-08	2.68e-07	genus	Minimal	S2_S1	1	1	1	1
Entomoplasma	1.1074	9.55914	2.53e-08	3.3e-07	genus	Minimal	S2_S1	1	1	1	1
Cycloclasticus	1.08255	8.02407	2.7e-08	3.48e-07	genus	Minimal	S2_S1	1	1	1	1
Chondrocystis	1.06313	8.70983	3.01e-08	3.84e-07	genus	Minimal	S2_S1	1	1	1	1
Methanothermus	1.78331	7.49613	3.44e-08	4.35e-07	genus	Minimal	S2_S1	1	1	1	1
Cyanobacterium	1.21266	9.26898	3.6e-08	4.51e-07	genus	Minimal	S2_S1	1	1	1	1
Pseudovibrio	0.884051	8.93092	3.72e-08	4.61e-07	genus	Minimal	S2_S1	1	1	0	0
Orrella	0.870635	9.2614	3.74e-08	4.61e-07	genus	Minimal	S2_S1	1	1	0	0
Parabacteroides	-3.37989	14.6097	4.99e-08	6.09e-07	genus	Minimal	S2_S1	1	1	1	1
Methanomassiliicoccus	1.23651	7.78746	5.27e-08	6.37e-07	genus	Minimal	S2_S1	1	1	1	1
Waddlia	1.45401	7.18489	5.32e-08	6.38e-07	genus	Minimal	S2_S1	1	1	1	1
Cellvibrio	0.847022	10.0935	6.28e-08	7.45e-07	genus	Minimal	S2_S1	1	1	0	0
Cp51virus	3.30726	2.66853	8.02e-08	8.82e-07	genus	Minimal	S2_S1	0	1	1	1
Candidatus Walczuchella	2.14906	5.61198	6.55e-08	7.71e-07	genus	Minimal	S2_S1	1	1	1	1
Candidatus Fonsibacter	1.41341	7.09219	6.93e-08	8.08e-07	genus	Minimal	S2_S1	1	1	1	1
Ichthyobacterium	1.37478	7.64202	7.04e-08	8.14e-07	genus	Minimal	S2_S1	1	1	1	1
Candidatus Mikella	1.8313	4.31742	7.25e-08	8.21e-07	genus	Minimal	S2_S1	1	1	1	1
Coxiella	1.07284	8.05425	7.16e-08	8.2e-07	genus	Minimal	S2_S1	1	1	1	1
Metallosphaera	1.47922	6.2644	7.33e-08	8.21e-07	genus	Minimal	S2_S1	1	1	1	1
Alistipes	-3.30167	15.1007	7.34e-08	8.21e-07	genus	Minimal	S2_S1	1	1	1	1
Wenyingzhuangia	1.0275	8.52727	7.57e-08	8.39e-07	genus	Minimal	S2_S1	1	1	1	1
Polynucleobacter	1.02631	10.2107	8.19e-08	8.92e-07	genus	Minimal	S2_S1	1	1	1	1
Laceyella	0.950817	9.43692	8.67e-08	9.37e-07	genus	Minimal	S2_S1	1	1	0	0
Agrican357virus	2.96678	2.78031	1.12e-07	1.21e-06	genus	Minimal	S2_S1	0	1	1	1
Jeotgalibacillus	0.926438	9.66333	1.17e-07	1.25e-06	genus	Minimal	S2_S1	1	1	0	0
Candidatus Xiphinematobacter	1.48466	7.15764	1.29e-07	1.36e-06	genus	Minimal	S2_S1	1	1	1	1
Pyrobaculum	1.70482	5.58928	1.31e-07	1.37e-06	genus	Minimal	S2_S1	1	1	1	1
Orthopoxvirus	2.3881	3.49428	1.61e-07	1.66e-06	genus	Minimal	S2_S1	1	1	1	1
Gardnerella	0.789228	9.78364	1.5e-07	1.55e-06	genus	Minimal	S2_S1	1	1	0	0
Saccharophagus	1.09398	8.25139	1.8e-07	1.84e-06	genus	Minimal	S2_S1	1	1	1	1
Epibacterium	0.873928	8.31824	1.91e-07	1.94e-06	genus	Minimal	S2_S1	1	1	0	0
Cellulophaga	0.897439	10.4218	2.23e-07	2.25e-06	genus	Minimal	S2_S1	1	1	0	0
Raphidiopsis	1.50241	8.5766	2.38e-07	2.38e-06	genus	Minimal	S2_S1	1	1	1	1
Blattabacterium	1.05965	10.1282	2.79e-07	2.77e-06	genus	Minimal	S2_S1	1	1	1	1
Tatlockia	1.34802	7.84107	3.4e-07	3.35e-06	genus	Minimal	S2_S1	1	1	1	1
Cytomegalovirus	2.29825	4.44858	3.63e-07	3.52e-06	genus	Minimal	S2_S1	1	1	1	1
Sp18virus	2.39949	3.73289	3.57e-07	3.49e-06	genus	Minimal	S2_S1	1	1	1	1
Ichnovirus	2.71436	1.9145	5.48e-07	5.06e-06	genus	Minimal	S2_S1	0	1	1	1
Demosthenesvirus	-1.82868	0.989866	6.03e-07	5.49e-06	genus	Minimal	S2_S1	0	1	1	1
Methanospirillum	1.04138	7.1533	4.88e-07	4.68e-06	genus	Minimal	S2_S1	1	1	1	1
Caldivirga	1.97632	5.66939	4.89e-07	4.68e-06	genus	Minimal	S2_S1	1	1	1	1
Methylacidiphilum	1.10412	8.43145	5.04e-07	4.79e-06	genus	Minimal	S2_S1	1	1	1	1
Bacteriovorax	1.22407	8.25068	5.15e-07	4.83e-06	genus	Minimal	S2_S1	1	1	1	1
Halocynthiibacter	0.931141	7.81538	5.16e-07	4.83e-06	genus	Minimal	S2_S1	1	1	0	0
Wphvirus	1.90551	4.06987	5.29e-07	4.92e-06	genus	Minimal	S2_S1	1	1	1	1
T7virus	-2.94469	3.28383	5.96e-07	5.47e-06	genus	Minimal	S2_S1	1	1	1	1
Fijivirus	3.61749	1.77895	8.23e-07	7.2e-06	genus	Minimal	S2_S1	0	1	1	1
Alphaendornavirus	2.28019	1.28562	8.08e-07	7.11e-06	genus	Minimal	S2_S1	0	1	1	1
Tolumonas	2.29909	8.95349	6.66e-07	6.03e-06	genus	Minimal	S2_S1	1	1	1	1
Bacterioplanes	0.877429	8.07186	6.76e-07	6.07e-06	genus	Minimal	S2_S1	1	1	0	0
Bracovirus	2.74881	2.68905	9.36e-07	7.93e-06	genus	Minimal	S2_S1	0	1	1	1
Solibacillus	0.869145	10.4491	7.6e-07	6.78e-06	genus	Minimal	S2_S1	1	1	0	0
Methanothermococcus	2.18256	6.67136	7.77e-07	6.89e-06	genus	Minimal	S2_S1	1	1	1	1
Anabaena	0.880013	9.20142	8.49e-07	7.38e-06	genus	Minimal	S2_S1	1	1	0	0
Methanosphaerula	-1.15777	8.07475	8.56e-07	7.39e-06	genus	Minimal	S2_S1	1	1	1	1
Mimivirus	2.59839	4.58819	1.06e-06	8.96e-06	genus	Minimal	S2_S1	1	1	1	1
Pajaroellobacter	1.02292	6.97829	8.92e-07	7.65e-06	genus	Minimal	S2_S1	1	1	1	1
Buchnera	1.04835	10.355	9.02e-07	7.69e-06	genus	Minimal	S2_S1	1	1	1	1
Sap6virus	3.16905	2.26149	1.32e-06	1.1e-05	genus	Minimal	S2_S1	0	1	1	1
Candidatus Methylopumilus	1.11618	8.14756	1.17e-06	9.78e-06	genus	Minimal	S2_S1	1	1	1	1
Avipoxvirus	1.29996	4.02081	1.43e-06	1.18e-05	genus	Minimal	S2_S1	1	1	1	1
Olleya	1.28773	8.67305	1.47e-06	1.21e-05	genus	Minimal	S2_S1	1	1	1	1
Ap22virus	2.36798	1.00504	2.19e-06	1.71e-05	genus	Minimal	S2_S1	0	1	1	1
Woeseia	0.7479	7.92037	1.55e-06	1.26e-05	genus	Minimal	S2_S1	1	1	0	0
Acaryochloris	0.848951	8.87885	1.59e-06	1.29e-05	genus	Minimal	S2_S1	1	1	0	0
Dechloromonas	0.798656	9.18184	1.64e-06	1.33e-05	genus	Minimal	S2_S1	1	1	0	0
T5virus	1.98582	3.68677	1.77e-06	1.41e-05	genus	Minimal	S2_S1	1	1	1	1
Aurantimicrobium	0.817508	9.09686	1.72e-06	1.38e-05	genus	Minimal	S2_S1	1	1	0	0
Tsarbombavirus	2.55747	2.59393	2.22e-06	1.72e-05	genus	Minimal	S2_S1	0	1	1	1
Jd18virus	-2.3604	3.30672	1.99e-06	1.58e-05	genus	Minimal	S2_S1	1	1	1	1
Pelodictyon	0.690664	10.3967	2.13e-06	1.68e-05	genus	Minimal	S2_S1	1	1	0	0
Halopiger	1.06812	7.98454	2.18e-06	1.7e-05	genus	Minimal	S2_S1	1	1	1	1
Plesiomonas	0.793585	8.90538	2.45e-06	1.88e-05	genus	Minimal	S2_S1	1	1	0	0
S16virus	2.34277	3.18698	2.69e-06	2.05e-05	genus	Minimal	S2_S1	1	1	1	1
Frondihabitans	-0.835527	8.78835	2.66e-06	2.04e-05	genus	Minimal	S2_S1	1	1	0	0
Candidatus Midichloria	1.29034	5.96139	3.07e-06	2.32e-05	genus	Minimal	S2_S1	1	1	1	1
Solitalea	1.0522	9.65241	3.18e-06	2.39e-05	genus	Minimal	S2_S1	1	1	1	1
Betaentomopoxvirus	2.00017	4.92721	3.99e-06	2.92e-05	genus	Minimal	S2_S1	1	1	1	1
Cuniculiplasma	1.83018	6.37661	3.39e-06	2.53e-05	genus	Minimal	S2_S1	1	1	1	1
Thermanaeromonas	0.793679	8.89808	3.49e-06	2.59e-05	genus	Minimal	S2_S1	1	1	0	0
Desulfohalobium	0.697366	8.8868	3.61e-06	2.67e-05	genus	Minimal	S2_S1	1	1	0	0
Sebaldella	0.745526	10.2314	4e-06	2.92e-05	genus	Minimal	S2_S1	1	1	0	0
Fimbriimonas	0.759126	9.61508	4.05e-06	2.94e-05	genus	Minimal	S2_S1	1	1	0	0
Suipoxvirus	2.26013	1.45452	5.37e-06	3.82e-05	genus	Minimal	S2_S1	0	1	1	1
Mudcatvirus	3.79744	4.19477	4.83e-06	3.45e-05	genus	Minimal	S2_S1	1	1	1	1
Pleurocapsa	0.765369	7.82393	4.71e-06	3.39e-05	genus	Minimal	S2_S1	1	1	0	0
Eubacterium	2.54713	17.0849	4.72e-06	3.39e-05	genus	Minimal	S2_S1	1	1	1	1
Dichelobacter	0.896291	7.64842	6.84e-06	4.84e-05	genus	Minimal	S2_S1	1	1	0	0
Phikmvvirus	1.73918	2.86541	7.53e-06	5.24e-05	genus	Minimal	S2_S1	0	1	1	1
Limnobaculum	1.75909	7.86747	7.18e-06	5.05e-05	genus	Minimal	S2_S1	1	1	1	1
Wolinella	0.965623	7.73366	7.49e-06	5.24e-05	genus	Minimal	S2_S1	1	1	0	0
Methanothrix	-0.826123	9.09516	7.69e-06	5.33e-05	genus	Minimal	S2_S1	1	1	0	0
Yatapoxvirus	2.12359	1.8266	1.05e-05	6.95e-05	genus	Minimal	S2_S1	0	1	1	1
Lentibacillus	0.656945	9.3031	8.58e-06	5.91e-05	genus	Minimal	S2_S1	1	1	0	0
Stanieria	0.788758	8.70207	8.72e-06	5.98e-05	genus	Minimal	S2_S1	1	1	0	0
Desulfobacula	0.734834	9.40832	9.19e-06	6.27e-05	genus	Minimal	S2_S1	1	1	0	0
Sulfitobacter	0.700024	9.69333	9.3e-06	6.31e-05	genus	Minimal	S2_S1	1	1	0	0
Algoriphagus	0.717934	10.3582	9.7e-06	6.52e-05	genus	Minimal	S2_S1	1	1	0	0
Jatrophihabitans	0.932461	8.5957	9.71e-06	6.52e-05	genus	Minimal	S2_S1	1	1	0	0
Methanopyrus	-1.62805	5.12892	9.75e-06	6.52e-05	genus	Minimal	S2_S1	1	1	1	1
Parasaccharibacter	0.704725	8.41576	1.04e-05	6.89e-05	genus	Minimal	S2_S1	1	1	0	0
Catenovulum	2.11817	8.16567	1.18e-05	7.75e-05	genus	Minimal	S2_S1	1	1	1	1
Frischella	0.917202	7.9314	1.22e-05	8.02e-05	genus	Minimal	S2_S1	1	1	0	0
Alphaentomopoxvirus	1.70173	4.09708	1.6e-05	0.00010154	genus	Minimal	S2_S1	1	1	1	1
Methanococcus	0.885572	10.5073	1.37e-05	8.88e-05	genus	Minimal	S2_S1	1	1	0	0
Anaerostipes	2.3664	14.2929	1.37e-05	8.88e-05	genus	Minimal	S2_S1	1	1	1	1
Methylophaga	1.82633	8.54912	1.38e-05	8.88e-05	genus	Minimal	S2_S1	1	1	1	1
Dermatophilus	-0.76033	8.52035	1.41e-05	9.04e-05	genus	Minimal	S2_S1	1	1	0	0
Dactylococcopsis	0.896296	7.56284	1.52e-05	9.72e-05	genus	Minimal	S2_S1	1	1	0	0
Vulcanisaeta	1.14326	5.97831	1.68e-05	0.000106483	genus	Minimal	S2_S1	1	1	1	1
Agatevirus	1.71353	1.42609	2.48e-05	0.000149157	genus	Minimal	S2_S1	0	1	1	1
Carboxydocella	0.613306	10.5533	1.83e-05	0.000115349	genus	Minimal	S2_S1	1	1	0	0
Thermogladius	1.43085	4.75035	1.86e-05	0.000116432	genus	Minimal	S2_S1	1	1	1	1
Thioploca	0.915549	7.51152	2.03e-05	0.000126866	genus	Minimal	S2_S1	1	1	0	0
Halopenitus	-0.996713	7.84013	2.08e-05	0.000129559	genus	Minimal	S2_S1	1	1	0	0
Ag3virus	-1.73464	1.80727	2.33e-05	0.000140813	genus	Minimal	S2_S1	0	1	1	1
Alcaligenes	0.626668	10.1313	2.17e-05	0.000133669	genus	Minimal	S2_S1	1	1	0	0
Ferroglobus	1.22423	5.74539	2.17e-05	0.000133669	genus	Minimal	S2_S1	1	1	1	1
Adlercreutzia	0.640767	12.716	2.2e-05	0.000134581	genus	Minimal	S2_S1	1	1	0	0
Parvularcula	0.845222	7.76006	2.23e-05	0.000135789	genus	Minimal	S2_S1	1	1	0	0
Pithovirus	2.17314	4.19674	2.59e-05	0.000154444	genus	Minimal	S2_S1	1	1	1	1
Ureaplasma	1.99305	8.63035	2.28e-05	0.000138355	genus	Minimal	S2_S1	1	1	1	1
Cc31virus	1.52637	1.56599	3.3e-05	0.000192465	genus	Minimal	S2_S1	0	1	1	1
Candidatus Thioglobus	0.994842	9.27626	2.58e-05	0.000154444	genus	Minimal	S2_S1	1	1	0	0
Mastrevirus	2.24747	2.10428	3.62e-05	0.000209979	genus	Minimal	S2_S1	0	1	1	1
Shigella	-2.6758	6.8794	2.63e-05	0.000155876	genus	Minimal	S2_S1	1	1	1	1
Desulfurella	1.01516	8.09346	2.69e-05	0.000159201	genus	Minimal	S2_S1	1	1	1	1
Alkalilimnicola	0.671534	9.21803	3.13e-05	0.000184105	genus	Minimal	S2_S1	1	1	0	0
Methylomicrobium	0.773702	8.49492	3.3e-05	0.000192465	genus	Minimal	S2_S1	1	1	0	0
Posavirus	2.5776	1.40942	5.26e-05	0.000286845	genus	Minimal	S2_S1	0	1	1	1
Candidatus Carsonella	1.65457	4.52991	3.93e-05	0.000225169	genus	Minimal	S2_S1	1	1	1	1
Oleiphilus	0.82495	8.38803	3.76e-05	0.000217386	genus	Minimal	S2_S1	1	1	0	0
Borrelia	0.946801	10.2884	3.88e-05	0.000223163	genus	Minimal	S2_S1	1	1	0	0
Thiobacillus	0.777533	8.91013	3.96e-05	0.00022629	genus	Minimal	S2_S1	1	1	0	0
Thermodesulfovibrio	1.92713	8.55664	4.06e-05	0.000230497	genus	Minimal	S2_S1	1	1	1	1
Thalassolituus	0.716149	8.10386	4.38e-05	0.000247754	genus	Minimal	S2_S1	1	1	0	0
Salimicrobium	0.621016	9.01476	4.53e-05	0.00025548	genus	Minimal	S2_S1	1	1	0	0
Diaphorobacter	1.13349	6.15121	4.57e-05	0.000256334	genus	Minimal	S2_S1	1	1	1	1
Hyperthermus	1.48723	4.66487	4.63e-05	0.000258232	genus	Minimal	S2_S1	1	1	1	1
Oleispira	0.918861	8.44464	4.64e-05	0.000258232	genus	Minimal	S2_S1	1	1	0	0
Candidatus Endolissoclinum	1.59952	7.5003	4.66e-05	0.000258232	genus	Minimal	S2_S1	1	1	1	1
Candidatus Ruthia	1.49154	7.33656	4.74e-05	0.000261582	genus	Minimal	S2_S1	1	1	1	1
Acidianus	0.82801	8.52234	5.03e-05	0.000276489	genus	Minimal	S2_S1	1	1	0	0
Salinigranum	-0.996981	8.09484	5.21e-05	0.000284946	genus	Minimal	S2_S1	1	1	0	0
Streptobacillus	0.836204	9.68673	5.67e-05	0.000307584	genus	Minimal	S2_S1	1	1	0	0
Leclercia	0.612545	9.52974	5.73e-05	0.000309772	genus	Minimal	S2_S1	1	1	0	0
Phytobacter	-1.7235	6.15724	6.26e-05	0.000336807	genus	Minimal	S2_S1	1	1	1	1
Crinalium	1.69046	8.42473	6.28e-05	0.000336807	genus	Minimal	S2_S1	1	1	1	1
Coopervirus	1.13777	4.69979	6.37e-05	0.000340222	genus	Minimal	S2_S1	1	1	1	1
Cyanothece	0.594406	10.6177	6.46e-05	0.00034359	genus	Minimal	S2_S1	1	1	0	0
Halorhabdus	0.577211	8.20864	6.57e-05	0.000348082	genus	Minimal	S2_S1	1	1	0	0
Ensifer	0.574771	10.6614	6.81e-05	0.000359562	genus	Minimal	S2_S1	1	1	0	0
Paraphotobacterium	1.17888	8.17911	6.84e-05	0.000359773	genus	Minimal	S2_S1	1	1	1	1
Methanoregula	0.754444	8.68748	7.31e-05	0.000382796	genus	Minimal	S2_S1	1	1	0	0
Sediminicola	0.762101	8.54671	7.34e-05	0.000382796	genus	Minimal	S2_S1	1	1	0	0
Thermovirga	-0.771189	8.53149	7.52e-05	0.000390918	genus	Minimal	S2_S1	1	1	0	0
Halogeometricum	0.779513	7.4977	8.32e-05	0.000430545	genus	Minimal	S2_S1	1	1	0	0
Piscirickettsia	1.5305	7.95798	8.36e-05	0.000431175	genus	Minimal	S2_S1	1	1	1	1
Bacteroides	-2.18788	18.0068	8.54e-05	0.000438485	genus	Minimal	S2_S1	1	1	1	1
Candidatus Kinetoplastibacterium	0.809353	9.66482	9.24e-05	0.000472622	genus	Minimal	S2_S1	1	1	0	0
Kurthia	0.84712	9.6235	9.43e-05	0.000480483	genus	Minimal	S2_S1	1	1	0	0
Pseudanabaena	0.685257	7.55371	9.67e-05	0.000490679	genus	Minimal	S2_S1	1	1	0	0
Twortvirus	-1.82548	2.47386	0.000111158	0.000562128	genus	Minimal	S2_S1	0	1	1	1
Nitrososphaera	0.802216	7.2493	0.000114579	0.000577237	genus	Minimal	S2_S1	1	1	0	0
Caldimicrobium	0.689474	8.1079	0.000117429	0.000587837	genus	Minimal	S2_S1	1	1	0	0
Marivirga	0.872953	9.1464	0.000117567	0.000587837	genus	Minimal	S2_S1	1	1	0	0
Maricaulis	0.637515	8.14538	0.000120469	0.000600089	genus	Minimal	S2_S1	1	1	0	0
Planktomarina	0.72284	8.55632	0.000123558	0.000613179	genus	Minimal	S2_S1	1	1	0	0
Escherichia	-2.97993	13.6584	0.000125196	0.000619	genus	Minimal	S2_S1	1	1	1	1
Snodgrassella	0.72927	8.40966	0.000130743	0.000644032	genus	Minimal	S2_S1	1	1	0	0
Haematospirillum	0.769495	8.02104	0.000131985	0.000647747	genus	Minimal	S2_S1	1	1	0	0
Marburgvirus	1.78851	1.62109	0.000183014	0.000863149	genus	Minimal	S2_S1	0	1	1	1
Acutalibacter	-1.6665	1.64562	0.000152719	0.0007413	genus	Minimal	S2_S1	0	1	1	1
Dialister	0.740699	11.8529	0.000138909	0.000679225	genus	Minimal	S2_S1	1	1	0	0
Pontimonas	1.07401	7.49245	0.000141568	0.000689691	genus	Minimal	S2_S1	1	1	1	1
Pradovirus	1.49231	1.30115	0.000228175	0.00103964	genus	Minimal	S2_S1	0	1	1	1
Avulavirus	-1.53405	0.984994	0.000192985	0.000900598	genus	Minimal	S2_S1	0	1	1	1
Candidatus Phytoplasma	1.67778	9.03975	0.000155	0.000749637	genus	Minimal	S2_S1	1	1	1	1
Sulfuricurvum	0.77863	8.28988	0.000163808	0.000789367	genus	Minimal	S2_S1	1	1	0	0
Gemmatimonas	0.603251	10.3164	0.00016551	0.000794688	genus	Minimal	S2_S1	1	1	0	0
Phicbkvirus	1.38333	4.07516	0.000174303	0.000833894	genus	Minimal	S2_S1	1	1	1	1
Bcep78virus	1.41363	0.874444	0.000245989	0.0011106	genus	Minimal	S2_S1	0	1	1	1
V5virus	4.29916	3.63216	0.000192776	0.000900598	genus	Minimal	S2_S1	1	1	1	1
Salinicola	0.658994	9.00997	0.000178228	0.000849619	genus	Minimal	S2_S1	1	1	0	0
Petrotoga	1.71542	8.06324	0.000180254	0.000856207	genus	Minimal	S2_S1	1	1	1	1
Mahella	0.545519	10.1953	0.000181726	0.000860126	genus	Minimal	S2_S1	1	1	0	0
Methylovorus	0.612857	8.85698	0.00018992	0.000892555	genus	Minimal	S2_S1	1	1	0	0
Filomicrobium	-0.618912	8.15726	0.000194987	0.000906757	genus	Minimal	S2_S1	1	1	0	0
Rhodanobacter	-0.639217	9.3267	0.000201981	0.000936009	genus	Minimal	S2_S1	1	1	0	0
Natrinema	-0.551714	8.08406	0.000204333	0.000943619	genus	Minimal	S2_S1	1	1	0	0
Candidatus Nitrosoglobus	0.89093	6.91719	0.00020739	0.000954426	genus	Minimal	S2_S1	1	1	0	0
Lactobacillus	2.31641	19.9691	0.00021404	0.00098163	genus	Minimal	S2_S1	1	1	1	1
Candidatus Nanopelagicus	0.720515	8.6809	0.000228252	0.00103964	genus	Minimal	S2_S1	1	1	0	0
Methylocella	-0.695229	8.68081	0.000241185	0.0010948	genus	Minimal	S2_S1	1	1	0	0
Prauserella	-0.58885	9.09239	0.000247037	0.0011106	genus	Minimal	S2_S1	1	1	0	0
Spongiibacterium	1.64181	8.66303	0.00024717	0.0011106	genus	Minimal	S2_S1	1	1	1	1
Lit1virus	1.86317	1.67709	0.000363796	0.00161822	genus	Minimal	S2_S1	0	1	1	1
Shimwellia	0.526157	8.87393	0.000271692	0.00121667	genus	Minimal	S2_S1	1	1	0	0
Blautia	1.90903	16.2482	0.000332841	0.0014855	genus	Minimal	S2_S1	1	1	1	1
Aequorivita	1.46502	8.58623	0.000371465	0.00164683	genus	Minimal	S2_S1	1	1	1	1
Ferroplasma	0.779659	7.4847	0.000378097	0.00167066	genus	Minimal	S2_S1	1	1	0	0
Aminomonas	-0.627968	10.6861	0.000410045	0.00180583	genus	Minimal	S2_S1	1	1	0	0
Dermacoccus	0.692549	8.83142	0.000424697	0.00186317	genus	Minimal	S2_S1	1	1	0	0
Grimontia	0.693762	8.48393	0.000427709	0.00186317	genus	Minimal	S2_S1	1	1	0	0
Natranaerobius	0.71591	9.68579	0.000428426	0.00186317	genus	Minimal	S2_S1	1	1	0	0
Lymphocryptovirus	1.61736	1.74117	0.000546837	0.00227992	genus	Minimal	S2_S1	0	1	1	1
Lutibacter	0.653252	9.8235	0.000429984	0.00186317	genus	Minimal	S2_S1	1	1	0	0
Pusillimonas	0.640482	8.63748	0.000430099	0.00186317	genus	Minimal	S2_S1	1	1	0	0
Leminorella	0.535865	9.24314	0.00043231	0.00186317	genus	Minimal	S2_S1	1	1	0	0
Candidatus Puniceispirillum	0.637857	7.84869	0.000432871	0.00186317	genus	Minimal	S2_S1	1	1	0	0
Percavirus	1.52721	1.50005	0.000622737	0.00253285	genus	Minimal	S2_S1	0	1	1	1
Sphingobium	0.457179	12.5546	0.00046976	0.00201542	genus	Minimal	S2_S1	1	1	0	0
Beijerinckia	0.659675	8.23555	0.000473647	0.00202556	genus	Minimal	S2_S1	1	1	0	0
Oblitimonas	0.620672	8.30953	0.000476104	0.00202954	genus	Minimal	S2_S1	1	1	0	0
Faecalitalea	1.87799	14.3161	0.000483264	0.00205348	genus	Minimal	S2_S1	1	1	1	1
Paludibacter	1.74564	11.4472	0.000486629	0.0020612	genus	Minimal	S2_S1	1	1	1	1
Candidatus Nitrosomarinus	1.82895	6.72453	0.000491657	0.00207588	genus	Minimal	S2_S1	1	1	1	1
Felixo1virus	3.10682	1.91796	0.000626218	0.00253924	genus	Minimal	S2_S1	0	1	1	1
Smoothievirus	-1.24623	3.6624	0.000539646	0.00226508	genus	Minimal	S2_S1	1	1	1	1
Filimonas	1.56536	9.72613	0.000539873	0.00226508	genus	Minimal	S2_S1	1	1	1	1
Megasphaera	2.89584	16.0492	0.000545383	0.00227992	genus	Minimal	S2_S1	1	1	1	1
Nitratiruptor	0.601332	7.72224	0.000552233	0.00229522	genus	Minimal	S2_S1	1	1	0	0
Thermodesulfatator	0.742008	8.03228	0.000564666	0.00233958	genus	Minimal	S2_S1	1	1	0	0
Rosebushvirus	1.69302	1.9851	0.000696917	0.0028003	genus	Minimal	S2_S1	0	1	1	1
Acidilobus	-0.984112	5.12699	0.000576521	0.00238128	genus	Minimal	S2_S1	1	1	0	0
Devriesea	0.524981	8.38793	0.000583253	0.00240163	genus	Minimal	S2_S1	1	1	0	0
Leptospira	0.492613	11.0782	0.00059141	0.0024277	genus	Minimal	S2_S1	1	1	0	0
Thermofilum	-1.32779	7.32674	0.000599882	0.0024549	genus	Minimal	S2_S1	1	1	1	1
Pg1virus	-1.35633	1.73425	0.000634445	0.00256478	genus	Minimal	S2_S1	0	1	1	1
Paucibacter	0.569632	9.22008	0.000621337	0.00253285	genus	Minimal	S2_S1	1	1	0	0
Muromegalovirus	1.42599	2.95455	0.000691141	0.00278551	genus	Minimal	S2_S1	0	1	1	1
Che9cvirus	-1.49147	2.48467	0.000724343	0.00290173	genus	Minimal	S2_S1	0	1	1	1
Nit1virus	1.69013	2.87671	0.000771047	0.00305206	genus	Minimal	S2_S1	0	1	1	1
Candidatus Nitrosocaldus	1.45988	4.06658	0.00074911	0.00298298	genus	Minimal	S2_S1	1	1	1	1
Natronomonas	0.701716	8.20366	0.000738751	0.00295057	genus	Minimal	S2_S1	1	1	0	0
Butyrivibrio	1.80736	15.0044	0.000758893	0.00301292	genus	Minimal	S2_S1	1	1	1	1
Deltacoronavirus	-1.10761	1.34679	0.0010931	0.00421396	genus	Minimal	S2_S1	0	1	1	1
Pasteurella	-0.529793	9.86731	0.000782775	0.00308929	genus	Minimal	S2_S1	1	1	0	0
Coprothermobacter	0.745731	7.9368	0.000859537	0.0033822	genus	Minimal	S2_S1	1	1	0	0
Granulibacter	0.500359	9.67547	0.000896188	0.00351602	genus	Minimal	S2_S1	1	1	0	0
Desulfovibrio	-1.73615	15.2105	0.000916286	0.0035843	genus	Minimal	S2_S1	1	1	1	1
Prevotella	1.76389	17.7393	0.000924022	0.00360396	genus	Minimal	S2_S1	1	1	1	1
Basfia	-0.544996	8.36182	0.000938256	0.00364877	genus	Minimal	S2_S1	1	1	0	0
Marichromatium	0.496741	9.64107	0.00102202	0.00396292	genus	Minimal	S2_S1	1	1	0	0
Bibersteinia	-0.564098	8.69845	0.00102616	0.00396741	genus	Minimal	S2_S1	1	1	0	0
Mesotoga	1.6272	8.87903	0.00112156	0.00431119	genus	Minimal	S2_S1	1	1	1	1
Calditerrivibrio	0.569257	8.6421	0.00112921	0.00432811	genus	Minimal	S2_S1	1	1	0	0
Halioglobus	0.43925	9.79432	0.00114159	0.00436298	genus	Minimal	S2_S1	1	1	0	0
Pepy6virus	2.17082	3.26538	0.0012006	0.00456227	genus	Minimal	S2_S1	1	1	1	1
Candidatus Nitrosopelagicus	1.5814	6.87324	0.0011785	0.00449112	genus	Minimal	S2_S1	1	1	1	1
Elizabethkingia	1.60798	11.7651	0.00126487	0.00479283	genus	Minimal	S2_S1	1	1	1	1
Kozakia	0.560136	8.62202	0.00130146	0.00491746	genus	Minimal	S2_S1	1	1	0	0
Cba41virus	1.68888	2.36016	0.00161663	0.00598918	genus	Minimal	S2_S1	0	1	1	1
Np1virus	1.60271	1.99054	0.00177108	0.00645351	genus	Minimal	S2_S1	0	1	1	1
Rb49virus	3.43008	3.59054	0.00145742	0.0054756	genus	Minimal	S2_S1	1	1	1	1
Pseudarcicella	1.49488	8.94783	0.00138786	0.00522906	genus	Minimal	S2_S1	1	1	1	1
Proteus	0.565422	9.90612	0.00149547	0.00560276	genus	Minimal	S2_S1	1	1	0	0
Macrococcus	1.58575	10.7925	0.0015052	0.00562336	genus	Minimal	S2_S1	1	1	1	1
Wenzhouxiangella	0.565974	9.16201	0.00153981	0.00573192	genus	Minimal	S2_S1	1	1	0	0
Roseburia	1.65616	16.1605	0.00154288	0.00573192	genus	Minimal	S2_S1	1	1	1	1
Rudivirus	1.17974	1.38408	0.00217004	0.00773767	genus	Minimal	S2_S1	0	1	1	1
Deferribacter	1.40151	8.94583	0.00164152	0.00606451	genus	Minimal	S2_S1	1	1	1	1
Roseolovirus	1.02494	3.59934	0.00176889	0.00645351	genus	Minimal	S2_S1	1	1	1	1
Hafnia	0.474877	9.51525	0.00171462	0.00631703	genus	Minimal	S2_S1	1	1	0	0
Renibacterium	0.51135	8.14646	0.00172799	0.00634868	genus	Minimal	S2_S1	1	1	0	0
Thioflavicoccus	-0.497824	9.52285	0.00173386	0.00635273	genus	Minimal	S2_S1	1	1	0	0
Kosmotoga	0.548163	9.15606	0.00179041	0.00650612	genus	Minimal	S2_S1	1	1	0	0
Cylindrospermum	0.586955	8.48552	0.00181449	0.00657566	genus	Minimal	S2_S1	1	1	0	0
Aquifex	0.769209	7.72692	0.00182345	0.00659019	genus	Minimal	S2_S1	1	1	0	0
Candidatus Doolittlea	0.787869	6.17258	0.00189787	0.00684057	genus	Minimal	S2_S1	1	1	0	0
Photobacterium	1.42394	10.1063	0.00192793	0.00693014	genus	Minimal	S2_S1	1	1	1	1
Sulfurimonas	1.56759	10.0755	0.00193816	0.00694811	genus	Minimal	S2_S1	1	1	1	1
Halostagnicola	0.624992	6.82995	0.00199598	0.00713617	genus	Minimal	S2_S1	1	1	0	0
K1gvirus	2.48567	3.07258	0.00244441	0.0086235	genus	Minimal	S2_S1	1	1	1	1
Simplexvirus	1.33265	4.04476	0.00240464	0.00852845	genus	Minimal	S2_S1	1	1	1	1
Chondromyces	-0.466659	10.0552	0.00234079	0.00832421	genus	Minimal	S2_S1	1	1	0	0
Phikzvirus	1.41442	4.14801	0.00243417	0.00861025	genus	Minimal	S2_S1	1	1	1	1
Moorea	0.435427	9.33941	0.00249996	0.00879614	genus	Minimal	S2_S1	1	1	0	0
Simplicispira	0.571238	8.4791	0.00254025	0.00891433	genus	Minimal	S2_S1	1	1	0	0
Ketobacter	0.4829	8.6061	0.00257369	0.00898495	genus	Minimal	S2_S1	1	1	0	0
Marinitoga	0.562226	9.81369	0.00257389	0.00898495	genus	Minimal	S2_S1	1	1	0	0
Methylobacillus	0.607183	8.65324	0.00259594	0.00902853	genus	Minimal	S2_S1	1	1	0	0
Halothermothrix	1.38936	9.58704	0.00259994	0.00902853	genus	Minimal	S2_S1	1	1	1	1
Fluviicola	1.36348	9.29765	0.00268381	0.00929549	genus	Minimal	S2_S1	1	1	1	1
Streptococcus	-1.7258	18.8524	0.00270531	0.00934563	genus	Minimal	S2_S1	1	1	1	1
Taylorella	1.30956	8.62935	0.00276911	0.00954123	genus	Minimal	S2_S1	1	1	1	1
Slashvirus	-1.50758	1.96695	0.00321511	0.010853	genus	Minimal	S2_S1	0	1	1	1
Una961virus	1.6878	1.80325	0.00408176	0.0134375	genus	Minimal	S2_S1	0	1	1	1
Acidiferrobacter	0.504212	8.56273	0.00284282	0.00976991	genus	Minimal	S2_S1	1	1	0	0
Blastococcus	-0.450568	9.41047	0.00285357	0.00978158	genus	Minimal	S2_S1	1	1	0	0
Candidatus Profftella	1.01233	6.25308	0.00292889	0.010014	genus	Minimal	S2_S1	1	1	1	1
Aliivibrio	1.48356	10.4189	0.00298264	0.0101716	genus	Minimal	S2_S1	1	1	1	1
Kosakonia	0.368265	10.6196	0.00306849	0.0104195	genus	Minimal	S2_S1	1	1	0	0
Akkermansia	-2.19825	11.8616	0.003071	0.0104195	genus	Minimal	S2_S1	1	1	1	1
Nitrosococcus	0.444884	9.3804	0.00317907	0.0107587	genus	Minimal	S2_S1	1	1	0	0
Chania	0.506881	8.72432	0.00332073	0.0111812	genus	Minimal	S2_S1	1	1	0	0
Nitrosopumilus	0.758851	8.07766	0.00336104	0.0112884	genus	Minimal	S2_S1	1	1	0	0
Synechocystis	0.507113	9.20398	0.00344443	0.0115393	genus	Minimal	S2_S1	1	1	0	0
E125virus	-1.67313	2.13389	0.00452557	0.0146092	genus	Minimal	S2_S1	0	1	1	1
Asfivirus	1.19046	1.20235	0.00520198	0.0164729	genus	Minimal	S2_S1	0	1	1	1
Rothia	-0.478362	10.5408	0.00355238	0.011871	genus	Minimal	S2_S1	1	1	0	0
Paucimonas	0.577226	7.99822	0.00368214	0.0122738	genus	Minimal	S2_S1	1	1	0	0
Sneathia	1.3223	9.46596	0.00372736	0.0123935	genus	Minimal	S2_S1	1	1	1	1
Endozoicomonas	1.27464	9.10839	0.00394322	0.0130785	genus	Minimal	S2_S1	1	1	1	1
Nitrospirillum	0.431648	10.1381	0.00398685	0.0131903	genus	Minimal	S2_S1	1	1	0	0
Yuavirus	-1.20658	3.17003	0.00414078	0.0135981	genus	Minimal	S2_S1	1	1	1	1
Scytonema	0.475412	9.80193	0.0040803	0.0134375	genus	Minimal	S2_S1	1	1	0	0
Roseovarius	0.495685	8.76604	0.00436213	0.0142898	genus	Minimal	S2_S1	1	1	0	0
Rivularia	1.09385	8.99668	0.00438359	0.0143096	genus	Minimal	S2_S1	1	1	1	1
Salegentibacter	1.39452	9.81022	0.0043897	0.0143096	genus	Minimal	S2_S1	1	1	1	1
Chloracidobacterium	0.510939	8.99628	0.00441694	0.0143631	genus	Minimal	S2_S1	1	1	0	0
Xenorhabdus	0.377534	10.3793	0.00448319	0.014543	genus	Minimal	S2_S1	1	1	0	0
Alphacoronavirus	1.15499	1.89055	0.00472814	0.0151895	genus	Minimal	S2_S1	0	1	1	1
Herbinix	1.49838	12.4572	0.00452165	0.0146092	genus	Minimal	S2_S1	1	1	1	1
Asticcacaulis	1.275	9.08424	0.00457794	0.0147425	genus	Minimal	S2_S1	1	1	1	1
Tg1virus	1.14284	1.40661	0.00621547	0.0192694	genus	Minimal	S2_S1	0	1	1	1
Actinopolymorpha	0.463978	9.44401	0.00477475	0.0153022	genus	Minimal	S2_S1	1	1	0	0
Faecalibacterium	1.48462	17.6094	0.00489621	0.0156255	genus	Minimal	S2_S1	1	1	1	1
Thermodesulfobacterium	1.22139	8.65558	0.00489914	0.0156255	genus	Minimal	S2_S1	1	1	1	1
Dokdonia	1.45722	10.335	0.00501554	0.0159585	genus	Minimal	S2_S1	1	1	1	1
Marinilactibacillus	1.34748	9.5006	0.00507731	0.0161165	genus	Minimal	S2_S1	1	1	1	1
Kyrpidia	0.417304	9.86345	0.00525917	0.0166145	genus	Minimal	S2_S1	1	1	0	0
Allofrancisella	1.18995	8.46412	0.00527286	0.0166183	genus	Minimal	S2_S1	1	1	1	1
Fluoribacter	0.870066	7.762	0.00534215	0.0167884	genus	Minimal	S2_S1	1	1	0	0
Paenalcaligenes	0.562905	6.79386	0.00535209	0.0167884	genus	Minimal	S2_S1	1	1	0	0
Methanolinea	0.865448	6.88938	0.00536888	0.0168014	genus	Minimal	S2_S1	1	1	0	0
Caulimovirus	1.47742	1.8201	0.0078165	0.0236272	genus	Minimal	S2_S1	0	1	1	1
Iltovirus	-1.16367	1.25732	0.00749025	0.0226925	genus	Minimal	S2_S1	0	1	1	1
Magnetococcus	0.457153	8.59079	0.00563654	0.0175976	genus	Minimal	S2_S1	1	1	0	0
Vogesella	0.414246	9.51387	0.00565675	0.0176194	genus	Minimal	S2_S1	1	1	0	0
Tatumella	1.17666	8.91859	0.00569075	0.0176839	genus	Minimal	S2_S1	1	1	1	1
Sfi11virus	-1.52364	5.24336	0.00662637	0.0204006	genus	Minimal	S2_S1	1	1	1	1
Niastella	1.2082	10.3429	0.00629622	0.0194744	genus	Minimal	S2_S1	1	1	1	1
Cellulosilyticum	1.47001	12.2211	0.00631909	0.0194997	genus	Minimal	S2_S1	1	1	1	1
Arv1virus	1.14059	1.6422	0.00802133	0.0241913	genus	Minimal	S2_S1	0	1	1	1
Cba120virus	-1.24351	2.19625	0.00715006	0.021761	genus	Minimal	S2_S1	0	1	1	1
Simkania	0.73856	7.50725	0.00665484	0.020441	genus	Minimal	S2_S1	1	1	0	0
Gallibacterium	0.481094	8.24212	0.00685937	0.0210207	genus	Minimal	S2_S1	1	1	0	0
Owenweeksia	0.460411	9.03078	0.00687783	0.0210288	genus	Minimal	S2_S1	1	1	0	0
Orthotospovirus	1.19526	1.05867	0.0105048	0.0296633	genus	Minimal	S2_S1	0	1	1	1
Amphibacillus	1.28865	9.65325	0.00712984	0.0217493	genus	Minimal	S2_S1	1	1	1	1
Geminocystis	1.44498	10.441	0.00717071	0.0217741	genus	Minimal	S2_S1	1	1	1	1
Capripoxvirus	0.988292	2.27672	0.00985952	0.0283222	genus	Minimal	S2_S1	0	1	0	0
Lawsonella	-1.92093	9.11508	0.00806368	0.024264	genus	Minimal	S2_S1	1	1	1	1
Centapoxvirus	1.1616	4.53051	0.00974483	0.0281197	genus	Minimal	S2_S1	1	1	1	1
Cervidpoxvirus	1.3154	2.23837	0.0102306	0.0291633	genus	Minimal	S2_S1	0	1	1	1
Arcobacter	1.39389	11.1907	0.00826837	0.0248238	genus	Minimal	S2_S1	1	1	1	1
Jeotgalibaca	0.498542	10.7167	0.00829848	0.0248581	genus	Minimal	S2_S1	1	1	0	0
Anabaenopsis	0.616405	7.50598	0.00836376	0.0249602	genus	Minimal	S2_S1	1	1	0	0
Peptoniphilus	0.408551	9.85385	0.00837012	0.0249602	genus	Minimal	S2_S1	1	1	0	0
Thalassococcus	-0.476484	8.56972	0.00850569	0.0253078	genus	Minimal	S2_S1	1	1	0	0
Azospira	0.507861	9.76909	0.00861691	0.0255652	genus	Minimal	S2_S1	1	1	0	0
Candidatus Hoaglandella	-0.723507	6.08025	0.00863065	0.0255652	genus	Minimal	S2_S1	1	1	0	0
Acidaminococcus	1.57696	13.9239	0.00870433	0.0257261	genus	Minimal	S2_S1	1	1	1	1
Hydrogenobaculum	1.18233	8.28105	0.00893824	0.0263589	genus	Minimal	S2_S1	1	1	1	1
Fictibacillus	1.29337	10.3511	0.00897752	0.0264162	genus	Minimal	S2_S1	1	1	1	1
Thermincola	0.43898	10.0431	0.00917808	0.0269209	genus	Minimal	S2_S1	1	1	0	0
Sfi21dt1virus	1.38982	4.56034	0.00918954	0.0269209	genus	Minimal	S2_S1	1	1	1	1
B4virus	1.1735	3.07605	0.0130573	0.0357509	genus	Minimal	S2_S1	1	1	1	1
Limnohabitans	0.395626	9.32896	0.00950781	0.0277558	genus	Minimal	S2_S1	1	1	0	0
Candidatus Pelagibacter	1.27244	10.0549	0.00951628	0.0277558	genus	Minimal	S2_S1	1	1	1	1
Cp8virus	0.933283	3.80101	0.00960981	0.0279618	genus	Minimal	S2_S1	1	1	0	0
Muricauda	1.32431	10.4531	0.00962895	0.0279618	genus	Minimal	S2_S1	1	1	1	1
Niabella	1.25264	10.6791	0.00966097	0.0279937	genus	Minimal	S2_S1	1	1	1	1
Pseudopedobacter	1.2165	9.40527	0.00975101	0.0281197	genus	Minimal	S2_S1	1	1	1	1
Jonesia	0.487521	7.68148	0.0097679	0.0281197	genus	Minimal	S2_S1	1	1	0	0
Thermosipho	1.21615	10.3175	0.0101542	0.0291058	genus	Minimal	S2_S1	1	1	1	1
Thermomicrobium	-1.06536	8.54475	0.0101897	0.0291447	genus	Minimal	S2_S1	1	1	1	1
Ilyobacter	1.28106	9.86965	0.01024	0.0291633	genus	Minimal	S2_S1	1	1	1	1
Salinivirga	1.08543	9.94766	0.0103285	0.0293522	genus	Minimal	S2_S1	1	1	1	1
Saprospira	1.10306	8.69592	0.0104274	0.0295701	genus	Minimal	S2_S1	1	1	1	1
Sphingobacterium	1.24579	11.7344	0.0104773	0.0296485	genus	Minimal	S2_S1	1	1	1	1
Rickettsia	1.30985	10.7135	0.0105664	0.0297739	genus	Minimal	S2_S1	1	1	1	1
Micavibrio	0.371897	9.28405	0.0107728	0.0302913	genus	Minimal	S2_S1	1	1	0	0
Bc431virus	1.1218	2.78758	0.0120771	0.0333247	genus	Minimal	S2_S1	0	1	1	1
Geoalkalibacter	0.358256	9.96444	0.0109338	0.0306793	genus	Minimal	S2_S1	1	1	0	0
Myroides	1.17149	10.4095	0.0110221	0.030862	genus	Minimal	S2_S1	1	1	1	1
Badnavirus	-1.13236	1.63497	0.0134397	0.0364791	genus	Minimal	S2_S1	0	1	1	1
Sphaerospermopsis	1.27379	9.3543	0.011112	0.0310481	genus	Minimal	S2_S1	1	1	1	1
Spiroplasma	1.30678	12.2628	0.0112164	0.0312742	genus	Minimal	S2_S1	1	1	1	1
Curvibacter	0.418849	8.53039	0.0113139	0.03148	genus	Minimal	S2_S1	1	1	0	0
Desulfurococcus	-0.630954	7.25608	0.0113403	0.0314876	genus	Minimal	S2_S1	1	1	0	0
Elvirus	-1.09455	1.16442	0.0130639	0.0357509	genus	Minimal	S2_S1	0	1	1	1
Chloroherpeton	0.433172	9.36463	0.011622	0.0321977	genus	Minimal	S2_S1	1	1	0	0
Collinsella	1.48903	15.441	0.0116444	0.0321977	genus	Minimal	S2_S1	1	1	1	1
Cbastvirus	1.01057	1.30055	0.0161079	0.0429328	genus	Minimal	S2_S1	0	1	1	1
P12002virus	-1.17506	1.50701	0.0142612	0.0384735	genus	Minimal	S2_S1	0	1	1	1
Thiomicrospira	0.420586	8.60586	0.01266	0.034861	genus	Minimal	S2_S1	1	1	0	0
Paenarthrobacter	0.478917	6.02249	0.0128212	0.0352319	genus	Minimal	S2_S1	1	1	0	0
Pseudohongiella	0.424745	8.27372	0.013268	0.0362351	genus	Minimal	S2_S1	1	1	0	0
Providencia	1.15905	10.5173	0.0133784	0.0364617	genus	Minimal	S2_S1	1	1	1	1
Advenella	0.315045	9.76302	0.0134292	0.0364791	genus	Minimal	S2_S1	1	1	0	0
Cytophaga	1.11702	9.26584	0.013984	0.0378793	genus	Minimal	S2_S1	1	1	1	1
Oligotropha	0.444574	8.665	0.0140352	0.0379407	genus	Minimal	S2_S1	1	1	0	0
Pseudogulbenkiania	0.373547	9.37042	0.0144928	0.0389701	genus	Minimal	S2_S1	1	1	0	0
Hippea	0.933137	8.03207	0.0145039	0.0389701	genus	Minimal	S2_S1	1	1	0	0
Formosa	1.14767	10.2109	0.0145647	0.0390546	genus	Minimal	S2_S1	1	1	1	1
Rhodobaca	0.965708	8.34241	0.0149078	0.039894	genus	Minimal	S2_S1	1	1	0	0
Methanotorris	-0.630782	7.13104	0.0153329	0.0409492	genus	Minimal	S2_S1	1	1	0	0
Methanosalsum	1.16348	7.46367	0.0163192	0.0434091	genus	Minimal	S2_S1	1	1	1	1
Niveispirillum	1.06602	9.50592	0.016405	0.0435501	genus	Minimal	S2_S1	1	1	1	1
Mardivirus	1.02158	3.08802	0.0184028	0.0478977	genus	Minimal	S2_S1	1	1	1	1
Mesoplasma	1.19808	10.7281	0.016792	0.0444888	genus	Minimal	S2_S1	1	1	1	1
Methylotenera	0.375809	8.73629	0.0170546	0.0450051	genus	Minimal	S2_S1	1	1	0	0
Sulfurospirillum	1.07846	10.7702	0.0170538	0.0450051	genus	Minimal	S2_S1	1	1	1	1
Bronvirus	1.14673	3.6108	0.0178033	0.0465194	genus	Minimal	S2_S1	1	1	1	1
Sulfuricella	0.492892	8.52917	0.0174743	0.0460215	genus	Minimal	S2_S1	1	1	0	0
Vp5virus	1.56696	1.91733	0.0258176	0.0637058	genus	Minimal	S2_S1	0	0	1	0
Nocardioides	-0.348001	11.2125	0.0176209	0.0463158	genus	Minimal	S2_S1	1	1	0	0
Arcticibacterium	0.946295	8.96824	0.0176867	0.046397	genus	Minimal	S2_S1	1	1	0	0
Liberibacter	0.998218	9.02055	0.0177621	0.0465033	genus	Minimal	S2_S1	1	1	0	0
Oceanimonas	0.387218	9.77595	0.0178663	0.0465925	genus	Minimal	S2_S1	1	1	0	0
Arachidicoccus	1.52948	9.87665	0.018474	0.0479891	genus	Minimal	S2_S1	1	1	1	1
Parascardovia	0.356031	10.2271	0.0187409	0.0485876	genus	Minimal	S2_S1	1	1	0	0
Halobiforma	0.919792	7.55188	0.0188841	0.0488635	genus	Minimal	S2_S1	1	1	0	0
Roseateles	0.36099	9.69114	0.0193564	0.0499872	genus	Minimal	S2_S1	1	1	0	0
Picrophilus	-0.562761	6.56885	0.0193935	0.0499872	genus	Minimal	S2_S1	1	1	0	0
Ottowia	-0.32762	10.2974	0.0201138	0.0516436	genus	Minimal	S2_S1	1	0	0	0
Croceibacter	1.0771	8.4295	0.0200978	0.0516436	genus	Minimal	S2_S1	1	0	1	0
Halodesulfurarchaeum	-0.588949	7.02248	0.020319	0.0519928	genus	Minimal	S2_S1	1	0	0	0
Intestinimonas	-1.31248	15.9093	0.020328	0.0519928	genus	Minimal	S2_S1	1	0	1	0
Methylophilus	0.934762	8.1577	0.020901	0.0532817	genus	Minimal	S2_S1	1	0	0	0
Fuerstia	0.999969	9.02243	0.0209121	0.0532817	genus	Minimal	S2_S1	1	0	0	0
L5virus	0.751203	6.39442	0.0214674	0.0545921	genus	Minimal	S2_S1	1	0	0	0
Torchivirus	-0.789151	0.962975	0.029313	0.0709219	genus	Minimal	S2_S1	0	0	0	0
Leporipoxvirus	0.74571	1.77568	0.0269832	0.0660913	genus	Minimal	S2_S1	0	0	0	0
Zhihengliuella	0.497269	7.81216	0.0219548	0.055725	genus	Minimal	S2_S1	1	0	0	0
Acholeplasma	1.17171	11.4405	0.0223285	0.0565655	genus	Minimal	S2_S1	1	0	1	0
Chryseobacterium	1.15123	14.903	0.0229245	0.057965	genus	Minimal	S2_S1	1	0	1	0
Methylibium	-0.370226	8.84804	0.0229978	0.05804	genus	Minimal	S2_S1	1	0	0	0
Parvimonas	0.339899	10.55	0.0232224	0.0583851	genus	Minimal	S2_S1	1	0	0	0
Microcoleus	0.988622	8.44613	0.0232021	0.0583851	genus	Minimal	S2_S1	1	0	0	0
Jerseyvirus	1.80683	3.60266	0.0273786	0.0668138	genus	Minimal	S2_S1	1	0	1	0
Leptotrichia	1.06638	11.5468	0.0236802	0.0594239	genus	Minimal	S2_S1	1	0	1	0
Lacinutrix	1.10418	9.98993	0.0243802	0.0610654	genus	Minimal	S2_S1	1	0	1	0
Acidimicrobium	-0.450135	8.20069	0.0247204	0.0618011	genus	Minimal	S2_S1	1	0	0	0
Reinekea	0.91911	8.43092	0.0250808	0.062505	genus	Minimal	S2_S1	1	0	0	0
Winogradskyella	1.14912	10.4238	0.0251174	0.062505	genus	Minimal	S2_S1	1	0	1	0
Cellulomonas	-0.384584	10.9402	0.025143	0.062505	genus	Minimal	S2_S1	1	0	0	0
Methanocella	0.331635	8.88045	0.0252241	0.0625896	genus	Minimal	S2_S1	1	0	0	0
Thermoproteus	0.885443	7.22855	0.0253277	0.0627297	genus	Minimal	S2_S1	1	0	0	0
Nitrobacter	0.933399	9.50541	0.0256284	0.0633564	genus	Minimal	S2_S1	1	0	0	0
Spo1virus	0.907757	1.38828	0.0355751	0.0838916	genus	Minimal	S2_S1	0	0	0	0
Halorhodospira	0.326063	9.54016	0.0260703	0.0642102	genus	Minimal	S2_S1	1	0	0	0
Phycisphaera	-0.37891	9.89386	0.0261497	0.0642866	genus	Minimal	S2_S1	1	0	0	0
Sulfurisphaera	0.566658	6.8133	0.0263148	0.0645733	genus	Minimal	S2_S1	1	0	0	0
Betacoronavirus	0.882089	0.952463	0.0450018	0.103194	genus	Minimal	S2_S1	0	0	0	0
Lachnoclostridium	-1.13764	17.1661	0.0272231	0.0665564	genus	Minimal	S2_S1	1	0	1	0
Marseillevirus	1.07366	2.18152	0.03905	0.0911167	genus	Minimal	S2_S1	0	0	1	0
Secunda5virus	1.11864	3.09374	0.0294954	0.0711958	genus	Minimal	S2_S1	1	0	1	0
Arthrospira	0.345135	8.85665	0.028038	0.0682978	genus	Minimal	S2_S1	1	0	0	0
Fermentimonas	1.0479	10.8943	0.0288523	0.0700379	genus	Minimal	S2_S1	1	0	1	0
Belliella	0.943666	9.14511	0.0288577	0.0700379	genus	Minimal	S2_S1	1	0	0	0
Thermovibrio	-0.450058	8.69596	0.0293286	0.0709219	genus	Minimal	S2_S1	1	0	0	0
Beggiatoa	0.780303	7.98216	0.0300648	0.0724387	genus	Minimal	S2_S1	1	0	0	0
Pedobacter	0.978882	11.6821	0.0314401	0.0756155	genus	Minimal	S2_S1	1	0	0	0
Pa6virus	-0.889532	4.08597	0.0320373	0.0769127	genus	Minimal	S2_S1	1	0	0	0
Halobacteroides	1.11601	9.86283	0.0321972	0.0771572	genus	Minimal	S2_S1	1	0	1	0
Thermosphaera	0.771851	3.91919	0.0323908	0.0774817	genus	Minimal	S2_S1	1	0	0	0
Salinarchaeum	0.436723	7.49527	0.033078	0.0789172	genus	Minimal	S2_S1	1	0	0	0
Treponema	1.3909	16.1797	0.0331096	0.0789172	genus	Minimal	S2_S1	1	0	1	0
Defluviitoga	0.938744	8.56332	0.0333949	0.0794548	genus	Minimal	S2_S1	1	0	0	0
Planctopirus	0.378089	8.27349	0.0338213	0.0803255	genus	Minimal	S2_S1	1	0	0	0
Ornithobacterium	-1.08847	10.3821	0.0350207	0.083026	genus	Minimal	S2_S1	1	0	1	0
Molluscipoxvirus	0.953591	1.87946	0.0541773	0.119496	genus	Minimal	S2_S1	0	0	0	0
Elusimicrobium	-1.20695	8.92748	0.035282	0.0834966	genus	Minimal	S2_S1	1	0	1	0
Thermacetogenium	0.363901	10.2219	0.0354054	0.0836397	genus	Minimal	S2_S1	1	0	0	0
Corndogvirus	0.771156	1.35645	0.0464486	0.105782	genus	Minimal	S2_S1	0	0	0	0
Erysipelothrix	1.07596	11.0167	0.0366645	0.0863077	genus	Minimal	S2_S1	1	0	1	0
Histophilus	-0.897528	8.91564	0.0374381	0.087973	genus	Minimal	S2_S1	1	0	0	0
Virgibacillus	1.06754	11.8979	0.0384187	0.0901179	genus	Minimal	S2_S1	1	0	1	0
Caldilinea	0.28005	9.9519	0.038542	0.090248	genus	Minimal	S2_S1	1	0	0	0
Halothece	0.429102	7.43448	0.039034	0.0911167	genus	Minimal	S2_S1	1	0	0	0
Anaerolinea	0.32342	9.60266	0.0407243	0.094857	genus	Minimal	S2_S1	1	0	0	0
Ictalurivirus	0.98704	1.78417	0.0582541	0.127222	genus	Minimal	S2_S1	0	0	0	0
Calothrix	1.03128	11.8629	0.0409069	0.0951156	genus	Minimal	S2_S1	1	0	1	0
Rouxiella	0.344627	8.48512	0.0411646	0.0954196	genus	Minimal	S2_S1	1	0	0	0
Mucilaginibacter	0.981145	11.8979	0.0412056	0.0954196	genus	Minimal	S2_S1	1	0	0	0
Lysinibacillus	1.10415	12.2503	0.0412528	0.0954196	genus	Minimal	S2_S1	1	0	1	0
Marivivens	0.426822	7.53759	0.0417289	0.0963531	genus	Minimal	S2_S1	1	0	0	0
Defluviimonas	0.878635	8.90177	0.0418457	0.0964554	genus	Minimal	S2_S1	1	0	0	0
Muribaculum	1.04547	14.2196	0.042247	0.0972121	genus	Minimal	S2_S1	1	0	1	0
Phyllobacterium	0.305198	8.76506	0.0430199	0.0988195	genus	Minimal	S2_S1	1	0	0	0
Emaravirus	-0.91845	1.51829	0.0706248	0.15029	genus	Minimal	S2_S1	0	0	0	0
Faecalibaculum	1.00093	11.9252	0.0454998	0.104156	genus	Minimal	S2_S1	1	0	1	0
Echinicola	0.92104	10.7678	0.0455864	0.104175	genus	Minimal	S2_S1	1	0	0	0
Mageeibacillus	1.01022	11.2022	0.0462633	0.105541	genus	Minimal	S2_S1	1	0	1	0
Microvirga	0.305709	10.4868	0.0471257	0.10714	genus	Minimal	S2_S1	1	0	0	0
Mycoplasma	1.11246	13.0134	0.0483729	0.109788	genus	Minimal	S2_S1	1	0	1	0
Halobacillus	0.956766	10.4212	0.0484684	0.109818	genus	Minimal	S2_S1	1	0	0	0
Flavisolibacter	0.892576	9.4367	0.0486668	0.11008	genus	Minimal	S2_S1	1	0	0	0
Cafeteriavirus	0.66645	4.89974	0.0654363	0.13992	genus	Minimal	S2_S1	1	0	0	0
Gynuella	0.337983	8.81566	0.0492611	0.111235	genus	Minimal	S2_S1	1	0	0	0
Acetobacter	0.92965	11.2993	0.0493816	0.111299	genus	Minimal	S2_S1	1	0	0	0
Methanobacterium	1.01818	10.869	0.049457	0.111299	genus	Minimal	S2_S1	1	0	1	0
Halorubrum	-0.38066	8.67278	0.0502324	0.112853	genus	Minimal	S2_S1	1	0	0	0
Luteibacter	-0.348036	8.60023	0.0503949	0.113027	genus	Minimal	S2_S1	1	0	0	0
Aquaspirillum	0.339658	8.8927	0.0506507	0.11341	genus	Minimal	S2_S1	1	0	0	0
Francisella	0.995246	11.7074	0.0512839	0.114635	genus	Minimal	S2_S1	1	0	0	0
Draconibacterium	0.928656	11.0478	0.0515463	0.115028	genus	Minimal	S2_S1	1	0	0	0
Acetobacterium	0.928692	11.8567	0.0524286	0.116801	genus	Minimal	S2_S1	1	0	0	0
Bdellovibrio	0.971531	10.7496	0.0527948	0.11742	genus	Minimal	S2_S1	1	0	0	0
Simiduia	0.82239	8.95509	0.0530137	0.117629	genus	Minimal	S2_S1	1	0	0	0
Herminiimonas	0.24263	9.10951	0.053154	0.117629	genus	Minimal	S2_S1	1	0	0	0
Sinomonas	-0.8212	8.86928	0.0531287	0.117629	genus	Minimal	S2_S1	1	0	0	0
Sanguibacter	-0.341053	8.6893	0.0539501	0.119192	genus	Minimal	S2_S1	1	0	0	0
Leisingera	0.795883	8.7533	0.0543328	0.11964	genus	Minimal	S2_S1	1	0	0	0
Candidatus Moranella	-0.770857	4.76548	0.055325	0.121624	genus	Minimal	S2_S1	1	0	0	0
Suspvirus	0.897159	1.47212	0.0713149	0.151274	genus	Minimal	S2_S1	0	0	0	0
Acidobacterium	0.344103	9.8428	0.0564374	0.123864	genus	Minimal	S2_S1	1	0	0	0
Oceanobacillus	0.940514	10.8779	0.056827	0.124514	genus	Minimal	S2_S1	1	0	0	0
Thermotoga	0.876346	10.4245	0.0569715	0.124625	genus	Minimal	S2_S1	1	0	0	0
Kelleziovirus	0.856353	2.25857	0.0608318	0.131769	genus	Minimal	S2_S1	0	0	0	0
Frateuria	0.328817	8.58205	0.0590099	0.128661	genus	Minimal	S2_S1	1	0	0	0
Actinobacillus	-0.940647	10.8381	0.059706	0.129966	genus	Minimal	S2_S1	1	0	0	0
Prochlorococcus	0.975118	11.1652	0.0601136	0.130639	genus	Minimal	S2_S1	1	0	0	0
Xylella	0.379	8.35934	0.0603359	0.130908	genus	Minimal	S2_S1	1	0	0	0
Tetragenococcus	0.921503	10.575	0.0610701	0.13207	genus	Minimal	S2_S1	1	0	0	0
Ostreavirus	1.48764	2.35081	0.0938421	0.189106	genus	Minimal	S2_S1	0	0	1	0
Desulfurispirillum	0.302787	9.63127	0.0621833	0.13426	genus	Minimal	S2_S1	1	0	0	0
Candidatus Babela	-0.380098	7.44005	0.0627933	0.135357	genus	Minimal	S2_S1	1	0	0	0
Shinella	0.311685	9.5414	0.0635822	0.136836	genus	Minimal	S2_S1	1	0	0	0
Phoenicibacter	0.852135	9.90878	0.0638611	0.137214	genus	Minimal	S2_S1	1	0	0	0
Brevibacillus	1.00229	11.7722	0.0643391	0.138018	genus	Minimal	S2_S1	1	0	1	0
Sporosarcina	0.989085	11.6093	0.0645854	0.138323	genus	Minimal	S2_S1	1	0	0	0
Phieco32virus	0.738301	1.39792	0.0955939	0.192345	genus	Minimal	S2_S1	0	0	0	0
Batrachovirus	0.994941	2.91335	0.0810344	0.167094	genus	Minimal	S2_S1	0	0	0	0
Oxalobacter	0.813607	9.87206	0.06939	0.148136	genus	Minimal	S2_S1	1	0	0	0
Caulobacter	0.27151	11.5291	0.0696624	0.148479	genus	Minimal	S2_S1	1	0	0	0
Mooglevirus	0.806751	1.00786	0.0917087	0.185934	genus	Minimal	S2_S1	0	0	0	0
Cba181virus	-0.464426	1.27185	0.087277	0.178857	genus	Minimal	S2_S1	0	0	0	0
Omegavirus	0.970904	3.2851	0.0727138	0.153751	genus	Minimal	S2_S1	1	0	0	0
Microbulbifer	0.904665	10.8053	0.071103	0.151066	genus	Minimal	S2_S1	1	0	0	0
Capnocytophaga	0.871858	13.2739	0.0717632	0.151983	genus	Minimal	S2_S1	1	0	0	0
Phietavirus	0.812103	3.68892	0.0738258	0.155223	genus	Minimal	S2_S1	1	0	0	0
Spn3virus	1.17077	3.00013	0.0738246	0.155223	genus	Minimal	S2_S1	1	0	1	0
Ezakiella	-0.268674	10.089	0.0737892	0.155223	genus	Minimal	S2_S1	1	0	0	0
Alkalitalea	0.889686	10.3959	0.0738769	0.155223	genus	Minimal	S2_S1	1	0	0	0
Candidatus Desulforudis	-0.23926	10.0769	0.0746333	0.156326	genus	Minimal	S2_S1	1	0	0	0
Candidatus Nitrosotenuis	-0.488786	6.54009	0.0746434	0.156326	genus	Minimal	S2_S1	1	0	0	0
Methanocaldococcus	0.804139	9.83889	0.0747543	0.156326	genus	Minimal	S2_S1	1	0	0	0
Tenacibaculum	0.879865	10.9713	0.0770099	0.16079	genus	Minimal	S2_S1	1	0	0	0
Candidatus Phaeomarinobacter	0.750405	8.89594	0.0773654	0.161279	genus	Minimal	S2_S1	1	0	0	0
Thiohalobacter	0.280543	9.65458	0.0779723	0.16229	genus	Minimal	S2_S1	1	0	0	0
P70virus	0.766599	1.40815	0.0995146	0.198725	genus	Minimal	S2_S1	0	0	0	0
Natronococcus	-0.337926	7.44924	0.0783178	0.162754	genus	Minimal	S2_S1	1	0	0	0
Maribacter	0.824519	10.892	0.0788527	0.163535	genus	Minimal	S2_S1	1	0	0	0
Methanothermobacter	0.754259	8.24054	0.0789394	0.163535	genus	Minimal	S2_S1	1	0	0	0
Marinobacterium	0.30911	8.9928	0.0798667	0.164942	genus	Minimal	S2_S1	1	0	0	0
Acetoanaerobium	0.986402	11.1254	0.079831	0.164942	genus	Minimal	S2_S1	1	0	0	0
Thiolapillus	0.319607	9.20906	0.0824628	0.169776	genus	Minimal	S2_S1	1	0	0	0
Thermosynechococcus	-0.290521	8.6334	0.0844062	0.173509	genus	Minimal	S2_S1	1	0	0	0
Rotavirus	0.74014	1.81079	0.124173	0.234256	genus	Minimal	S2_S1	0	0	0	0
Zobellella	0.255622	9.94302	0.0872257	0.178857	genus	Minimal	S2_S1	1	0	0	0
Candidatus Korarchaeum	-0.573369	4.38411	0.088118	0.180303	genus	Minimal	S2_S1	1	0	0	0
Iflavirus	0.609752	1.36648	0.128771	0.24088	genus	Minimal	S2_S1	0	0	0	0
Oenococcus	0.707232	9.31026	0.0884126	0.180628	genus	Minimal	S2_S1	1	0	0	0
Legionella	0.824118	11.6402	0.0891263	0.181807	genus	Minimal	S2_S1	1	0	0	0
Candidatus Nucleicultrix	0.68373	7.50947	0.0892837	0.181849	genus	Minimal	S2_S1	1	0	0	0
Yersinia	0.836778	11.75	0.0897802	0.182581	genus	Minimal	S2_S1	1	0	0	0
Eikenella	0.31834	8.62389	0.090069	0.182888	genus	Minimal	S2_S1	1	0	0	0
Helicobacter	0.839626	11.9535	0.0920073	0.186255	genus	Minimal	S2_S1	1	0	0	0
Nitrosomonas	0.780955	10.6516	0.0922914	0.186546	genus	Minimal	S2_S1	1	0	0	0
Zhongshania	0.668206	7.82515	0.0928577	0.187406	genus	Minimal	S2_S1	1	0	0	0
Ruminococcus	0.914231	15.8751	0.0969562	0.194791	genus	Minimal	S2_S1	1	0	0	0
Microlunatus	0.26518	10.0827	0.0979322	0.196455	genus	Minimal	S2_S1	1	0	0	0
Orthobornavirus	0.572798	0.965639	0.172953	0.303467	genus	Minimal	S2_S1	0	0	0	0
Kushneria	0.235838	9.79418	0.0990086	0.198315	genus	Minimal	S2_S1	1	0	0	0
Anderseniella	0.278243	8.63962	0.0994629	0.198725	genus	Minimal	S2_S1	1	0	0	0
Endomicrobium	0.779966	9.39773	0.0998004	0.198725	genus	Minimal	S2_S1	1	0	0	0
Desulfosporosinus	0.742064	12.2679	0.0998106	0.198725	genus	Minimal	S2_S1	1	0	0	0
Polaribacter	0.852877	11.9897	0.100783	0.200361	genus	Minimal	S2_S1	1	0	0	0
Pagevirus	-0.673781	2.31014	0.157594	0.280303	genus	Minimal	S2_S1	0	0	0	0
Nostoc	0.857734	12.0317	0.102188	0.20285	genus	Minimal	S2_S1	1	0	0	0
Exiguobacterium	0.808605	11.4249	0.102345	0.20286	genus	Minimal	S2_S1	1	0	0	0
Orbivirus	0.49181	1.15147	0.150227	0.2699	genus	Minimal	S2_S1	0	0	0	0
Pelosinus	0.75398	11.4396	0.103009	0.203871	genus	Minimal	S2_S1	1	0	0	0
Che8virus	0.711434	3.70285	0.106169	0.20796	genus	Minimal	S2_S1	1	0	0	0
Colwellia	0.816038	10.3514	0.103875	0.205101	genus	Minimal	S2_S1	1	0	0	0
Acinetobacter	0.890712	12.9796	0.103938	0.205101	genus	Minimal	S2_S1	1	0	0	0
Cytorhabdovirus	-0.574562	1.21465	0.145484	0.264336	genus	Minimal	S2_S1	0	0	0	0
Rahnella	0.266388	10.0362	0.10461	0.205815	genus	Minimal	S2_S1	1	0	0	0
Vagococcus	0.870175	10.7356	0.104574	0.205815	genus	Minimal	S2_S1	1	0	0	0
Ketogulonicigenium	0.752838	9.53065	0.104883	0.206049	genus	Minimal	S2_S1	1	0	0	0
Anaerococcus	0.821137	10.8268	0.105884	0.207707	genus	Minimal	S2_S1	1	0	0	0
Candidatus Aquiluna	-0.444163	7.12608	0.106758	0.208627	genus	Minimal	S2_S1	1	0	0	0
Candidatus Methanoplasma	-0.711785	7.83613	0.106823	0.208627	genus	Minimal	S2_S1	1	0	0	0
Coraliomargarita	-0.313428	8.34706	0.106981	0.208629	genus	Minimal	S2_S1	1	0	0	0
Paraglaciecola	0.26932	7.82555	0.107647	0.209621	genus	Minimal	S2_S1	1	0	0	0
Woesvirus	0.502955	1.26388	0.129588	0.242067	genus	Minimal	S2_S1	0	0	0	0
Photorhabdus	0.244097	9.98634	0.108441	0.210526	genus	Minimal	S2_S1	1	0	0	0
Fischerella	0.317077	9.12418	0.108525	0.210526	genus	Minimal	S2_S1	1	0	0	0
Natronobacterium	0.370484	6.872	0.108587	0.210526	genus	Minimal	S2_S1	1	0	0	0
Phi29virus	0.780467	1.24574	0.167909	0.296179	genus	Minimal	S2_S1	0	0	0	0
Agarilytica	0.284532	8.2724	0.109342	0.211682	genus	Minimal	S2_S1	1	0	0	0
Xp10virus	0.359875	0.759716	0.148328	0.267932	genus	Minimal	S2_S1	0	0	0	0
Fibrobacter	0.993618	12.1234	0.110248	0.213125	genus	Minimal	S2_S1	1	0	0	0
Alteromonas	0.817673	10.972	0.110506	0.213314	genus	Minimal	S2_S1	1	0	0	0
Aureitalea	0.302482	8.57747	0.110811	0.213592	genus	Minimal	S2_S1	1	0	0	0
Isosphaera	0.262403	9.03878	0.11108	0.213801	genus	Minimal	S2_S1	1	0	0	0
Thermocrinis	0.293477	8.73786	0.111414	0.214134	genus	Minimal	S2_S1	1	0	0	0
Methanomethylovorans	0.646088	7.73248	0.111874	0.214692	genus	Minimal	S2_S1	1	0	0	0
Cedecea	0.687704	10.0402	0.112027	0.214692	genus	Minimal	S2_S1	1	0	0	0
Candidatus Arthromitus	0.912776	11.0342	0.112204	0.214722	genus	Minimal	S2_S1	1	0	0	0
Mycetocola	0.295597	8.44124	0.112372	0.214733	genus	Minimal	S2_S1	1	0	0	0
Chamaesiphon	0.640061	8.10536	0.113936	0.217253	genus	Minimal	S2_S1	1	0	0	0
Chromohalobacter	0.215816	9.27114	0.114017	0.217253	genus	Minimal	S2_S1	1	0	0	0
Miniimonas	-0.306616	8.86139	0.117602	0.223764	genus	Minimal	S2_S1	1	0	0	0
Alphafusellovirus	0.786954	1.93238	0.199226	0.339664	genus	Minimal	S2_S1	0	0	0	0
Sulfuricaulis	-0.219941	9.19712	0.117961	0.224126	genus	Minimal	S2_S1	1	0	0	0
Candidatus Hamiltonella	0.65526	8.28777	0.118704	0.225216	genus	Minimal	S2_S1	1	0	0	0
Siansivirga	0.662137	8.39623	0.121446	0.23009	genus	Minimal	S2_S1	1	0	0	0
Methyloversatilis	-0.296917	9.13616	0.123092	0.232877	genus	Minimal	S2_S1	1	0	0	0
Staphylococcus	0.806961	14.4679	0.123809	0.233901	genus	Minimal	S2_S1	1	0	0	0
Candidatus Methanomethylophilus	-0.998246	10.5729	0.125342	0.236126	genus	Minimal	S2_S1	1	0	0	0
Nitrosospira	0.226451	9.756	0.125862	0.236435	genus	Minimal	S2_S1	1	0	0	0
Flavivirga	0.698521	9.24225	0.125828	0.236435	genus	Minimal	S2_S1	1	0	0	0
Desulfomonile	0.68298	9.43851	0.126327	0.236975	genus	Minimal	S2_S1	1	0	0	0
Macavirus	0.574731	1.42744	0.156399	0.279209	genus	Minimal	S2_S1	0	0	0	0
Tateyamaria	0.298507	8.46098	0.128682	0.24088	genus	Minimal	S2_S1	1	0	0	0
Oceanicoccus	0.314104	8.17818	0.129941	0.242387	genus	Minimal	S2_S1	1	0	0	0
Hyphomonas	0.202186	10.0641	0.130603	0.243281	genus	Minimal	S2_S1	1	0	0	0
Syntrophothermus	0.292953	8.99736	0.131164	0.243589	genus	Minimal	S2_S1	1	0	0	0
Gilliamella	0.649537	9.33952	0.131124	0.243589	genus	Minimal	S2_S1	1	0	0	0
Phycicoccus	0.624807	8.73326	0.131319	0.243589	genus	Minimal	S2_S1	1	0	0	0
Nitratifractor	0.611229	9.13418	0.131913	0.244351	genus	Minimal	S2_S1	1	0	0	0
Mycolicibacter	-0.260462	9.5006	0.132337	0.244797	genus	Minimal	S2_S1	1	0	0	0
Rhodothermus	0.79822	9.89464	0.171387	0.301116	genus	Minimal	S2_S1	1	0	0	0
Dickeya	0.748305	12.2101	0.134183	0.247819	genus	Minimal	S2_S1	1	0	0	0
Bacillus	0.780698	15.9145	0.134344	0.247819	genus	Minimal	S2_S1	1	0	0	0
Halomicronema	0.622988	8.92879	0.134559	0.247873	genus	Minimal	S2_S1	1	0	0	0
Segniliparus	-0.273418	8.27065	0.135609	0.24946	genus	Minimal	S2_S1	1	0	0	0
Pseudothermotoga	0.685818	9.40696	0.136094	0.250007	genus	Minimal	S2_S1	1	0	0	0
Natrialba	0.372489	7.40971	0.136447	0.25031	genus	Minimal	S2_S1	1	0	0	0
Filifactor	0.796411	11.2325	0.140243	0.25692	genus	Minimal	S2_S1	1	0	0	0
Cr3virus	0.633532	2.28712	0.166665	0.295159	genus	Minimal	S2_S1	0	0	0	0
Melissococcus	0.693901	9.49081	0.140801	0.257587	genus	Minimal	S2_S1	1	0	0	0
Sulfurifustis	0.227428	9.50938	0.143407	0.261994	genus	Minimal	S2_S1	1	0	0	0
Vibrio	0.694146	13.5501	0.144094	0.262888	genus	Minimal	S2_S1	1	0	0	0
Planococcus	0.725956	12.6799	0.144747	0.263605	genus	Minimal	S2_S1	1	0	0	0
Ahniella	0.271188	8.80568	0.144883	0.263605	genus	Minimal	S2_S1	1	0	0	0
Nonlabens	0.77393	11.329	0.147031	0.266782	genus	Minimal	S2_S1	1	0	0	0
Tamlana	0.28565	8.61291	0.147343	0.266983	genus	Minimal	S2_S1	1	0	0	0
Desulfurobacterium	0.639971	8.6798	0.147644	0.267166	genus	Minimal	S2_S1	1	0	0	0
Brevefilum	0.583629	9.1766	0.14847	0.267932	genus	Minimal	S2_S1	1	0	0	0
Melioribacter	0.719615	9.74802	0.149061	0.268633	genus	Minimal	S2_S1	1	0	0	0
Pseudoalteromonas	0.67902	12.1293	0.149314	0.268724	genus	Minimal	S2_S1	1	0	0	0
Desulfobacca	0.568325	8.82102	0.150373	0.2699	genus	Minimal	S2_S1	1	0	0	0
Listeria	0.754855	12.2917	0.151479	0.271518	genus	Minimal	S2_S1	1	0	0	0
Aneurinibacillus	0.636377	10.8105	0.154071	0.275794	genus	Minimal	S2_S1	1	0	0	0
Serinicoccus	-0.245523	8.82871	0.156361	0.279209	genus	Minimal	S2_S1	1	0	0	0
Candidatus Symbiobacter	0.557611	8.47877	0.157339	0.280303	genus	Minimal	S2_S1	1	0	0	0
Mobiluncus	-0.569622	8.83209	0.157644	0.280303	genus	Minimal	S2_S1	1	0	0	0
Alphatorquevirus	0.687679	1.63657	0.237035	0.386819	genus	Minimal	S2_S1	0	0	0	0
Aminobacter	0.653842	10.0771	0.16233	0.28825	genus	Minimal	S2_S1	1	0	0	0
Halorientalis	-0.283749	7.39694	0.166325	0.294949	genus	Minimal	S2_S1	1	0	0	0
Congregibacter	0.182244	8.70107	0.167126	0.295581	genus	Minimal	S2_S1	1	0	0	0
Sep1virus	-0.620341	2.19176	0.204429	0.346146	genus	Minimal	S2_S1	0	0	0	0
Tistrella	-0.601155	9.53118	0.167537	0.295915	genus	Minimal	S2_S1	1	0	0	0
Pyrococcus	0.571362	9.06206	0.169721	0.298979	genus	Minimal	S2_S1	1	0	0	0
Candidatus Tremblaya	0.501105	2.53408	0.19655	0.336004	genus	Minimal	S2_S1	0	0	0	0
Desulfofarcimen	0.622608	10.0285	0.170914	0.300682	genus	Minimal	S2_S1	1	0	0	0
Kibdelosporangium	0.218526	9.48779	0.173898	0.304722	genus	Minimal	S2_S1	1	0	0	0
Anoxybacillus	0.696497	11.2549	0.174342	0.305098	genus	Minimal	S2_S1	1	0	0	0
Kangiella	0.574204	9.84197	0.175068	0.305966	genus	Minimal	S2_S1	1	0	0	0
Christensenella	-0.658134	13.7611	0.175933	0.307074	genus	Minimal	S2_S1	1	0	0	0
Polymorphum	-0.215147	9.1639	0.177381	0.308809	genus	Minimal	S2_S1	1	0	0	0
Blastochloris	-0.237385	8.98836	0.177391	0.308809	genus	Minimal	S2_S1	1	0	0	0
Halanaerobium	0.717379	10.8497	0.178261	0.309917	genus	Minimal	S2_S1	1	0	0	0
Ydn12virus	0.462655	1.72266	0.227645	0.374713	genus	Minimal	S2_S1	0	0	0	0
Saccharomonospora	-0.206543	10.8997	0.179461	0.311597	genus	Minimal	S2_S1	1	0	0	0
Proboscivirus	0.659139	3.0682	0.208684	0.351207	genus	Minimal	S2_S1	1	0	0	0
Allochromatium	0.59486	9.56605	0.180666	0.313281	genus	Minimal	S2_S1	1	0	0	0
Archaeoglobus	0.583582	8.77352	0.181432	0.314199	genus	Minimal	S2_S1	1	0	0	0
Flexistipes	-0.252834	8.8718	0.18294	0.316399	genus	Minimal	S2_S1	1	0	0	0
Leptothrix	-0.19698	9.29752	0.183924	0.317688	genus	Minimal	S2_S1	1	0	0	0
Rubrobacter	0.637526	10.495	0.184485	0.318243	genus	Minimal	S2_S1	1	0	0	0
Rubrivivax	-0.195365	9.71755	0.187834	0.3236	genus	Minimal	S2_S1	1	0	0	0
Planctomyces	-0.622899	10.9303	0.191818	0.330036	genus	Minimal	S2_S1	1	0	0	0
Marinovum	0.221238	9.48866	0.192805	0.331306	genus	Minimal	S2_S1	1	0	0	0
Methylococcus	-0.508398	9.21642	0.194244	0.333348	genus	Minimal	S2_S1	1	0	0	0
Salinispora	0.54363	9.50651	0.195045	0.334292	genus	Minimal	S2_S1	1	0	0	0
Negativicoccus	0.538557	10.1286	0.195912	0.335345	genus	Minimal	S2_S1	1	0	0	0
Rufibacter	0.676365	11.807	0.197694	0.337527	genus	Minimal	S2_S1	1	0	0	0
Candidatus Paracaedibacter	0.377819	6.76895	0.199457	0.339664	genus	Minimal	S2_S1	1	0	0	0
Borreliella	0.636861	9.9528	0.199904	0.339989	genus	Minimal	S2_S1	1	0	0	0
Mitsuaria	-0.201764	9.41423	0.201316	0.341954	genus	Minimal	S2_S1	1	0	0	0
Varicellovirus	0.459546	4.56124	0.207862	0.350388	genus	Minimal	S2_S1	1	0	0	0
Candidatus Fokinia	0.299698	5.86866	0.202992	0.344361	genus	Minimal	S2_S1	1	0	0	0
Kytococcus	-0.207378	8.8721	0.204564	0.346146	genus	Minimal	S2_S1	1	0	0	0
Brachyspira	0.623004	12.0083	0.205101	0.346613	genus	Minimal	S2_S1	1	0	0	0
Parvibaculum	0.227216	9.04033	0.20609	0.347842	genus	Minimal	S2_S1	1	0	0	0
Actinomyces	-0.636952	13.106	0.208876	0.351207	genus	Minimal	S2_S1	1	0	0	0
Thermoanaerobacterium	0.625417	12.4003	0.209614	0.352004	genus	Minimal	S2_S1	1	0	0	0
Cystovirus	0.353778	1.39843	0.254524	0.410198	genus	Minimal	S2_S1	0	0	0	0
Runella	0.605198	10.9477	0.211324	0.354412	genus	Minimal	S2_S1	1	0	0	0
Pseudorhodoplanes	0.201968	9.07569	0.211581	0.354412	genus	Minimal	S2_S1	1	0	0	0
Pseudonocardia	-0.192034	11.3629	0.212322	0.355205	genus	Minimal	S2_S1	1	0	0	0
Nitratireductor	0.560796	10.2538	0.21318	0.356193	genus	Minimal	S2_S1	1	0	0	0
Hk578virus	0.825084	2.31027	0.248458	0.401698	genus	Minimal	S2_S1	0	0	0	0
Cryobacterium	0.546328	10.0321	0.2135	0.356279	genus	Minimal	S2_S1	1	0	0	0
Synechococcus	0.643003	12.8345	0.21409	0.356816	genus	Minimal	S2_S1	1	0	0	0
Tepidanaerobacter	0.527859	10.2445	0.215445	0.358625	genus	Minimal	S2_S1	1	0	0	0
Shewanella	0.656243	12.4813	0.215971	0.359051	genus	Minimal	S2_S1	1	0	0	0
Dehalococcoides	0.61608	12.2317	0.216322	0.359186	genus	Minimal	S2_S1	1	0	0	0
Roseibacterium	-0.212162	8.58419	0.216839	0.359396	genus	Minimal	S2_S1	1	0	0	0
Meiothermus	0.575383	10.1437	0.216989	0.359396	genus	Minimal	S2_S1	1	0	0	0
Lactococcus	0.624428	13.1925	0.218958	0.362207	genus	Minimal	S2_S1	1	0	0	0
Pamx74virus	0.461119	2.43617	0.253442	0.409075	genus	Minimal	S2_S1	0	0	0	0
Thermoanaerobacter	0.680321	11.8782	0.220176	0.363769	genus	Minimal	S2_S1	1	0	0	0
Rhizorhabdus	0.209808	8.87981	0.22058	0.363985	genus	Minimal	S2_S1	1	0	0	0
Aurivirus	-0.50199	1.79027	0.294991	0.456965	genus	Minimal	S2_S1	0	0	0	0
Flavobacterium	0.63877	13.4655	0.22645	0.373207	genus	Minimal	S2_S1	1	0	0	0
Brevirhabdus	0.200681	8.52927	0.228524	0.375231	genus	Minimal	S2_S1	1	0	0	0
Cronobacter	0.588147	11.2648	0.228506	0.375231	genus	Minimal	S2_S1	1	0	0	0
Paenibacillus	0.597643	15.8612	0.231276	0.379282	genus	Minimal	S2_S1	1	0	0	0
Gemella	0.554613	10.6905	0.233965	0.383219	genus	Minimal	S2_S1	1	0	0	0
Lelliottia	0.519206	10.3421	0.234819	0.384145	genus	Minimal	S2_S1	1	0	0	0
Variibacter	0.191417	8.76124	0.236815	0.386819	genus	Minimal	S2_S1	1	0	0	0
Whispovirus	0.57227	1.17712	0.393007	0.562647	genus	Minimal	S2_S1	0	0	0	0
Rummeliibacillus	0.531549	9.45838	0.237647	0.387341	genus	Minimal	S2_S1	1	0	0	0
Gramella	0.578384	11.7141	0.238666	0.388526	genus	Minimal	S2_S1	1	0	0	0
Candidatus Solibacter	0.171496	10.3302	0.239509	0.389422	genus	Minimal	S2_S1	1	0	0	0
Dehalobacter	0.606826	11.5243	0.240391	0.390379	genus	Minimal	S2_S1	1	0	0	0
Alphamesonivirus	0.345394	2.14238	0.50058	0.663781	genus	Minimal	S2_S1	0	0	0	0
Ea214virus	-0.372321	1.01415	0.375766	0.547478	genus	Minimal	S2_S1	0	0	0	0
Marinomonas	0.5132	10.1179	0.2482	0.401698	genus	Minimal	S2_S1	1	0	0	0
Gibbsiella	0.478253	8.96213	0.248407	0.401698	genus	Minimal	S2_S1	1	0	0	0
Halalkalicoccus	0.287515	7.23709	0.24857	0.401698	genus	Minimal	S2_S1	1	0	0	0
Crocodylidpoxvirus	-0.386091	1.49192	0.322757	0.488915	genus	Minimal	S2_S1	0	0	0	0
Teredinibacter	0.218176	8.64698	0.254755	0.410198	genus	Minimal	S2_S1	1	0	0	0
Monoglobus	-0.594769	14.1223	0.255406	0.41075	genus	Minimal	S2_S1	1	0	0	0
Thermanaerovibrio	-0.528148	10.594	0.256731	0.412382	genus	Minimal	S2_S1	1	0	0	0
Nonomuraea	0.167224	10.3706	0.257633	0.413276	genus	Minimal	S2_S1	1	0	0	0
Candidatus Koribacter	0.182781	9.7694	0.257909	0.413276	genus	Minimal	S2_S1	1	0	0	0
Hyphomicrobium	-0.149233	10.7961	0.260465	0.416869	genus	Minimal	S2_S1	1	0	0	0
Zobellia	0.432457	9.56828	0.261418	0.417891	genus	Minimal	S2_S1	1	0	0	0
Schizot4virus	0.413906	3.85245	0.273506	0.435645	genus	Minimal	S2_S1	1	0	0	0
Aeromonas	0.548544	13.138	0.268253	0.428157	genus	Minimal	S2_S1	1	0	0	0
Stackebrandtia	-0.185494	9.67553	0.268483	0.428157	genus	Minimal	S2_S1	1	0	0	0
Silviavirus	0.380445	3.3626	0.292248	0.45514	genus	Minimal	S2_S1	1	0	0	0
Mucinivorans	0.512244	11.5946	0.27435	0.436466	genus	Minimal	S2_S1	1	0	0	0
Seonamhaeicola	0.479984	8.76012	0.275655	0.437658	genus	Minimal	S2_S1	1	0	0	0
Pandoravirus	-0.282717	7.21816	0.276037	0.437658	genus	Minimal	S2_S1	1	0	0	0
Selenomonas	0.563211	14.6667	0.276087	0.437658	genus	Minimal	S2_S1	1	0	0	0
Actinoalloteichus	0.150799	10.9979	0.27764	0.439596	genus	Minimal	S2_S1	1	0	0	0
Carlavirus	0.269069	1.30541	0.487172	0.653164	genus	Minimal	S2_S1	0	0	0	0
Kluyvera	0.180857	7.45684	0.27961	0.442189	genus	Minimal	S2_S1	1	0	0	0
Alphasphaerolipovirus	0.363458	1.47049	0.507482	0.668931	genus	Minimal	S2_S1	0	0	0	0
Carnobacterium	0.55136	11.9438	0.281012	0.443878	genus	Minimal	S2_S1	1	0	0	0
Aminobacterium	0.183126	8.61264	0.281722	0.444473	genus	Minimal	S2_S1	1	0	0	0
Clavibacter	-0.536171	10.5355	0.282585	0.445306	genus	Minimal	S2_S1	1	0	0	0
Limestonevirus	-0.404839	1.22997	0.471905	0.635331	genus	Minimal	S2_S1	0	0	0	0
Bernardetia	-0.196088	9.60688	0.284292	0.447466	genus	Minimal	S2_S1	1	0	0	0
Thalassospira	0.4947	10.0772	0.285798	0.449304	genus	Minimal	S2_S1	1	0	0	0
Gilvibacter	0.416447	8.70088	0.287093	0.450807	genus	Minimal	S2_S1	1	0	0	0
Terribacillus	0.442344	10.0101	0.287781	0.451355	genus	Minimal	S2_S1	1	0	0	0
Chelativorans	0.436037	9.20025	0.288183	0.451453	genus	Minimal	S2_S1	1	0	0	0
Bradymonas	-0.442103	9.68546	0.288704	0.451493	genus	Minimal	S2_S1	1	0	0	0
Phayoncevirus	-0.331684	1.2539	0.437282	0.604441	genus	Minimal	S2_S1	0	0	0	0
Leadbetterella	0.484022	9.43779	0.288888	0.451493	genus	Minimal	S2_S1	1	0	0	0
Marmoricola	0.202703	9.15551	0.289826	0.452076	genus	Minimal	S2_S1	1	0	0	0
Alicycliphilus	0.21562	9.60262	0.289941	0.452076	genus	Minimal	S2_S1	1	0	0	0
Moonvirus	-0.180224	0.830138	0.496921	0.661584	genus	Minimal	S2_S1	0	0	0	0
Proteiniphilum	0.517527	11.748	0.294413	0.456965	genus	Minimal	S2_S1	1	0	0	0
Spiribacter	0.148889	9.27573	0.294534	0.456965	genus	Minimal	S2_S1	1	0	0	0
Verrucosispora	0.441241	8.81665	0.294546	0.456965	genus	Minimal	S2_S1	1	0	0	0
Pontibacter	0.538463	11.5324	0.295137	0.456965	genus	Minimal	S2_S1	1	0	0	0
Hymenobacter	0.513488	13.7857	0.298481	0.461442	genus	Minimal	S2_S1	1	0	0	0
Fibrella	0.480336	11.2966	0.298723	0.461442	genus	Minimal	S2_S1	1	0	0	0
Sulfuriferula	-0.186794	8.80455	0.299339	0.461858	genus	Minimal	S2_S1	1	0	0	0
Micropruina	0.153021	9.6499	0.300312	0.462822	genus	Minimal	S2_S1	1	0	0	0
Haloferax	0.449754	9.33191	0.301558	0.463788	genus	Minimal	S2_S1	1	0	0	0
Methanosarcina	0.480249	11.5255	0.301636	0.463788	genus	Minimal	S2_S1	1	0	0	0
Rb69virus	0.497119	2.87914	0.303369	0.465801	genus	Minimal	S2_S1	0	0	0	0
Rubinisphaera	-0.184848	9.15467	0.303646	0.465801	genus	Minimal	S2_S1	1	0	0	0
Stappia	0.420688	8.94822	0.304354	0.465848	genus	Minimal	S2_S1	1	0	0	0
Slackia	0.543491	13.0254	0.304377	0.465848	genus	Minimal	S2_S1	1	0	0	0
Spirochaeta	0.49529	11.0218	0.304777	0.465923	genus	Minimal	S2_S1	1	0	0	0
Arcanobacterium	0.1438	9.61685	0.307756	0.469938	genus	Minimal	S2_S1	1	0	0	0
Cjw1virus	0.28657	1.62667	0.411279	0.578838	genus	Minimal	S2_S1	0	0	0	0
Desulfitobacterium	0.534312	12.6612	0.313363	0.47795	genus	Minimal	S2_S1	1	0	0	0
Afipia	0.163375	8.75954	0.31492	0.479774	genus	Minimal	S2_S1	1	0	0	0
Chlorobium	0.527651	11.4165	0.316026	0.48091	genus	Minimal	S2_S1	1	0	0	0
Geosporobacter	0.495273	11.3583	0.316727	0.481425	genus	Minimal	S2_S1	1	0	0	0
Halothiobacillus	0.126583	9.41472	0.317164	0.481538	genus	Minimal	S2_S1	1	0	0	0
Kp36virus	0.330285	1.18743	0.383522	0.554804	genus	Minimal	S2_S1	0	0	0	0
Pantoea	0.476257	12.3019	0.322339	0.488838	genus	Minimal	S2_S1	1	0	0	0
Caldicellulosiruptor	0.498906	12.3991	0.325022	0.491785	genus	Minimal	S2_S1	1	0	0	0
Leptolyngbya	0.451207	10.7254	0.32628	0.493127	genus	Minimal	S2_S1	1	0	0	0
Acidihalobacter	0.414327	10.4935	0.327822	0.494896	genus	Minimal	S2_S1	1	0	0	0
Megamonas	0.467061	11.1169	0.328312	0.495073	genus	Minimal	S2_S1	1	0	0	0
Thiocystis	-0.443069	9.46921	0.329881	0.496877	genus	Minimal	S2_S1	1	0	0	0
Cellulosimicrobium	-0.440457	9.93996	0.332264	0.49953	genus	Minimal	S2_S1	1	0	0	0
Gottschalkia	0.519399	11.5104	0.332394	0.49953	genus	Minimal	S2_S1	1	0	0	0
Ascovirus	-0.34382	1.72994	0.475872	0.639949	genus	Minimal	S2_S1	0	0	0	0
Dehalogenimonas	0.476851	10.5424	0.335651	0.503855	genus	Minimal	S2_S1	1	0	0	0
Cyclobacterium	0.45277	10.1337	0.336295	0.504252	genus	Minimal	S2_S1	1	0	0	0
Idiomarina	0.392745	9.6009	0.338412	0.506856	genus	Minimal	S2_S1	1	0	0	0
Alkaliphilus	0.441794	11.7944	0.340017	0.508686	genus	Minimal	S2_S1	1	0	0	0
Pelagibaca	0.382142	9.0376	0.340974	0.509546	genus	Minimal	S2_S1	1	0	0	0
Phaeobacter	0.462353	11.2963	0.343446	0.512441	genus	Minimal	S2_S1	1	0	0	0
Mogibacterium	0.491667	13.572	0.34422	0.512441	genus	Minimal	S2_S1	1	0	0	0
Acetomicrobium	-0.151652	8.42996	0.344298	0.512441	genus	Minimal	S2_S1	1	0	0	0
Raoultella	0.446503	10.3913	0.344866	0.512441	genus	Minimal	S2_S1	1	0	0	0
Intrasporangium	0.168951	8.81893	0.345139	0.512441	genus	Minimal	S2_S1	1	0	0	0
Candidatus Planktophila	0.433613	10.4718	0.345224	0.512441	genus	Minimal	S2_S1	1	0	0	0
Spongiibacter	-0.207168	7.65453	0.347841	0.515736	genus	Minimal	S2_S1	1	0	0	0
Desulfobulbus	0.421449	10.2085	0.348219	0.515736	genus	Minimal	S2_S1	1	0	0	0
Magnetospirillum	0.49662	11.4857	0.351529	0.52006	genus	Minimal	S2_S1	1	0	0	0
Methylosinus	0.401987	8.94504	0.352177	0.520235	genus	Minimal	S2_S1	1	0	0	0
Kingella	0.38277	7.79216	0.35243	0.520235	genus	Minimal	S2_S1	1	0	0	0
Clostridium	-0.568749	18.6101	0.353214	0.52053	genus	Minimal	S2_S1	1	0	0	0
Sphingorhabdus	0.436006	10.577	0.353412	0.52053	genus	Minimal	S2_S1	1	0	0	0
Cp220virus	0.559033	5.37298	0.354803	0.522	genus	Minimal	S2_S1	1	0	0	0
Glossinavirus	0.341886	1.47244	0.567145	0.725989	genus	Minimal	S2_S1	0	0	0	0
Kineococcus	-0.149808	9.39848	0.360455	0.52973	genus	Minimal	S2_S1	1	0	0	0
Rhodovulum	0.130864	10.2591	0.361956	0.531348	genus	Minimal	S2_S1	1	0	0	0
Porphyromonas	0.446515	13.4778	0.363892	0.533602	genus	Minimal	S2_S1	1	0	0	0
Kayvirus	0.398486	5.2837	0.37917	0.550541	genus	Minimal	S2_S1	1	0	0	0
Se1virus	0.308709	2.87614	0.395513	0.56439	genus	Minimal	S2_S1	0	0	0	0
Campylobacter	-0.474511	14.6235	0.368321	0.539501	genus	Minimal	S2_S1	1	0	0	0
Petrimonas	0.472213	12.4693	0.370483	0.54207	genus	Minimal	S2_S1	1	0	0	0
Oscillibacter	0.487568	15.7594	0.371084	0.542353	genus	Minimal	S2_S1	1	0	0	0
Melaminivora	0.405059	9.82032	0.372073	0.543202	genus	Minimal	S2_S1	1	0	0	0
Gallionella	0.187338	8.80632	0.375825	0.547478	genus	Minimal	S2_S1	1	0	0	0
Gordonibacter	0.446311	14.1165	0.376271	0.547527	genus	Minimal	S2_S1	1	0	0	0
Moraxella	-0.483075	10.6819	0.378341	0.549938	genus	Minimal	S2_S1	1	0	0	0
Candidatus Accumulibacter	0.402795	9.47865	0.380265	0.551529	genus	Minimal	S2_S1	1	0	0	0
Salinisphaera	0.124265	9.08669	0.383709	0.554804	genus	Minimal	S2_S1	1	0	0	0
Paludisphaera	0.13134	9.81837	0.383808	0.554804	genus	Minimal	S2_S1	1	0	0	0
Azotobacter	0.417914	10.4548	0.384273	0.554804	genus	Minimal	S2_S1	1	0	0	0
Flavonifractor	-0.465215	16.4294	0.384608	0.554804	genus	Minimal	S2_S1	1	0	0	0
Hirschia	0.224793	7.87312	0.385312	0.555216	genus	Minimal	S2_S1	1	0	0	0
Geobacillus	0.403547	12.3447	0.388277	0.558884	genus	Minimal	S2_S1	1	0	0	0
Geodermatophilus	0.372504	9.12425	0.391838	0.562647	genus	Minimal	S2_S1	1	0	0	0
Herbivorax	0.364594	10.754	0.39192	0.562647	genus	Minimal	S2_S1	1	0	0	0
Turicibacter	-0.655443	15.0246	0.392659	0.562647	genus	Minimal	S2_S1	1	0	0	0
Syntrophus	-0.124684	9.76039	0.393001	0.562647	genus	Minimal	S2_S1	1	0	0	0
Desulfobacterium	-0.345175	9.53911	0.395407	0.56439	genus	Minimal	S2_S1	1	0	0	0
Cnuibacter	-0.16638	9.01087	0.395616	0.56439	genus	Minimal	S2_S1	1	0	0	0
Barnesiella	0.448777	14.193	0.395922	0.56439	genus	Minimal	S2_S1	1	0	0	0
Streptosporangium	0.416572	10.953	0.397443	0.565952	genus	Minimal	S2_S1	1	0	0	0
Fervidobacterium	0.391314	10.0013	0.398076	0.566248	genus	Minimal	S2_S1	1	0	0	0
Hartmannibacter	0.360462	9.54042	0.399447	0.567591	genus	Minimal	S2_S1	1	0	0	0
Steroidobacter	-0.126812	9.07395	0.400973	0.568544	genus	Minimal	S2_S1	1	0	0	0
Methanosphaera	0.604142	11.827	0.400954	0.568544	genus	Minimal	S2_S1	1	0	0	0
Phic31virus	-0.200425	1.76847	0.619854	0.771193	genus	Minimal	S2_S1	0	0	0	0
Patiencevirus	0.206195	1.3996	0.689331	0.830444	genus	Minimal	S2_S1	0	0	0	0
Herbaspirillum	0.386397	11.4734	0.403662	0.571428	genus	Minimal	S2_S1	1	0	0	0
Alcanivorax	0.402634	11.1769	0.404149	0.571428	genus	Minimal	S2_S1	1	0	0	0
Pediococcus	-0.16648	11.4986	0.404488	0.571428	genus	Minimal	S2_S1	1	0	0	0
Thermus	0.131919	11.6963	0.404725	0.571428	genus	Minimal	S2_S1	1	0	0	0
Bcep22virus	-0.2044	0.949461	0.588539	0.744065	genus	Minimal	S2_S1	0	0	0	0
Oceanithermus	-0.136731	9.78301	0.409482	0.577531	genus	Minimal	S2_S1	1	0	0	0
Syntrophobotulus	0.39658	10.5687	0.410286	0.578051	genus	Minimal	S2_S1	1	0	0	0
Agrococcus	-0.393722	10.0014	0.412795	0.580357	genus	Minimal	S2_S1	1	0	0	0
Corallococcus	0.400994	10.507	0.414028	0.581313	genus	Minimal	S2_S1	1	0	0	0
Roseobacter	0.334149	9.20562	0.41435	0.581313	genus	Minimal	S2_S1	1	0	0	0
Microterricola	0.132386	10.1516	0.418417	0.585784	genus	Minimal	S2_S1	1	0	0	0
Catenulispora	0.372417	9.85186	0.418393	0.585784	genus	Minimal	S2_S1	1	0	0	0
Salinibacterium	0.326552	8.42725	0.419452	0.586616	genus	Minimal	S2_S1	1	0	0	0
Anaeromyxobacter	-0.387382	11.8436	0.42324	0.591291	genus	Minimal	S2_S1	1	0	0	0
Syntrophomonas	0.369788	10.0311	0.424127	0.59187	genus	Minimal	S2_S1	1	0	0	0
Vitreoscilla	-0.345565	9.59234	0.424544	0.59187	genus	Minimal	S2_S1	1	0	0	0
Porphyrobacter	0.389323	10.6078	0.427167	0.594903	genus	Minimal	S2_S1	1	0	0	0
Nakamurella	0.377131	10.2856	0.430269	0.59814	genus	Minimal	S2_S1	1	0	0	0
Sphaerobacter	-0.320874	10.14	0.430391	0.59814	genus	Minimal	S2_S1	1	0	0	0
Ndongobacter	0.112125	10.6016	0.431241	0.598696	genus	Minimal	S2_S1	1	0	0	0
Saccharopolyspora	0.348936	9.57337	0.431826	0.598883	genus	Minimal	S2_S1	1	0	0	0
Actinotignum	0.352938	9.78686	0.434089	0.601395	genus	Minimal	S2_S1	1	0	0	0
Odoribacter	-0.409344	12.9626	0.435716	0.60302	genus	Minimal	S2_S1	1	0	0	0
Pyrolobus	0.241173	4.72153	0.437652	0.604441	genus	Minimal	S2_S1	1	0	0	0
Thermobaculum	0.118986	8.27749	0.442183	0.609891	genus	Minimal	S2_S1	1	0	0	0
Propionibacterium	-0.348921	10.4711	0.442515	0.609891	genus	Minimal	S2_S1	1	0	0	0
Bifidobacterium	-0.396004	15.0779	0.445064	0.612486	genus	Minimal	S2_S1	1	0	0	0
Denitrobacterium	0.391774	12.067	0.445319	0.612486	genus	Minimal	S2_S1	1	0	0	0
Salmonella	-0.182226	11.794	0.448023	0.61522	genus	Minimal	S2_S1	1	0	0	0
Ruegeria	0.33451	9.50153	0.448231	0.61522	genus	Minimal	S2_S1	1	0	0	0
Curtobacterium	-0.131654	9.95627	0.449313	0.615503	genus	Minimal	S2_S1	1	0	0	0
Gloeobacter	0.34051	10.4271	0.449364	0.615503	genus	Minimal	S2_S1	1	0	0	0
Desulfurivibrio	0.356317	10.0077	0.451961	0.618423	genus	Minimal	S2_S1	1	0	0	0
Jeongeupia	0.118657	9.34806	0.453924	0.619773	genus	Minimal	S2_S1	1	0	0	0
Atopobium	0.362729	10.2376	0.453895	0.619773	genus	Minimal	S2_S1	1	0	0	0
Pseudoxanthomonas	-0.325547	10.4782	0.454345	0.619773	genus	Minimal	S2_S1	1	0	0	0
Ochrobactrum	0.341	10.8745	0.459046	0.625493	genus	Minimal	S2_S1	1	0	0	0
Pseudomonas	0.364869	16.0838	0.459479	0.625493	genus	Minimal	S2_S1	1	0	0	0
Auraticoccus	0.134944	9.08006	0.460361	0.625573	genus	Minimal	S2_S1	1	0	0	0
Gloeomargarita	-0.10347	7.51991	0.698244	0.834688	genus	Minimal	S2_S1	1	0	0	0
Pyrodictium	-0.164042	5.47817	0.460646	0.625573	genus	Minimal	S2_S1	1	0	0	0
Delftia	0.358788	10.5861	0.460949	0.625573	genus	Minimal	S2_S1	1	0	0	0
Orthohantavirus	0.0147792	1.37241	0.972059	0.986641	genus	Minimal	S2_S1	0	0	0	0
Dokdonella	-0.312298	9.33497	0.465326	0.63087	genus	Minimal	S2_S1	1	0	0	0
Rhizobacter	-0.112167	9.49532	0.467189	0.632107	genus	Minimal	S2_S1	1	0	0	0
Finegoldia	0.354008	11.1699	0.467177	0.632107	genus	Minimal	S2_S1	1	0	0	0
Rtpvirus	0.105349	2.47587	0.896339	0.945386	genus	Minimal	S2_S1	0	0	0	0
Pelobacter	0.387255	12.1901	0.468493	0.633228	genus	Minimal	S2_S1	1	0	0	0
Agrobacterium	0.337631	12.0322	0.469978	0.634517	genus	Minimal	S2_S1	1	0	0	0
Blastomonas	-0.292635	8.80142	0.470401	0.634517	genus	Minimal	S2_S1	1	0	0	0
Vulgatibacter	0.322482	9.63386	0.47196	0.635331	genus	Minimal	S2_S1	1	0	0	0
Sfi11virus	6.29027	5.24336	1.82e-17	2.42e-14	genus	Minimal	S3_S2	1	1	1	1
Planktomarina	1.72395	8.55632	1.79e-14	1.19e-11	genus	Minimal	S3_S2	1	1	1	1
Desulfurococcus	2.26349	7.25608	8.48e-14	3.76e-11	genus	Minimal	S3_S2	1	1	1	1
Aciduliprofundum	1.65917	7.91383	8.35e-13	2.78e-10	genus	Minimal	S3_S2	1	1	1	1
Streptococcus	4.70085	18.8524	2.73e-12	7.26e-10	genus	Minimal	S3_S2	1	1	1	1
Jeotgalibaca	1.50725	10.7167	8.81e-12	1.95e-09	genus	Minimal	S3_S2	1	1	1	1
Alphamesonivirus	3.22016	2.14238	9.86e-11	1.87e-08	genus	Minimal	S3_S2	0	1	1	1
Scytonema	1.09905	9.80193	2.43e-09	3.63e-07	genus	Minimal	S3_S2	1	1	1	1
Coxiella	-1.21932	8.05425	2.46e-09	3.63e-07	genus	Minimal	S3_S2	1	1	1	1
Bocaparvovirus	-3.77116	2.72849	3.74e-09	4.97e-07	genus	Minimal	S3_S2	0	1	1	1
Gemmobacter	-0.963841	8.35938	6.29e-09	7.6e-07	genus	Minimal	S3_S2	1	1	0	0
Candidatus Gullanella	-1.53211	6.28792	2.49e-07	2.76e-05	genus	Minimal	S3_S2	1	1	1	1
Halorhodospira	-0.80764	9.54016	3.67e-07	3.75e-05	genus	Minimal	S3_S2	1	1	0	0
Photorhabdus	0.823516	9.98634	6.54e-07	6.21e-05	genus	Minimal	S3_S2	1	1	0	0
Felixo1virus	-4.58195	1.91796	9.28e-07	8.22e-05	genus	Minimal	S3_S2	0	1	1	1
Rouxiella	-0.880879	8.48512	1.26e-06	0.000104423	genus	Minimal	S3_S2	1	1	0	0
Pa6virus	-2.14202	4.08597	1.52e-06	0.000118808	genus	Minimal	S3_S2	1	1	1	1
Pseudorhodoplanes	-0.837637	9.07569	1.78e-06	0.000131422	genus	Minimal	S3_S2	1	1	0	0
Orrella	-0.726423	9.2614	2.18e-06	0.000152819	genus	Minimal	S3_S2	1	1	0	0
Jeotgalibacillus	-0.801024	9.66333	2.72e-06	0.000180588	genus	Minimal	S3_S2	1	1	0	0
Dermacoccus	-0.923998	8.83142	5.27e-06	0.000334004	genus	Minimal	S3_S2	1	1	0	0
Moritella	-0.745532	8.78932	6.22e-06	0.000375767	genus	Minimal	S3_S2	1	1	0	0
Methanohalobium	-1.04034	7.43375	6.7e-06	0.000377283	genus	Minimal	S3_S2	1	1	1	1
Yoonia	-0.863364	8.59243	6.81e-06	0.000377283	genus	Minimal	S3_S2	1	1	0	0
Snodgrassella	-0.864482	8.40966	8.78e-06	0.000467006	genus	Minimal	S3_S2	1	1	0	0
Sextaecvirus	-1.44874	3.46115	9.75e-06	0.000488607	genus	Minimal	S3_S2	1	1	1	1
Natrinema	-0.671196	8.08406	9.92e-06	0.000488607	genus	Minimal	S3_S2	1	1	0	0
Rogue1virus	-1.78311	2.24523	1.16e-05	0.000520801	genus	Minimal	S3_S2	0	1	1	1
Oleiphilus	-0.886971	8.38803	1.12e-05	0.000520801	genus	Minimal	S3_S2	1	1	0	0
Candidatus Xiphinematobacter	-1.19089	7.15764	1.17e-05	0.000520801	genus	Minimal	S3_S2	1	1	1	1
Aerococcus	2.47589	13.0612	1.36e-05	0.000583583	genus	Minimal	S3_S2	1	1	1	1
Collinsella	-2.66858	15.441	1.58e-05	0.00064323	genus	Minimal	S3_S2	1	1	1	1
Palaeococcus	-1.08945	5.98304	1.62e-05	0.00064323	genus	Minimal	S3_S2	1	1	1	1
Salinicola	-0.770208	9.00997	1.67e-05	0.00064323	genus	Minimal	S3_S2	1	1	0	0
Methanolobus	-0.814957	7.73656	1.69e-05	0.00064323	genus	Minimal	S3_S2	1	1	0	0
Smoothievirus	1.58473	3.6624	1.77e-05	0.000653198	genus	Minimal	S3_S2	1	1	1	1
Candidatus Midichloria	-1.16349	5.96139	1.99e-05	0.000714013	genus	Minimal	S3_S2	1	1	1	1
Thermosynechococcus	-0.756161	8.6334	2.21e-05	0.000774649	genus	Minimal	S3_S2	1	1	0	0
Kyrpidia	-0.652842	9.86345	2.62e-05	0.000874668	genus	Minimal	S3_S2	1	1	0	0
Salinicoccus	-0.558287	9.61207	2.63e-05	0.000874668	genus	Minimal	S3_S2	1	1	0	0
Candidatus Desulfofervidus	0.903491	4.83896	3.85e-05	0.00111199	genus	Minimal	S3_S2	1	1	0	0
Pyrodictium	-0.986397	5.47817	3.14e-05	0.00101886	genus	Minimal	S3_S2	1	1	0	0
Rothia	-0.704419	10.5408	3.3e-05	0.00104372	genus	Minimal	S3_S2	1	1	0	0
Basfia	-0.697545	8.36182	3.54e-05	0.00108149	genus	Minimal	S3_S2	1	1	0	0
Thalassococcus	-0.778036	8.56972	3.58e-05	0.00108149	genus	Minimal	S3_S2	1	1	0	0
Kosmotoga	-0.743197	9.15606	3.81e-05	0.00111199	genus	Minimal	S3_S2	1	1	0	0
Asfivirus	1.6496	1.20235	6.48e-05	0.00157664	genus	Minimal	S3_S2	0	1	1	1
Lambdavirus	-2.56983	2.32374	5.77e-05	0.00157664	genus	Minimal	S3_S2	0	1	1	1
Leclercia	-0.610537	9.52974	6.02e-05	0.00157664	genus	Minimal	S3_S2	1	1	0	0
Neomicrococcus	-0.605249	8.71192	6.19e-05	0.00157664	genus	Minimal	S3_S2	1	1	0	0
K1gvirus	-3.0683	3.07258	6.29e-05	0.00157664	genus	Minimal	S3_S2	1	1	1	1
Gardnerella	-0.574524	9.78364	6.31e-05	0.00157664	genus	Minimal	S3_S2	1	1	0	0
Methanobrevibacter	-2.59601	16.8736	6.36e-05	0.00157664	genus	Minimal	S3_S2	1	1	1	1
Cohaesibacter	-0.53998	9.30666	6.52e-05	0.00157664	genus	Minimal	S3_S2	1	1	0	0
Pseudanabaena	-0.703851	7.55371	6.52e-05	0.00157664	genus	Minimal	S3_S2	1	1	0	0
Lactococcus	2.12187	13.1925	7.43e-05	0.00176486	genus	Minimal	S3_S2	1	1	1	1
Begomovirus	-1.38423	3.30543	8e-05	0.00185889	genus	Minimal	S3_S2	1	1	1	1
Steroidobacter	-0.629394	9.07395	8.11e-05	0.00185889	genus	Minimal	S3_S2	1	1	0	0
Eubacterium	-2.14388	17.0849	8.37e-05	0.00186339	genus	Minimal	S3_S2	1	1	1	1
Hafnia	-0.608514	9.51525	8.41e-05	0.00186339	genus	Minimal	S3_S2	1	1	0	0
Anabaenopsis	-0.935039	7.50598	0.000104971	0.00224516	genus	Minimal	S3_S2	1	1	0	0
Aquabacterium	-0.599643	9.19412	0.000104972	0.00224516	genus	Minimal	S3_S2	1	1	0	0
Oleispira	-0.869111	8.44464	0.00010635	0.00224516	genus	Minimal	S3_S2	1	1	0	0
Carboxydothermus	-0.523439	9.30778	0.000110728	0.00230107	genus	Minimal	S3_S2	1	1	0	0
Chania	-0.679896	8.72432	0.000119594	0.00244708	genus	Minimal	S3_S2	1	1	0	0
Sp6virus	-1.62146	5.11895	0.000131477	0.00264945	genus	Minimal	S3_S2	1	1	1	1
Emaravirus	1.82317	1.51829	0.000177125	0.00331797	genus	Minimal	S3_S2	0	1	1	1
Mimivirus	-1.53843	4.58819	0.000159711	0.00316265	genus	Minimal	S3_S2	1	1	1	1
Prauserella	-0.607904	9.09239	0.000161699	0.00316265	genus	Minimal	S3_S2	1	1	0	0
Paenarthrobacter	-0.747169	6.02249	0.000165543	0.0031909	genus	Minimal	S3_S2	1	1	0	0
Alphafusellovirus	1.97732	1.93238	0.000211509	0.00380145	genus	Minimal	S3_S2	0	1	1	1
Methanosphaera	2.83924	11.827	0.000173024	0.00328746	genus	Minimal	S3_S2	1	1	1	1
Nautilia	-0.695373	8.33909	0.000199204	0.00367974	genus	Minimal	S3_S2	1	1	0	0
Halobacteriovorax	-0.652754	8.69356	0.000204739	0.00373017	genus	Minimal	S3_S2	1	1	0	0
Kosakonia	-0.465919	10.6196	0.00023458	0.00415988	genus	Minimal	S3_S2	1	1	0	0
Caldilinea	-0.511631	9.9519	0.000259706	0.00454485	genus	Minimal	S3_S2	1	1	0	0
G7cvirus	-1.25838	2.61944	0.000270097	0.00466531	genus	Minimal	S3_S2	0	1	1	1
Cba181virus	-1.11947	1.27185	0.000357732	0.0059473	genus	Minimal	S3_S2	0	1	1	1
Peptoniphilus	-0.572634	9.85385	0.00030472	0.00519587	genus	Minimal	S3_S2	1	1	0	0
Methanomassiliicoccus	-0.767331	7.78746	0.000314106	0.00528812	genus	Minimal	S3_S2	1	1	0	0
Jatrophihabitans	-0.73088	8.5957	0.00037015	0.00607778	genus	Minimal	S3_S2	1	1	0	0
Orthopoxvirus	-1.37874	3.49428	0.000432425	0.00684673	genus	Minimal	S3_S2	1	1	1	1
Pagevirus	1.53861	2.31014	0.000488636	0.00744765	genus	Minimal	S3_S2	0	1	1	1
Neorhizobium	-0.558309	9.70558	0.00042244	0.00684673	genus	Minimal	S3_S2	1	1	0	0
Kribbella	-0.571819	9.44359	0.000428431	0.00684673	genus	Minimal	S3_S2	1	1	0	0
Agrican357virus	-1.68905	2.78031	0.000451522	0.00706499	genus	Minimal	S3_S2	0	1	1	1
Sulfitobacter	-0.536746	9.69333	0.000469882	0.00726678	genus	Minimal	S3_S2	1	1	0	0
Roseateles	-0.551667	9.69114	0.000492777	0.00744765	genus	Minimal	S3_S2	1	1	0	0
Actinopolymorpha	-0.580966	9.44401	0.000504639	0.00754123	genus	Minimal	S3_S2	1	1	0	0
Spiribacter	-0.509814	9.27573	0.000567989	0.00839362	genus	Minimal	S3_S2	1	1	0	0
Dialister	-0.661167	11.8529	0.000589449	0.00861503	genus	Minimal	S3_S2	1	1	0	0
Halothiobacillus	-0.449758	9.41472	0.0006393	0.00924205	genus	Minimal	S3_S2	1	1	0	0
Halopiger	-0.736997	7.98454	0.000655933	0.00938054	genus	Minimal	S3_S2	1	1	0	0
Alphaentomopoxvirus	-1.17844	4.09708	0.000746719	0.0103452	genus	Minimal	S3_S2	1	1	1	1
Pusillimonas	-0.616045	8.63748	0.000679811	0.0096186	genus	Minimal	S3_S2	1	1	0	0
Methylacidiphilum	-0.706546	8.43145	0.000695593	0.0097383	genus	Minimal	S3_S2	1	1	0	0
Alphasphaerolipovirus	1.75528	1.47049	0.00104651	0.013008	genus	Minimal	S3_S2	0	1	1	1
Pseudonocardia	-0.536351	11.3629	0.000784446	0.010685	genus	Minimal	S3_S2	1	1	0	0
Omegavirus	-1.83239	3.2851	0.000787315	0.010685	genus	Minimal	S3_S2	1	1	1	1
Halogeometricum	-0.652242	7.4977	0.000817029	0.0109762	genus	Minimal	S3_S2	1	1	0	0
Escherichia	-2.55571	13.6584	0.000854519	0.011353	genus	Minimal	S3_S2	1	1	1	1
Oblitimonas	-0.589437	8.30953	0.000862143	0.011353	genus	Minimal	S3_S2	1	1	0	0
V5virus	-3.48301	3.63216	0.000885823	0.0114383	genus	Minimal	S3_S2	1	1	1	1
Halanaeroarchaeum	0.74081	6.92095	0.000883926	0.0114383	genus	Minimal	S3_S2	1	1	0	0
Simplexvirus	-1.39187	4.04476	0.000959213	0.0122669	genus	Minimal	S3_S2	1	1	1	1
Bcep78virus	-1.06175	0.874444	0.00118766	0.0136247	genus	Minimal	S3_S2	0	1	1	1
Limnohabitans	-0.510695	9.32896	0.000982564	0.0124458	genus	Minimal	S3_S2	1	1	0	0
Simplicispira	-0.625009	8.4791	0.00103113	0.0129377	genus	Minimal	S3_S2	1	1	0	0
Solibacillus	-0.54532	10.4491	0.00106665	0.0131356	genus	Minimal	S3_S2	1	1	0	0
Morganella	-0.469641	9.79642	0.00108109	0.0131913	genus	Minimal	S3_S2	1	1	0	0
Geoglobus	-0.541418	7.78468	0.00110482	0.0132366	genus	Minimal	S3_S2	1	1	0	0
Rhodovulum	-0.485702	10.2591	0.00110972	0.0132366	genus	Minimal	S3_S2	1	1	0	0
Anaerolinea	-0.527896	9.60266	0.00111466	0.0132366	genus	Minimal	S3_S2	1	1	0	0
Limnobaculum	-1.22869	7.86747	0.00115085	0.0135454	genus	Minimal	S3_S2	1	1	1	1
Erwinia	-0.454212	10.9448	0.00117677	0.0136247	genus	Minimal	S3_S2	1	1	0	0
Sulfuricaulis	-0.47004	9.19712	0.00119015	0.0136247	genus	Minimal	S3_S2	1	1	0	0
Halioglobus	-0.437228	9.79432	0.00119856	0.0136247	genus	Minimal	S3_S2	1	1	0	0
Dactylococcopsis	-0.649732	7.56284	0.00121005	0.0136387	genus	Minimal	S3_S2	1	1	0	0
Kp36virus	-1.34041	1.18743	0.00159776	0.0166017	genus	Minimal	S3_S2	0	1	1	1
Acidiphilium	-0.664135	9.32393	0.00135215	0.0151123	genus	Minimal	S3_S2	1	1	0	0
Ndongobacter	-0.472808	10.6016	0.00136935	0.0151769	genus	Minimal	S3_S2	1	1	0	0
Fimbriimonas	-0.504581	9.61508	0.00139238	0.0153046	genus	Minimal	S3_S2	1	1	0	0
Lymphocryptovirus	1.19032	1.74117	0.0014617	0.0159349	genus	Minimal	S3_S2	0	1	1	1
Molluscipoxvirus	-1.32356	1.87946	0.00176431	0.0177767	genus	Minimal	S3_S2	0	1	1	1
Candidatus Evansia	-0.873827	6.33843	0.00148989	0.0161102	genus	Minimal	S3_S2	1	1	0	0
Marichromatium	-0.478398	9.64107	0.00151465	0.0162459	genus	Minimal	S3_S2	1	1	0	0
Leminorella	0.477466	9.24314	0.00155378	0.0164988	genus	Minimal	S3_S2	1	1	0	0
Pseudovibrio	-0.469464	8.93092	0.00156305	0.0164988	genus	Minimal	S3_S2	1	1	0	0
Centapoxvirus	1.31941	4.53051	0.00175804	0.0177767	genus	Minimal	S3_S2	1	1	1	1
Hydrogenovibrio	-0.671112	7.4411	0.00159251	0.0166017	genus	Minimal	S3_S2	1	1	0	0
Maricaulis	-0.511515	8.14538	0.00166923	0.0172099	genus	Minimal	S3_S2	1	1	0	0
Candidatus Amoebophilus	0.728518	7.64124	0.00173422	0.0177424	genus	Minimal	S3_S2	1	1	0	0
Cervidpoxvirus	-1.41817	2.23837	0.00210665	0.0204514	genus	Minimal	S3_S2	0	1	1	1
Faecalitalea	-1.6479	14.3161	0.00198505	0.0198505	genus	Minimal	S3_S2	1	1	1	1
Candidatus Nitrosoglobus	0.72971	6.91719	0.00201576	0.0198875	genus	Minimal	S3_S2	1	1	0	0
Sedimenticola	-0.534854	9.25041	0.00202527	0.0198875	genus	Minimal	S3_S2	1	1	0	0
Pelagibacterium	-0.515848	9.18654	0.0020336	0.0198875	genus	Minimal	S3_S2	1	1	0	0
Blautia	-1.60589	16.2482	0.00222347	0.021341	genus	Minimal	S3_S2	1	1	1	1
Ab18virus	-1.41319	5.05262	0.00223037	0.021341	genus	Minimal	S3_S2	1	1	1	1
Se1virus	-1.11346	2.87614	0.00235624	0.0223843	genus	Minimal	S3_S2	0	1	1	1
Carlavirus	1.03772	1.30541	0.00306044	0.0271251	genus	Minimal	S3_S2	0	1	1	1
Suipoxvirus	-1.18931	1.45452	0.00287586	0.0258438	genus	Minimal	S3_S2	0	1	1	1
Rhodanobacter	-0.510796	9.3267	0.00250093	0.0235903	genus	Minimal	S3_S2	1	1	0	0
Truepera	-0.528435	9.57309	0.00256797	0.0240521	genus	Minimal	S3_S2	1	1	0	0
Pyrobaculum	-0.90464	5.58928	0.00259553	0.0241403	genus	Minimal	S3_S2	1	1	0	0
Segniliparus	-0.565553	8.27065	0.00262391	0.0242347	genus	Minimal	S3_S2	1	1	0	0
Hoyosella	-0.475605	8.20115	0.0028223	0.0258438	genus	Minimal	S3_S2	1	1	0	0
Phicbkvirus	-1.07797	4.07516	0.0028502	0.0258438	genus	Minimal	S3_S2	1	1	1	1
Afipia	-0.499119	8.75954	0.00287507	0.0258438	genus	Minimal	S3_S2	1	1	0	0
Fijivirus	-1.40454	1.77895	0.00319407	0.0277654	genus	Minimal	S3_S2	0	1	1	1
Brevirhabdus	-0.50726	8.52927	0.00306358	0.0271251	genus	Minimal	S3_S2	1	1	0	0
Anaerostipes	-1.55032	14.2929	0.00307961	0.0271251	genus	Minimal	S3_S2	1	1	1	1
Janibacter	-0.508188	8.64905	0.00313374	0.0274202	genus	Minimal	S3_S2	1	1	0	0
Candidatus Desulforudis	-0.402025	10.0769	0.00333715	0.0288208	genus	Minimal	S3_S2	1	1	0	0
Parachlamydia	-0.824551	7.58717	0.00338368	0.0290341	genus	Minimal	S3_S2	1	1	0	0
Raphidiopsis	0.792318	8.5766	0.00346647	0.0295538	genus	Minimal	S3_S2	1	1	0	0
Actinoalloteichus	-0.415466	10.9979	0.00361034	0.0305844	genus	Minimal	S3_S2	1	1	0	0
Methanotorris	-0.76137	7.13104	0.00374827	0.0315519	genus	Minimal	S3_S2	1	1	0	0
Methanolinea	-0.902414	6.88938	0.0037799	0.031618	genus	Minimal	S3_S2	1	1	0	0
Methanoplanus	-0.635386	7.63863	0.00397841	0.0330706	genus	Minimal	S3_S2	1	1	0	0
Thermovibrio	-0.60204	8.69596	0.00402193	0.0332246	genus	Minimal	S3_S2	1	1	0	0
Curtobacterium	-0.513878	9.95627	0.00411167	0.0337563	genus	Minimal	S3_S2	1	1	0	0
Thermobaculum	-0.456469	8.27749	0.0041664	0.0339958	genus	Minimal	S3_S2	1	1	0	0
Dichelobacter	-0.542871	7.64842	0.00431479	0.0349919	genus	Minimal	S3_S2	1	1	0	0
Paucibacter	-0.468219	9.22008	0.00435289	0.035087	genus	Minimal	S3_S2	1	1	0	0
Aminobacterium	-0.495742	8.61264	0.00451676	0.0359922	genus	Minimal	S3_S2	1	1	0	0
Rhizobacter	-0.450595	9.49532	0.00451932	0.0359922	genus	Minimal	S3_S2	1	1	0	0
Microterricola	-0.475917	10.1516	0.00465692	0.0368673	genus	Minimal	S3_S2	1	1	0	0
Halalkalicoccus	-0.72101	7.23709	0.00476649	0.0374387	genus	Minimal	S3_S2	1	1	0	0
Proteus	0.498286	9.90612	0.0047854	0.0374387	genus	Minimal	S3_S2	1	1	0	0
Geoalkalibacter	-0.398881	9.96444	0.0048358	0.0374769	genus	Minimal	S3_S2	1	1	0	0
Agromyces	-0.517286	10.24	0.00484664	0.0374769	genus	Minimal	S3_S2	1	1	0	0
Sulfurovum	0.381145	9.98695	0.00499598	0.0382587	genus	Minimal	S3_S2	1	1	0	0
Acetohalobium	-0.54488	9.6335	0.0050124	0.0382587	genus	Minimal	S3_S2	1	1	0	0
Wenzhouxiangella	-0.497151	9.16201	0.00503404	0.0382587	genus	Minimal	S3_S2	1	1	0	0
Psychroflexus	0.648021	9.62112	0.00508705	0.0384419	genus	Minimal	S3_S2	1	1	0	0
Lit1virus	1.05476	1.67709	0.00552486	0.0407765	genus	Minimal	S3_S2	0	1	1	1
Thermanaeromonas	-0.453329	8.89808	0.00521452	0.039069	genus	Minimal	S3_S2	1	1	0	0
Cryptobacterium	-0.423286	9.37069	0.00522879	0.039069	genus	Minimal	S3_S2	1	1	0	0
Phyllobacterium	-0.425736	8.76506	0.00536687	0.0398767	genus	Minimal	S3_S2	1	1	0	0
Jerseyvirus	-2.01779	3.60266	0.00554928	0.0407765	genus	Minimal	S3_S2	1	1	1	1
Che9cvirus	1.26278	2.48467	0.00645928	0.0454542	genus	Minimal	S3_S2	0	1	1	1
Ap22virus	-0.956978	1.00504	0.00693328	0.0469909	genus	Minimal	S3_S2	0	1	0	0
Salmonella	-0.679198	11.794	0.00587615	0.0429411	genus	Minimal	S3_S2	1	1	0	0
Glaesserella	-0.933054	9.47597	0.0060957	0.0443021	genus	Minimal	S3_S2	1	1	0	0
Methanohalophilus	-0.508836	8.72204	0.00613499	0.0443453	genus	Minimal	S3_S2	1	1	0	0
Sanguibacter	-0.491254	8.6893	0.00620254	0.0444694	genus	Minimal	S3_S2	1	1	0	0
Sebaldella	-0.419255	10.2314	0.00625125	0.0444694	genus	Minimal	S3_S2	1	1	0	0
Kibdelosporangium	-0.448779	9.48779	0.00625246	0.0444694	genus	Minimal	S3_S2	1	1	0	0
Candidatus Portiera	1.14693	5.93282	0.00634104	0.0448595	genus	Minimal	S3_S2	1	1	1	1
Leporipoxvirus	0.833927	1.77568	0.00718485	0.0473062	genus	Minimal	S3_S2	0	1	0	0
Intrasporangium	-0.498046	8.81893	0.00660378	0.0460576	genus	Minimal	S3_S2	1	1	0	0
Parasaccharibacter	-0.414418	8.41576	0.00661429	0.0460576	genus	Minimal	S3_S2	1	1	0	0
Candidatus Endolissoclinum	-1.02774	7.5003	0.00675034	0.0464516	genus	Minimal	S3_S2	1	1	1	1
Tm4virus	-0.873071	4.42508	0.00677513	0.0464516	genus	Minimal	S3_S2	1	1	0	0
Dolichospermum	-0.498487	7.31856	0.00677565	0.0464516	genus	Minimal	S3_S2	1	1	0	0
Zymomonas	-0.424799	9.39959	0.006825	0.04655	genus	Minimal	S3_S2	1	1	0	0
Halomicrobium	-0.553826	8.04248	0.00698603	0.0469909	genus	Minimal	S3_S2	1	1	0	0
Luteitalea	-0.433639	9.90055	0.00699564	0.0469909	genus	Minimal	S3_S2	1	1	0	0
Weeksella	0.55456	8.43977	0.00709729	0.0473062	genus	Minimal	S3_S2	1	1	0	0
Desulfobacter	-0.38609	9.63293	0.00713706	0.0473062	genus	Minimal	S3_S2	1	1	0	0
Haloterrigena	-0.532551	8.75161	0.0071679	0.0473062	genus	Minimal	S3_S2	1	1	0	0
Rahnella	0.448191	10.0362	0.00727323	0.0476522	genus	Minimal	S3_S2	1	1	0	0
Chondrocystis	-0.469341	8.70983	0.00736307	0.0480043	genus	Minimal	S3_S2	1	1	0	0
Suspvirus	-1.27637	1.47212	0.0088001	0.054949	genus	Minimal	S3_S2	0	0	1	0
Teredinibacter	0.523462	8.64698	0.00751209	0.048737	genus	Minimal	S3_S2	1	1	0	0
Sulfuritalea	-0.416561	9.25437	0.00776993	0.0501651	genus	Minimal	S3_S2	1	0	0	0
Pseudopropionibacterium	-0.442846	9.07025	0.00796087	0.0510249	genus	Minimal	S3_S2	1	0	0	0
Granulibacter	-0.393672	9.67547	0.00797984	0.0510249	genus	Minimal	S3_S2	1	0	0	0
Pontimonas	-0.725992	7.49245	0.00813179	0.0517478	genus	Minimal	S3_S2	1	0	0	0
Methanoregula	-0.485413	8.68748	0.00833066	0.0527609	genus	Minimal	S3_S2	1	0	0	0
Methanospirillum	-0.506143	7.1533	0.0086638	0.0544408	genus	Minimal	S3_S2	1	0	0	0
Sfi21dt1virus	-1.40081	4.56034	0.00867778	0.0544408	genus	Minimal	S3_S2	1	0	1	0
Mooglevirus	-1.19878	1.00786	0.0109871	0.063534	genus	Minimal	S3_S2	0	0	1	0
Ensifer	-0.362697	10.6614	0.00927306	0.0573949	genus	Minimal	S3_S2	1	0	0	0
Thermosphaera	0.946309	3.91919	0.00927813	0.0573949	genus	Minimal	S3_S2	1	0	0	0
Saccharomonospora	-0.407353	10.8997	0.00935214	0.0575849	genus	Minimal	S3_S2	1	0	0	0
Psychromonas	0.44483	9.1984	0.0093966	0.0575921	genus	Minimal	S3_S2	1	0	0	0
Woesvirus	-0.910039	1.26388	0.0118722	0.0669072	genus	Minimal	S3_S2	0	0	0	0
Roseolovirus	0.799623	3.59934	0.00974056	0.0588557	genus	Minimal	S3_S2	1	0	0	0
Picrophilus	0.625213	6.56885	0.00972554	0.0588557	genus	Minimal	S3_S2	1	0	0	0
Obesumbacterium	0.567332	6.99621	0.00975578	0.0588557	genus	Minimal	S3_S2	1	0	0	0
Sphingobium	-0.330524	12.5546	0.00981045	0.0588557	genus	Minimal	S3_S2	1	0	0	0
Mitsuaria	-0.415445	9.41423	0.00982404	0.0588557	genus	Minimal	S3_S2	1	0	0	0
Plantibacter	-1.13525	8.78492	0.00998539	0.0595541	genus	Minimal	S3_S2	1	0	1	0
Gallibacterium	-0.456559	8.24212	0.010099	0.0599627	genus	Minimal	S3_S2	1	0	0	0
C5virus	-1.61826	3.55462	0.0102023	0.060027	genus	Minimal	S3_S2	1	0	1	0
Paeniclostridium	1.68631	14.6065	0.0102138	0.060027	genus	Minimal	S3_S2	1	0	1	0
Candidatus Doolittlea	-0.64355	6.17258	0.0102766	0.060027	genus	Minimal	S3_S2	1	0	0	0
Nitrosopumilus	-0.658923	8.07766	0.0102904	0.060027	genus	Minimal	S3_S2	1	0	0	0
Advenella	-0.325629	9.76302	0.0107288	0.0623111	genus	Minimal	S3_S2	1	0	0	0
Dechloromonas	-0.397022	9.18184	0.0111245	0.06405	genus	Minimal	S3_S2	1	0	0	0
Yuavirus	1.03629	3.17003	0.0112404	0.0644387	genus	Minimal	S3_S2	1	0	1	0
Plesiomonas	-0.401404	8.90538	0.0113305	0.064676	genus	Minimal	S3_S2	1	0	0	0
Halobacterium	-0.42026	9.07503	0.011421	0.0649141	genus	Minimal	S3_S2	1	0	0	0
Xenorhabdus	-0.332368	10.3793	0.0117881	0.0667157	genus	Minimal	S3_S2	1	0	0	0
Np1virus	1.03849	1.99054	0.0133494	0.0738529	genus	Minimal	S3_S2	0	0	1	0
Singulisphaera	-0.385553	9.22732	0.0120686	0.0677267	genus	Minimal	S3_S2	1	0	0	0
Mahella	-0.354629	10.1953	0.0122146	0.068258	genus	Minimal	S3_S2	1	0	0	0
Devriesea	0.372379	8.38793	0.0127009	0.0706789	genus	Minimal	S3_S2	1	0	0	0
Pleurocapsa	-0.397801	7.82393	0.0134379	0.0738529	genus	Minimal	S3_S2	1	0	0	0
Candidatus Tachikawaea	-0.616153	6.86191	0.0134119	0.0738529	genus	Minimal	S3_S2	1	0	0	0
Capripoxvirus	0.823868	2.27672	0.0149497	0.0811553	genus	Minimal	S3_S2	0	0	0	0
Ichnovirus	-0.932014	1.9145	0.0170375	0.0914596	genus	Minimal	S3_S2	0	0	0	0
Acidobacterium	-0.445278	9.8428	0.0144096	0.0788674	genus	Minimal	S3_S2	1	0	0	0
Demosthenesvirus	0.803397	0.989866	0.0240392	0.116687	genus	Minimal	S3_S2	0	0	0	0
Kytococcus	-0.405507	8.8721	0.0146591	0.0799042	genus	Minimal	S3_S2	1	0	0	0
Calditerrivibrio	-0.416353	8.6421	0.0153292	0.0828773	genus	Minimal	S3_S2	1	0	0	0
Orthobornavirus	0.825656	0.965639	0.0216639	0.10832	genus	Minimal	S3_S2	0	0	0	0
Percavirus	-0.974102	1.50005	0.0218657	0.108919	genus	Minimal	S3_S2	0	0	0	0
Nitrosospira	-0.357384	9.756	0.0170541	0.0914596	genus	Minimal	S3_S2	1	0	0	0
Thioclava	-0.413383	8.97755	0.0176239	0.0941357	genus	Minimal	S3_S2	1	0	0	0
Methylocella	-0.435717	8.68081	0.0177576	0.0944705	genus	Minimal	S3_S2	1	0	0	0
Methylovorus	-0.376741	8.85698	0.0178924	0.0948082	genus	Minimal	S3_S2	1	0	0	0
Algibacter	-0.39736	8.32135	0.0180778	0.0954104	genus	Minimal	S3_S2	1	0	0	0
Parapoxvirus	-0.890719	3.54265	0.0205219	0.104977	genus	Minimal	S3_S2	1	0	0	0
Arcanobacterium	-0.337794	9.61685	0.0184804	0.0971497	genus	Minimal	S3_S2	1	0	0	0
Lentibacillus	-0.328708	9.3031	0.0186948	0.0978904	genus	Minimal	S3_S2	1	0	0	0
Tsarbombavirus	-0.928608	2.59393	0.0195769	0.102088	genus	Minimal	S3_S2	0	0	0	0
Alphaendornavirus	-0.877844	1.28562	0.022973	0.113584	genus	Minimal	S3_S2	0	0	0	0
Pasteurella	-0.359944	9.86731	0.0196499	0.102088	genus	Minimal	S3_S2	1	0	0	0
Fluoribacter	-0.720216	7.762	0.0199992	0.103498	genus	Minimal	S3_S2	1	0	0	0
Candidatus Ishikawaella	-0.560528	6.94281	0.0204053	0.104977	genus	Minimal	S3_S2	1	0	0	0
Candidatus Solibacter	-0.342932	10.3302	0.0204914	0.104977	genus	Minimal	S3_S2	1	0	0	0
Kluyvera	-0.393319	7.45684	0.0206235	0.105013	genus	Minimal	S3_S2	1	0	0	0
Sulfuricurvum	-0.462157	8.28988	0.0206868	0.105013	genus	Minimal	S3_S2	1	0	0	0
Cystobacter	-0.321855	10.0977	0.0210675	0.106539	genus	Minimal	S3_S2	1	0	0	0
Kineococcus	-0.382917	9.39848	0.021506	0.10832	genus	Minimal	S3_S2	1	0	0	0
Beutenbergia	-0.416223	9.02028	0.0216494	0.10832	genus	Minimal	S3_S2	1	0	0	0
Chroococcidiopsis	-0.472471	8.32943	0.0222544	0.110442	genus	Minimal	S3_S2	1	0	0	0
Marmoricola	-0.441692	9.15551	0.0230906	0.113743	genus	Minimal	S3_S2	1	0	0	0
Acidothermus	-0.419554	7.9463	0.0233245	0.114367	genus	Minimal	S3_S2	1	0	0	0
Cellulomonas	-0.389544	10.9402	0.0233893	0.114367	genus	Minimal	S3_S2	1	0	0	0
Candidatus Cloacimonas	-0.44459	8.22574	0.0239734	0.116687	genus	Minimal	S3_S2	1	0	0	0
Aurantimicrobium	-0.359902	9.09686	0.024141	0.116755	genus	Minimal	S3_S2	1	0	0	0
Rudivirus	-0.699761	1.38408	0.0289674	0.130599	genus	Minimal	S3_S2	0	0	0	0
Secunda5virus	-1.10588	3.09374	0.0245213	0.117399	genus	Minimal	S3_S2	1	0	1	0
Oligotropha	-0.405531	8.665	0.0245203	0.117399	genus	Minimal	S3_S2	1	0	0	0
Celeribacter	-0.328151	11.0066	0.0245391	0.117399	genus	Minimal	S3_S2	1	0	0	0
Cuniculiplasma	0.828626	6.37661	0.0250233	0.118965	genus	Minimal	S3_S2	1	0	0	0
Thermobacillus	-0.332746	11.3848	0.0250454	0.118965	genus	Minimal	S3_S2	1	0	0	0
Pyrolobus	-0.706862	4.72153	0.0252352	0.11944	genus	Minimal	S3_S2	1	0	0	0
Halostagnicola	-0.444289	6.82995	0.0253985	0.119693	genus	Minimal	S3_S2	1	0	0	0
Croceicoccus	-0.364246	9.64388	0.0254686	0.119693	genus	Minimal	S3_S2	1	0	0	0
Congregibacter	-0.297177	8.70107	0.0259348	0.12095	genus	Minimal	S3_S2	1	0	0	0
Methylomicrobium	-0.395907	8.49492	0.0260012	0.12095	genus	Minimal	S3_S2	1	0	0	0
Halothece	-0.463939	7.43448	0.026042	0.12095	genus	Minimal	S3_S2	1	0	0	0
Caulobacter	-0.335041	11.5291	0.0260998	0.12095	genus	Minimal	S3_S2	1	0	0	0
Thalassolituus	-0.371361	8.10386	0.0266681	0.123155	genus	Minimal	S3_S2	1	0	0	0
Laribacter	-0.314541	9.6549	0.0268429	0.123533	genus	Minimal	S3_S2	1	0	0	0
Cba41virus	-0.994197	2.36016	0.0287768	0.130181	genus	Minimal	S3_S2	0	0	0	0
Sp18virus	-0.937758	3.73289	0.0275352	0.125848	genus	Minimal	S3_S2	1	0	0	0
Neoasaia	-0.886414	8.53693	0.0275313	0.125848	genus	Minimal	S3_S2	1	0	0	0
Rubrivivax	-0.328839	9.71755	0.0284139	0.129419	genus	Minimal	S3_S2	1	0	0	0
Grimontia	-0.418446	8.48393	0.0287606	0.130181	genus	Minimal	S3_S2	1	0	0	0
Rhodopirellula	-0.425753	8.56088	0.0301476	0.13546	genus	Minimal	S3_S2	1	0	0	0
Mycolicibacter	-0.377839	9.5006	0.0305015	0.136589	genus	Minimal	S3_S2	1	0	0	0
Anaplasma	-0.4723	7.56155	0.0306571	0.136825	genus	Minimal	S3_S2	1	0	0	0
T4virus	-0.798012	7.34711	0.030765	0.136848	genus	Minimal	S3_S2	1	0	0	0
Vogesella	-0.31956	9.51387	0.030868	0.136848	genus	Minimal	S3_S2	1	0	0	0
Kozakia	-0.367082	8.62202	0.0313002	0.138215	genus	Minimal	S3_S2	1	0	0	0
Lutibacter	0.387591	9.8235	0.0314438	0.138215	genus	Minimal	S3_S2	1	0	0	0
Cyprinivirus	-0.7126	3.49674	0.031488	0.138215	genus	Minimal	S3_S2	1	0	0	0
Acaryochloris	0.35404	8.87885	0.0317339	0.138431	genus	Minimal	S3_S2	1	0	0	0
L5virus	-0.699684	6.39442	0.0317619	0.138431	genus	Minimal	S3_S2	1	0	0	0
Diaphorobacter	-0.5701	6.15121	0.0318494	0.138431	genus	Minimal	S3_S2	1	0	0	0
Orientia	-0.444909	7.50865	0.0328328	0.14224	genus	Minimal	S3_S2	1	0	0	0
Parvimonas	-0.318337	10.55	0.0331173	0.143007	genus	Minimal	S3_S2	1	0	0	0
Betacoronavirus	0.691856	0.952463	0.0421739	0.17049	genus	Minimal	S3_S2	0	0	0	0
Sandaracinus	-0.43241	10.0063	0.034027	0.146125	genus	Minimal	S3_S2	1	0	0	0
Cellulophaga	0.337012	10.4218	0.0340592	0.146125	genus	Minimal	S3_S2	1	0	0	0
Thermobispora	-0.387861	9.11454	0.0342062	0.146284	genus	Minimal	S3_S2	1	0	0	0
Orthonairovirus	-0.919527	2.34666	0.037327	0.157104	genus	Minimal	S3_S2	0	0	0	0
Pbunavirus	-0.987533	2.91524	0.0365876	0.155179	genus	Minimal	S3_S2	0	0	0	0
Basilea	-0.373159	7.60549	0.0358943	0.153011	genus	Minimal	S3_S2	1	0	0	0
Frischella	-0.414295	7.9314	0.0366363	0.155179	genus	Minimal	S3_S2	1	0	0	0
Auraticoccus	-0.386194	9.08006	0.037242	0.157104	genus	Minimal	S3_S2	1	0	0	0
Salimicrobium	-0.302004	9.01476	0.0376667	0.158034	genus	Minimal	S3_S2	1	0	0	0
Proboscivirus	1.00134	3.0682	0.0391924	0.162076	genus	Minimal	S3_S2	1	0	1	0
Candidatus Tremblaya	0.739351	2.53408	0.0392395	0.162076	genus	Minimal	S3_S2	0	0	0	0
Enterococcus	-1.57582	15.2163	0.0383839	0.160536	genus	Minimal	S3_S2	1	0	1	0
Rsl2virus	-0.691765	3.00351	0.0387267	0.161118	genus	Minimal	S3_S2	1	0	0	0
Desulfohalobium	-0.291298	8.8868	0.0387653	0.161118	genus	Minimal	S3_S2	1	0	0	0
Candidatus Kuenenia	-0.350595	8.71596	0.0395478	0.162844	genus	Minimal	S3_S2	1	0	0	0
Rb49virus	-2.03967	3.59054	0.0402559	0.164463	genus	Minimal	S3_S2	1	0	1	0
Thermodesulfobium	0.430758	9.32587	0.0401719	0.164463	genus	Minimal	S3_S2	1	0	0	0
Shinella	-0.345507	9.5414	0.040312	0.164463	genus	Minimal	S3_S2	1	0	0	0
Ascovirus	0.953439	1.72994	0.0540202	0.205447	genus	Minimal	S3_S2	0	0	0	0
Syntrophobacter	-0.293835	9.794	0.0415196	0.168872	genus	Minimal	S3_S2	1	0	0	0
T5virus	-0.749821	3.68677	0.0418898	0.169858	genus	Minimal	S3_S2	1	0	0	0
Marinobacterium	-0.359738	8.9928	0.042326	0.170587	genus	Minimal	S3_S2	1	0	0	0
Verminephrobacter	-0.343251	9.13815	0.0442173	0.177671	genus	Minimal	S3_S2	1	0	0	0
Thermobifida	-0.368225	9.0223	0.0461561	0.184535	genus	Minimal	S3_S2	1	0	0	0
Salinarchaeum	-0.407488	7.49527	0.0462911	0.184535	genus	Minimal	S3_S2	1	0	0	0
Salinisphaera	-0.287631	9.08669	0.0463418	0.184535	genus	Minimal	S3_S2	1	0	0	0
Cp51virus	-0.819044	2.66853	0.0467158	0.185469	genus	Minimal	S3_S2	0	0	0	0
Mordavella	-1.05448	14.66	0.0472574	0.186507	genus	Minimal	S3_S2	1	0	1	0
Methylobacillus	0.392205	8.65324	0.0473068	0.186507	genus	Minimal	S3_S2	1	0	0	0
Lachnoclostridium	-1.01788	17.1661	0.047398	0.186507	genus	Minimal	S3_S2	1	0	1	0
Candidatus Puniceispirillum	-0.347686	7.84869	0.0476327	0.186877	genus	Minimal	S3_S2	1	0	0	0
Oligella	-0.328606	7.44334	0.0483668	0.1892	genus	Minimal	S3_S2	1	0	0	0
P12002virus	-0.940058	1.50701	0.0605433	0.223714	genus	Minimal	S3_S2	0	0	0	0
Rhadinovirus	0.70013	2.69884	0.0524464	0.202772	genus	Minimal	S3_S2	0	0	0	0
Hk578virus	-1.32791	2.31027	0.05316	0.204936	genus	Minimal	S3_S2	0	0	1	0
Avulavirus	-0.765448	0.984994	0.0663665	0.238561	genus	Minimal	S3_S2	0	0	0	0
Carboxydocella	-0.265411	10.5533	0.0500393	0.195168	genus	Minimal	S3_S2	1	0	0	0
Alkalilimnicola	-0.299526	9.21803	0.0505586	0.196617	genus	Minimal	S3_S2	1	0	0	0
Eikenella	-0.368249	8.62389	0.0507166	0.196656	genus	Minimal	S3_S2	1	0	0	0
Candidatus Azobacteroides	-0.334738	10.2577	0.0534686	0.205447	genus	Minimal	S3_S2	1	0	0	0
Methylophaga	-0.765286	8.54912	0.0537766	0.205447	genus	Minimal	S3_S2	1	0	0	0
Marinovum	-0.329574	9.48866	0.054162	0.205447	genus	Minimal	S3_S2	1	0	0	0
Soupsvirus	-0.815392	3.86965	0.0542096	0.205447	genus	Minimal	S3_S2	1	0	0	0
Turneriella	-0.310924	8.46563	0.0542194	0.205447	genus	Minimal	S3_S2	1	0	0	0
Roseovarius	-0.328262	8.76604	0.0549021	0.207443	genus	Minimal	S3_S2	1	0	0	0
Alphatorquevirus	0.984718	1.63657	0.0723252	0.251833	genus	Minimal	S3_S2	0	0	0	0
Hirschia	-0.500238	7.87312	0.0559841	0.210468	genus	Minimal	S3_S2	1	0	0	0
Kiritimatiella	-0.350209	10.0307	0.0560194	0.210468	genus	Minimal	S3_S2	1	0	0	0
Betaentomopoxvirus	0.683903	4.92721	0.0639965	0.232555	genus	Minimal	S3_S2	1	0	0	0
Thermincola	-0.316413	10.0431	0.0573754	0.214956	genus	Minimal	S3_S2	1	0	0	0
Oceanithermus	-0.316949	9.78301	0.0585707	0.218692	genus	Minimal	S3_S2	1	0	0	0
Natronococcus	-0.363501	7.44924	0.0587016	0.218692	genus	Minimal	S3_S2	1	0	0	0
Moorea	-0.265482	9.33941	0.0597538	0.221991	genus	Minimal	S3_S2	1	0	0	0
Silviavirus	0.653256	3.3626	0.0605541	0.223714	genus	Minimal	S3_S2	1	0	0	0
Thiohalobacter	-0.298527	9.65458	0.0611022	0.225052	genus	Minimal	S3_S2	1	0	0	0
Saccharopolyspora	-0.839672	9.57337	0.0612548	0.225052	genus	Minimal	S3_S2	1	0	0	0
Ezakiella	0.281337	10.089	0.0614721	0.225228	genus	Minimal	S3_S2	1	0	0	0
Orthohantavirus	0.746267	1.37241	0.0867944	0.280243	genus	Minimal	S3_S2	0	0	0	0
Candidatus Ruthia	-0.651575	7.33656	0.0618273	0.225908	genus	Minimal	S3_S2	1	0	0	0
Blastococcus	-0.275486	9.41047	0.0626598	0.228322	genus	Minimal	S3_S2	1	0	0	0
Butyrivibrio	-0.961479	15.0044	0.065035	0.235685	genus	Minimal	S3_S2	1	0	0	0
Caulimovirus	0.765952	1.8201	0.0733411	0.251833	genus	Minimal	S3_S2	0	0	0	0
Roseburia	-0.939406	16.1605	0.0656347	0.237212	genus	Minimal	S3_S2	1	0	0	0
Nocardioides	-0.267449	11.2125	0.0658352	0.237292	genus	Minimal	S3_S2	1	0	0	0
Candidatus Fokinia	-0.434413	5.86866	0.0667452	0.239275	genus	Minimal	S3_S2	1	0	0	0
Waddlia	-0.442245	7.18489	0.0671087	0.239932	genus	Minimal	S3_S2	1	0	0	0
Methanothrix	-0.316214	9.09516	0.0680316	0.242579	genus	Minimal	S3_S2	1	0	0	0
Micropruina	-0.27125	9.6499	0.0686459	0.244115	genus	Minimal	S3_S2	1	0	0	0
Desulfobacula	-0.282748	9.40832	0.0692817	0.245719	genus	Minimal	S3_S2	1	0	0	0
Pepy6virus	-1.16849	3.26538	0.0731113	0.251833	genus	Minimal	S3_S2	1	0	1	0
N4virus	-0.559568	5.13477	0.0705033	0.249387	genus	Minimal	S3_S2	1	0	0	0
Microvirga	-0.277638	10.4868	0.0706937	0.249397	genus	Minimal	S3_S2	1	0	0	0
Aquifex	0.434041	7.72692	0.0714592	0.251431	genus	Minimal	S3_S2	1	0	0	0
Microcystis	0.313408	9.92213	0.07209	0.251833	genus	Minimal	S3_S2	1	0	0	0
[truncated: 13,617 more rows]

## Sheet: Dataset S3
Dataset S3. Results from microbiome (phylum and genus level) differential abundance testing between treatment group, for each sampling time point
Taxon	logFC	AveExpr	P.Value	adj.P.Val	Taxa_level	Time_Point (S1=Wean/Tranport-0dpw; S2=Pre-PRRSv Vaccine-9daypostweaning; S3=Pre-PRRSv Challenge-44dpw; S4=Pre-AMU Start-49dpw, S5=AMU End-79dpw and Market-149dpw)	Comparision	AveExpr >=3 (1=Yes, 0=No)	Statistically significant? (1=Yes, 0=No)	LogFC >±1 (1=Yes, 0=No)	Statistically significant and LogFC>±1 (1=Yes, 0=No)
Dictyoglomi	-0.969137	7.93615	0.0218923	0.50942	phylum	S1	Moderate_Minimal	1	0	0	0
Caldiserica	-0.979867	6.54904	0.0372473	0.50942	phylum	S1	Moderate_Minimal	1	0	0	0
Tenericutes	-0.805703	13.1855	0.0471605	0.50942	phylum	S1	Moderate_Minimal	1	0	0	0
Candidatus Cloacimonetes	-0.767529	6.79366	0.0598756	0.50942	phylum	S1	Moderate_Minimal	1	0	0	0
Candidatus Micrarchaeota	-1.49129	4.66944	0.0643654	0.50942	phylum	S1	Moderate_Minimal	1	0	1	0
Firmicutes	-0.660888	21.6307	0.0800847	0.50942	phylum	S1	Moderate_Minimal	1	0	0	0
Actinobacteria	-0.62301	19.5648	0.0869741	0.50942	phylum	S1	Moderate_Minimal	1	0	0	0
Spirochaetes	-0.634301	14.7138	0.166912	0.568427	phylum	S1	Moderate_Minimal	1	0	0	0
Cyanobacteria	-0.456531	14.8293	0.181728	0.568427	phylum	S1	Moderate_Minimal	1	0	0	0
Thermodesulfobacteria	-0.468415	9.10311	0.185652	0.568427	phylum	S1	Moderate_Minimal	1	0	0	0
Verrucomicrobia	-1.08217	14.3306	0.208962	0.568427	phylum	S1	Moderate_Minimal	1	0	1	0
Armatimonadetes	-0.527038	9.8653	0.230587	0.568427	phylum	S1	Moderate_Minimal	1	0	0	0
Lentisphaerae	-1.02642	13.784	0.231632	0.568427	phylum	S1	Moderate_Minimal	1	0	1	0
Proteobacteria	-0.377834	20.7017	0.238179	0.568427	phylum	S1	Moderate_Minimal	1	0	0	0
Crenarchaeota	-0.394086	10.6625	0.239268	0.568427	phylum	S1	Moderate_Minimal	1	0	0	0
Fusobacteria	-0.52047	13.9941	0.257671	0.568427	phylum	S1	Moderate_Minimal	1	0	0	0
Candidatus Saccharibacteria	-0.495835	8.5242	0.284288	0.568427	phylum	S1	Moderate_Minimal	1	0	0	0
Aquificae	-0.484873	10.926	0.286169	0.568427	phylum	S1	Moderate_Minimal	1	0	0	0
Nitrospirae	-0.402737	11.1824	0.311034	0.568427	phylum	S1	Moderate_Minimal	1	0	0	0
Chrysiogenetes	-0.416066	9.34303	0.32712	0.568427	phylum	S1	Moderate_Minimal	1	0	0	0
Kiritimatiellaeota	-0.529178	9.70949	0.332678	0.568427	phylum	S1	Moderate_Minimal	1	0	0	0
Synergistetes	0.757955	18.1574	0.350832	0.568427	phylum	S1	Moderate_Minimal	1	0	0	0
Thermotogae	-0.369983	12.0188	0.362128	0.568427	phylum	S1	Moderate_Minimal	1	0	0	0
Ignavibacteriae	-0.38172	9.57357	0.363808	0.568427	phylum	S1	Moderate_Minimal	1	0	0	0
Candidatus Korarchaeota	-0.545749	3.7141	0.367493	0.568427	phylum	S1	Moderate_Minimal	1	0	0	0
Elusimicrobia	-0.623481	10.4869	0.373072	0.568427	phylum	S1	Moderate_Minimal	1	0	0	0
Thaumarchaeota	-0.421488	9.05227	0.37433	0.568427	phylum	S1	Moderate_Minimal	1	0	0	0
Deinococcus-Thermus	-0.343835	14.0511	0.402209	0.588949	phylum	S1	Moderate_Minimal	1	0	0	0
Acidobacteria	-0.348148	13.0097	0.420076	0.593901	phylum	S1	Moderate_Minimal	1	0	0	0
Planctomycetes	-0.319087	13.4941	0.471947	0.63399	phylum	S1	Moderate_Minimal	1	0	0	0
Fibrobacteres	-0.37559	10.5534	0.496549	0.63399	phylum	S1	Moderate_Minimal	1	0	0	0
Chlamydiae	-0.359787	10.6136	0.51146	0.63399	phylum	S1	Moderate_Minimal	1	0	0	0
Gemmatimonadetes	-0.319047	10.9086	0.520037	0.63399	phylum	S1	Moderate_Minimal	1	0	0	0
Chlorobi	-0.312551	13.0603	0.525748	0.63399	phylum	S1	Moderate_Minimal	1	0	0	0
Chloroflexi	-0.254702	13.8533	0.587954	0.688746	phylum	S1	Moderate_Minimal	1	0	0	0
Calditrichaeota	-0.232514	9.36943	0.617699	0.70349	phylum	S1	Moderate_Minimal	1	0	0	0
Deferribacteres	-0.121676	10.7109	0.731383	0.810451	phylum	S1	Moderate_Minimal	1	0	0	0
Chordata	0.0686994	16.7248	0.800017	0.863176	phylum	S1	Moderate_Minimal	1	0	0	0
Bacteroidetes	-0.108199	20.754	0.85218	0.888583	phylum	S1	Moderate_Minimal	1	0	0	0
Euryarchaeota	0.076979	18.5723	0.882644	0.888583	phylum	S1	Moderate_Minimal	1	0	0	0
Coprothermobacterota	-0.0690343	7.2568	0.888583	0.888583	phylum	S1	Moderate_Minimal	1	0	0	0
Lentisphaerae	-3.07125	13.784	0.000785414	0.032202	phylum	S1	Intensive_Minimal	1	1	1	1
Synergistetes	-2.32505	18.1574	0.00610217	0.125094	phylum	S1	Intensive_Minimal	1	0	1	0
Chordata	0.590638	16.7248	0.0342226	0.399611	phylum	S1	Intensive_Minimal	1	0	0	0
Verrucomicrobia	-1.64078	14.3306	0.0599331	0.399611	phylum	S1	Intensive_Minimal	1	0	1	0
Firmicutes	-0.690912	21.6307	0.0677731	0.399611	phylum	S1	Intensive_Minimal	1	0	0	0
Dictyoglomi	-0.744325	7.93615	0.0744091	0.399611	phylum	S1	Intensive_Minimal	1	0	0	0
Fibrobacteres	-0.967997	10.5534	0.0846014	0.399611	phylum	S1	Intensive_Minimal	1	0	0	0
Candidatus Micrarchaeota	-1.34273	4.66944	0.0945138	0.399611	phylum	S1	Intensive_Minimal	1	0	1	0
Calditrichaeota	-0.771958	9.36943	0.102708	0.399611	phylum	S1	Intensive_Minimal	1	0	0	0
Chlorobi	-0.767366	13.0603	0.123922	0.399611	phylum	S1	Intensive_Minimal	1	0	0	0
Planctomycetes	-0.67652	13.4941	0.131518	0.399611	phylum	S1	Intensive_Minimal	1	0	0	0
Nitrospirae	-0.589869	11.1824	0.140744	0.399611	phylum	S1	Intensive_Minimal	1	0	0	0
Kiritimatiellaeota	-0.798507	9.70949	0.146786	0.399611	phylum	S1	Intensive_Minimal	1	0	0	0
Spirochaetes	-0.663613	14.7138	0.148612	0.399611	phylum	S1	Intensive_Minimal	1	0	0	0
Gemmatimonadetes	-0.691331	10.9086	0.167348	0.399611	phylum	S1	Intensive_Minimal	1	0	0	0
Euryarchaeota	-0.725793	18.5723	0.169004	0.399611	phylum	S1	Intensive_Minimal	1	0	0	0
Bacteroidetes	-0.784555	20.754	0.181474	0.399611	phylum	S1	Intensive_Minimal	1	0	0	0
Aquificae	-0.608664	10.926	0.182392	0.399611	phylum	S1	Intensive_Minimal	1	0	0	0
Armatimonadetes	-0.576671	9.8653	0.190387	0.399611	phylum	S1	Intensive_Minimal	1	0	0	0
Ignavibacteriae	-0.540706	9.57357	0.200635	0.399611	phylum	S1	Intensive_Minimal	1	0	0	0
Caldiserica	-0.575229	6.54904	0.213188	0.399611	phylum	S1	Intensive_Minimal	1	0	0	0
Cyanobacteria	-0.418758	14.8293	0.219776	0.399611	phylum	S1	Intensive_Minimal	1	0	0	0
Thermotogae	-0.495511	12.0188	0.224172	0.399611	phylum	S1	Intensive_Minimal	1	0	0	0
Crenarchaeota	-0.377928	10.6625	0.25875	0.422777	phylum	S1	Intensive_Minimal	1	0	0	0
Acidobacteria	-0.480682	13.0097	0.267368	0.422777	phylum	S1	Intensive_Minimal	1	0	0	0
Chloroflexi	-0.523695	13.8533	0.268102	0.422777	phylum	S1	Intensive_Minimal	1	0	0	0
Candidatus Cloacimonetes	-0.435307	6.79366	0.278609	0.423073	phylum	S1	Intensive_Minimal	1	0	0	0
Tenericutes	-0.415366	13.1855	0.297383	0.435454	phylum	S1	Intensive_Minimal	1	0	0	0
Fusobacteria	-0.454115	13.9941	0.322419	0.455834	phylum	S1	Intensive_Minimal	1	0	0	0
Deinococcus-Thermus	-0.388029	14.0511	0.345059	0.471581	phylum	S1	Intensive_Minimal	1	0	0	0
Coprothermobacterota	-0.40995	7.2568	0.407416	0.537811	phylum	S1	Intensive_Minimal	1	0	0	0
Chrysiogenetes	-0.341906	9.34303	0.419755	0.537811	phylum	S1	Intensive_Minimal	1	0	0	0
Proteobacteria	-0.22621	20.7017	0.477591	0.590349	phylum	S1	Intensive_Minimal	1	0	0	0
Thermodesulfobacteria	-0.241201	9.10311	0.492025	0.590349	phylum	S1	Intensive_Minimal	1	0	0	0
Thaumarchaeota	-0.316371	9.05227	0.503956	0.590349	phylum	S1	Intensive_Minimal	1	0	0	0
Actinobacteria	-0.225689	19.5648	0.528631	0.602052	phylum	S1	Intensive_Minimal	1	0	0	0
Deferribacteres	-0.197401	10.7109	0.578035	0.640526	phylum	S1	Intensive_Minimal	1	0	0	0
Candidatus Korarchaeota	-0.276457	3.7141	0.646707	0.697762	phylum	S1	Intensive_Minimal	1	0	0	0
Elusimicrobia	-0.214834	10.4869	0.757869	0.796734	phylum	S1	Intensive_Minimal	1	0	0	0
Chlamydiae	-0.0577012	10.6136	0.915918	0.938816	phylum	S1	Intensive_Minimal	1	0	0	0
Candidatus Saccharibacteria	0.0301961	8.5242	0.947632	0.947632	phylum	S1	Intensive_Minimal	1	0	0	0
Synergistetes	-3.08301	18.1574	0.000429368	0.0176041	phylum	S1	Intensive_Moderate	1	1	1	1
Lentisphaerae	-2.04483	13.784	0.0201679	0.413442	phylum	S1	Intensive_Moderate	1	0	1	0
Chordata	0.521939	16.7248	0.0597713	0.816874	phylum	S1	Intensive_Moderate	1	0	0	0
Euryarchaeota	-0.802772	18.5723	0.129187	0.961177	phylum	S1	Intensive_Moderate	1	0	0	0
Bacteroidetes	-0.676356	20.754	0.247986	0.961177	phylum	S1	Intensive_Moderate	1	0	0	0
Calditrichaeota	-0.539444	9.36943	0.250096	0.961177	phylum	S1	Intensive_Moderate	1	0	0	0
Candidatus Saccharibacteria	0.526031	8.5242	0.256408	0.961177	phylum	S1	Intensive_Moderate	1	0	0	0
Actinobacteria	0.39732	19.5648	0.269804	0.961177	phylum	S1	Intensive_Moderate	1	0	0	0
Fibrobacteres	-0.592407	10.5534	0.285594	0.961177	phylum	S1	Intensive_Moderate	1	0	0	0
Tenericutes	0.390337	13.1855	0.327061	0.961177	phylum	S1	Intensive_Moderate	1	0	0	0
Chlorobi	-0.454816	13.0603	0.357194	0.961177	phylum	S1	Intensive_Moderate	1	0	0	0
Caldiserica	0.404638	6.54904	0.378864	0.961177	phylum	S1	Intensive_Moderate	1	0	0	0
Candidatus Cloacimonetes	0.332222	6.79366	0.406862	0.961177	phylum	S1	Intensive_Moderate	1	0	0	0
Planctomycetes	-0.357432	13.4941	0.420768	0.961177	phylum	S1	Intensive_Moderate	1	0	0	0
Gemmatimonadetes	-0.372284	10.9086	0.453301	0.961177	phylum	S1	Intensive_Moderate	1	0	0	0
Coprothermobacterota	-0.340916	7.2568	0.490282	0.961177	phylum	S1	Intensive_Moderate	1	0	0	0
Verrucomicrobia	-0.558603	14.3306	0.513561	0.961177	phylum	S1	Intensive_Moderate	1	0	0	0
Thermodesulfobacteria	0.227214	9.10311	0.51733	0.961177	phylum	S1	Intensive_Moderate	1	0	0	0
Elusimicrobia	0.408647	10.4869	0.558226	0.961177	phylum	S1	Intensive_Moderate	1	0	0	0
Chloroflexi	-0.268993	13.8533	0.567267	0.961177	phylum	S1	Intensive_Moderate	1	0	0	0
Chlamydiae	0.302086	10.6136	0.581146	0.961177	phylum	S1	Intensive_Moderate	1	0	0	0
Dictyoglomi	0.224812	7.93615	0.583125	0.961177	phylum	S1	Intensive_Moderate	1	0	0	0
Candidatus Korarchaeota	0.269293	3.7141	0.662021	0.961177	phylum	S1	Intensive_Moderate	1	0	0	0
Kiritimatiellaeota	-0.269329	9.70949	0.620451	0.961177	phylum	S1	Intensive_Moderate	1	0	0	0
Proteobacteria	0.151623	20.7017	0.633467	0.961177	phylum	S1	Intensive_Moderate	1	0	0	0
Nitrospirae	-0.187132	11.1824	0.636131	0.961177	phylum	S1	Intensive_Moderate	1	0	0	0
Ignavibacteriae	-0.158986	9.57357	0.704044	0.961177	phylum	S1	Intensive_Moderate	1	0	0	0
Thermotogae	-0.125528	12.0188	0.756081	0.961177	phylum	S1	Intensive_Moderate	1	0	0	0
Acidobacteria	-0.132534	13.0097	0.758066	0.961177	phylum	S1	Intensive_Moderate	1	0	0	0
Aquificae	-0.123791	10.926	0.78398	0.961177	phylum	S1	Intensive_Moderate	1	0	0	0
Thaumarchaeota	0.105118	9.05227	0.823846	0.961177	phylum	S1	Intensive_Moderate	1	0	0	0
Deferribacteres	-0.0757247	10.7109	0.830749	0.961177	phylum	S1	Intensive_Moderate	1	0	0	0
Candidatus Micrarchaeota	0.148564	4.66944	0.850662	0.961177	phylum	S1	Intensive_Moderate	1	0	0	0
Chrysiogenetes	0.07416	9.34303	0.860534	0.961177	phylum	S1	Intensive_Moderate	1	0	0	0
Fusobacteria	0.0663552	13.9941	0.884344	0.961177	phylum	S1	Intensive_Moderate	1	0	0	0
Armatimonadetes	-0.0496328	9.8653	0.909299	0.961177	phylum	S1	Intensive_Moderate	1	0	0	0
Cyanobacteria	0.0377726	14.8293	0.911029	0.961177	phylum	S1	Intensive_Moderate	1	0	0	0
Deinococcus-Thermus	-0.0441941	14.0511	0.913884	0.961177	phylum	S1	Intensive_Moderate	1	0	0	0
Firmicutes	-0.030024	21.6307	0.935386	0.961177	phylum	S1	Intensive_Moderate	1	0	0	0
Spirochaetes	-0.0293123	14.7138	0.948452	0.961177	phylum	S1	Intensive_Moderate	1	0	0	0
Crenarchaeota	0.0161585	10.6625	0.961177	0.961177	phylum	S1	Intensive_Moderate	1	0	0	0
Kiritimatiellaeota	-0.718873	9.84857	8e-05	0.00264218	phylum	S2	Moderate_Minimal	1	1	0	0
Thermodesulfobacteria	-0.561432	9.79303	0.0001861	0.00264218	phylum	S2	Moderate_Minimal	1	1	0	0
Verrucomicrobia	-0.558161	13.6646	0.00019333	0.00264218	phylum	S2	Moderate_Minimal	1	1	0	0
Chrysiogenetes	-0.641932	9.59325	0.000453152	0.00310684	phylum	S2	Moderate_Minimal	1	1	0	0
Deinococcus-Thermus	-0.554733	14.1788	0.000517105	0.00310684	phylum	S2	Moderate_Minimal	1	1	0	0
Synergistetes	-0.744627	13.6117	0.00053581	0.00310684	phylum	S2	Moderate_Minimal	1	1	0	0
Acidobacteria	-0.505457	13.2291	0.00056284	0.00310684	phylum	S2	Moderate_Minimal	1	1	0	0
Chlorobi	-0.50371	13.4545	0.000606213	0.00310684	phylum	S2	Moderate_Minimal	1	1	0	0
Planctomycetes	-0.528781	13.467	0.000993698	0.00447429	phylum	S2	Moderate_Minimal	1	1	0	0
Gemmatimonadetes	-0.572306	11.3211	0.00109307	0.00447429	phylum	S2	Moderate_Minimal	1	1	0	0
Crenarchaeota	-0.502148	10.8741	0.00128541	0.00447429	phylum	S2	Moderate_Minimal	1	1	0	0
Armatimonadetes	-0.504243	10.4824	0.00130955	0.00447429	phylum	S2	Moderate_Minimal	1	1	0	0
Lentisphaerae	-0.580711	11.6186	0.00168832	0.00532469	phylum	S2	Moderate_Minimal	1	1	0	0
Elusimicrobia	-0.462409	10.375	0.00274679	0.00804417	phylum	S2	Moderate_Minimal	1	1	0	0
Calditrichaeota	-0.512313	9.4416	0.00298586	0.00813351	phylum	S2	Moderate_Minimal	1	1	0	0
Nitrospirae	-0.483422	11.4249	0.00317405	0.00813351	phylum	S2	Moderate_Minimal	1	1	0	0
Proteobacteria	-0.586581	20.1966	0.00662974	0.0159894	phylum	S2	Moderate_Minimal	1	1	0	0
Cyanobacteria	-0.370686	15.542	0.00840843	0.01825	phylum	S2	Moderate_Minimal	1	1	0	0
Bacteroidetes	-0.52036	19.6578	0.00860749	0.01825	phylum	S2	Moderate_Minimal	1	1	0	0
Candidatus Cloacimonetes	-0.533079	8.60953	0.00890245	0.01825	phylum	S2	Moderate_Minimal	1	1	0	0
Coprothermobacterota	-0.674515	7.74662	0.0111465	0.021558	phylum	S2	Moderate_Minimal	1	1	0	0
Chordata	-0.405934	16.5231	0.0115742	0.021558	phylum	S2	Moderate_Minimal	1	1	0	0
Thermotogae	-0.422588	12.8243	0.0120935	0.021558	phylum	S2	Moderate_Minimal	1	1	0	0
Euryarchaeota	-1.2054	17.9363	0.0146244	0.0249834	phylum	S2	Moderate_Minimal	1	1	1	1
Chloroflexi	-0.456435	14.149	0.0157203	0.0257812	phylum	S2	Moderate_Minimal	1	1	0	0
Candidatus Saccharibacteria	-1.19766	9.56329	0.0183387	0.0289187	phylum	S2	Moderate_Minimal	1	1	1	1
Tenericutes	-0.435678	14.4714	0.0197823	0.0289438	phylum	S2	Moderate_Minimal	1	1	0	0
Ignavibacteriae	-0.36802	10.5934	0.0199136	0.0289438	phylum	S2	Moderate_Minimal	1	1	0	0
Aquificae	-0.377472	11.6629	0.0204725	0.0289438	phylum	S2	Moderate_Minimal	1	1	0	0
Actinobacteria	-0.410683	19.5745	0.0238099	0.0325401	phylum	S2	Moderate_Minimal	1	1	0	0
Dictyoglomi	-0.400138	9.46586	0.0279141	0.0369187	phylum	S2	Moderate_Minimal	1	1	0	0
Chlamydiae	-1.64088	12.8208	0.0343885	0.0440603	phylum	S2	Moderate_Minimal	1	1	1	1
Deferribacteres	-0.303514	10.9717	0.0588626	0.0731323	phylum	S2	Moderate_Minimal	1	0	0	0
Candidatus Micrarchaeota	-0.865333	5.96802	0.0757019	0.0912876	phylum	S2	Moderate_Minimal	1	0	0	0
Fibrobacteres	-0.53988	11.7561	0.0853847	0.100022	phylum	S2	Moderate_Minimal	1	0	0	0
Spirochaetes	-0.546589	15.7893	0.114746	0.130683	phylum	S2	Moderate_Minimal	1	0	0	0
Fusobacteria	-0.256109	14.43	0.147915	0.163906	phylum	S2	Moderate_Minimal	1	0	0	0
Caldiserica	-0.251623	8.37065	0.18839	0.203263	phylum	S2	Moderate_Minimal	1	0	0	0
Thaumarchaeota	-0.205672	9.75723	0.258621	0.271883	phylum	S2	Moderate_Minimal	1	0	0	0
Firmicutes	-0.167463	22.8771	0.505985	0.518634	phylum	S2	Moderate_Minimal	1	0	0	0
Candidatus Korarchaeota	-0.193666	3.35839	0.648968	0.648968	phylum	S2	Moderate_Minimal	1	0	0	0
Thermodesulfobacteria	-0.657283	9.79303	2.18e-05	0.000893521	phylum	S2	Intensive_Minimal	1	1	0	0
Tenericutes	-0.640524	14.4714	0.000982239	0.0201359	phylum	S2	Intensive_Minimal	1	1	0	0
Dictyoglomi	-0.589267	9.46586	0.00177421	0.0211793	phylum	S2	Intensive_Minimal	1	1	0	0
Ignavibacteriae	-0.493173	10.5934	0.00239545	0.0211793	phylum	S2	Intensive_Minimal	1	1	0	0
Fusobacteria	-0.56043	14.43	0.00258284	0.0211793	phylum	S2	Intensive_Minimal	1	1	0	0
Cyanobacteria	-0.404587	15.542	0.0043458	0.0261626	phylum	S2	Intensive_Minimal	1	1	0	0
Elusimicrobia	-0.436228	10.375	0.00446678	0.0261626	phylum	S2	Intensive_Minimal	1	1	0	0
Caldiserica	-0.5369	8.37065	0.00695577	0.0345938	phylum	S2	Intensive_Minimal	1	1	0	0
Aquificae	-0.430078	11.6629	0.00896531	0.0345938	phylum	S2	Intensive_Minimal	1	1	0	0
Thermotogae	-0.44028	12.8243	0.00917783	0.0345938	phylum	S2	Intensive_Minimal	1	1	0	0
Crenarchaeota	-0.395467	10.8741	0.00928127	0.0345938	phylum	S2	Intensive_Minimal	1	1	0	0
Chordata	-0.396664	16.5231	0.0134415	0.0459251	phylum	S2	Intensive_Minimal	1	1	0	0
Candidatus Micrarchaeota	-1.14489	5.96802	0.020672	0.0651962	phylum	S2	Intensive_Minimal	1	0	1	0
Chlamydiae	-1.76457	12.8208	0.0235431	0.0689477	phylum	S2	Intensive_Minimal	1	0	1	0
Coprothermobacterota	-0.572195	7.74662	0.0293296	0.0794169	phylum	S2	Intensive_Minimal	1	0	0	0
Deferribacteres	-0.346099	10.9717	0.0324277	0.0794169	phylum	S2	Intensive_Minimal	1	0	0	0
Calditrichaeota	-0.354883	9.4416	0.0339287	0.0794169	phylum	S2	Intensive_Minimal	1	0	0	0
Chlorobi	-0.294167	13.4545	0.034866	0.0794169	phylum	S2	Intensive_Minimal	1	0	0	0
Lentisphaerae	-0.370638	11.6186	0.0371086	0.0800765	phylum	S2	Intensive_Minimal	1	0	0	0
Kiritimatiellaeota	-0.345373	9.84857	0.0397388	0.0814646	phylum	S2	Intensive_Minimal	1	0	0	0
Proteobacteria	-0.394004	20.1966	0.060925	0.118949	phylum	S2	Intensive_Minimal	1	0	0	0
Verrucomicrobia	-0.240007	13.6646	0.0830982	0.151317	phylum	S2	Intensive_Minimal	1	0	0	0
Candidatus Saccharibacteria	-0.856137	9.56329	0.0859064	0.151317	phylum	S2	Intensive_Minimal	1	0	0	0
Firmicutes	-0.436173	22.8771	0.0885757	0.151317	phylum	S2	Intensive_Minimal	1	0	0	0
Nitrospirae	-0.259649	11.4249	0.0983075	0.15948	phylum	S2	Intensive_Minimal	1	0	0	0
Synergistetes	-0.328429	13.6117	0.102669	0.15948	phylum	S2	Intensive_Minimal	1	0	0	0
Deinococcus-Thermus	-0.241786	14.1788	0.105553	0.15948	phylum	S2	Intensive_Minimal	1	0	0	0
Chrysiogenetes	-0.273753	9.59325	0.108913	0.15948	phylum	S2	Intensive_Minimal	1	0	0	0
Acidobacteria	-0.212723	13.2291	0.120428	0.170261	phylum	S2	Intensive_Minimal	1	0	0	0
Planctomycetes	-0.229642	13.467	0.128712	0.173338	phylum	S2	Intensive_Minimal	1	0	0	0
Bacteroidetes	-0.289476	19.6578	0.13106	0.173338	phylum	S2	Intensive_Minimal	1	0	0	0
Gemmatimonadetes	-0.243085	11.3211	0.14069	0.180259	phylum	S2	Intensive_Minimal	1	0	0	0
Armatimonadetes	-0.206303	10.4824	0.162871	0.198294	phylum	S2	Intensive_Minimal	1	0	0	0
Thaumarchaeota	-0.253918	9.75723	0.165031	0.198294	phylum	S2	Intensive_Minimal	1	0	0	0
Spirochaetes	-0.474368	15.7893	0.169275	0.198294	phylum	S2	Intensive_Minimal	1	0	0	0
Candidatus Cloacimonetes	-0.244816	8.60953	0.212465	0.241974	phylum	S2	Intensive_Minimal	1	0	0	0
Euryarchaeota	-0.514838	17.9363	0.28081	0.311168	phylum	S2	Intensive_Minimal	1	0	0	0
Actinobacteria	-0.187041	19.5745	0.289819	0.3127	phylum	S2	Intensive_Minimal	1	0	0	0
Chloroflexi	-0.118595	14.149	0.514531	0.540918	phylum	S2	Intensive_Minimal	1	0	0	0
Fibrobacteres	-0.176481	11.7561	0.566833	0.581004	phylum	S2	Intensive_Minimal	1	0	0	0
Candidatus Korarchaeota	-0.00281493	3.35839	0.994959	0.994959	phylum	S2	Intensive_Minimal	1	0	0	0
Verrucomicrobia	0.318154	13.6646	0.0236184	0.228858	phylum	S2	Intensive_Moderate	1	0	0	0
Kiritimatiellaeota	0.3735	9.84857	0.0268664	0.228858	phylum	S2	Intensive_Moderate	1	0	0	0
Chrysiogenetes	0.368179	9.59325	0.0334429	0.228858	phylum	S2	Intensive_Moderate	1	0	0	0
Acidobacteria	0.292734	13.2291	0.0351224	0.228858	phylum	S2	Intensive_Moderate	1	0	0	0
Deinococcus-Thermus	0.312947	14.1788	0.0384039	0.228858	phylum	S2	Intensive_Moderate	1	0	0	0
Synergistetes	0.416197	13.6117	0.0407347	0.228858	phylum	S2	Intensive_Moderate	1	0	0	0
Armatimonadetes	0.297939	10.4824	0.0468891	0.228858	phylum	S2	Intensive_Moderate	1	0	0	0
Gemmatimonadetes	0.32922	11.3211	0.0486744	0.228858	phylum	S2	Intensive_Moderate	1	0	0	0
Planctomycetes	0.299139	13.467	0.0502371	0.228858	phylum	S2	Intensive_Moderate	1	0	0	0
Chloroflexi	0.33784	14.149	0.0687859	0.282022	phylum	S2	Intensive_Moderate	1	0	0	0
Fusobacteria	-0.304321	14.43	0.0873775	0.32568	phylum	S2	Intensive_Moderate	1	0	0	0
Chlorobi	0.209542	13.4545	0.127137	0.390227	phylum	S2	Intensive_Moderate	1	0	0	0
Caldiserica	-0.285277	8.37065	0.137195	0.390227	phylum	S2	Intensive_Moderate	1	0	0	0
Candidatus Cloacimonetes	0.288263	8.60953	0.143703	0.390227	phylum	S2	Intensive_Moderate	1	0	0	0
Euryarchaeota	0.690562	17.9363	0.15056	0.390227	phylum	S2	Intensive_Moderate	1	0	0	0
Nitrospirae	0.223773	11.4249	0.152284	0.390227	phylum	S2	Intensive_Moderate	1	0	0	0
Actinobacteria	0.223642	19.5745	0.207122	0.491904	phylum	S2	Intensive_Moderate	1	0	0	0
Bacteroidetes	0.230885	19.6578	0.225836	0.491904	phylum	S2	Intensive_Moderate	1	0	0	0
Lentisphaerae	0.210073	11.6186	0.227955	0.491904	phylum	S2	Intensive_Moderate	1	0	0	0
Fibrobacteres	0.363398	11.7561	0.241672	0.495427	phylum	S2	Intensive_Moderate	1	0	0	0
Tenericutes	-0.204846	14.4714	0.259267	0.506187	phylum	S2	Intensive_Moderate	1	0	0	0
Dictyoglomi	-0.18913	9.46586	0.286259	0.513684	phylum	S2	Intensive_Moderate	1	0	0	0
Firmicutes	-0.268709	22.8771	0.288164	0.513684	phylum	S2	Intensive_Moderate	1	0	0	0
Calditrichaeota	0.15743	9.4416	0.33474	0.571847	phylum	S2	Intensive_Moderate	1	0	0	0
Proteobacteria	0.192577	20.1966	0.350822	0.575348	phylum	S2	Intensive_Moderate	1	0	0	0
Ignavibacteriae	-0.125153	10.5934	0.413111	0.651445	phylum	S2	Intensive_Moderate	1	0	0	0
Crenarchaeota	0.106681	10.8741	0.463468	0.68688	phylum	S2	Intensive_Moderate	1	0	0	0
Thermodesulfobacteria	-0.0958516	9.79303	0.482452	0.68688	phylum	S2	Intensive_Moderate	1	0	0	0
Candidatus Saccharibacteria	0.341525	9.56329	0.485842	0.68688	phylum	S2	Intensive_Moderate	1	0	0	0
Candidatus Micrarchaeota	-0.279557	5.96802	0.55844	0.763202	phylum	S2	Intensive_Moderate	1	0	0	0
Candidatus Korarchaeota	0.190851	3.35839	0.668808	0.880785	phylum	S2	Intensive_Moderate	1	0	0	0
Coprothermobacterota	0.10232	7.74662	0.687442	0.880785	phylum	S2	Intensive_Moderate	1	0	0	0
Aquificae	-0.0526053	11.6629	0.73757	0.91149	phylum	S2	Intensive_Moderate	1	0	0	0
Deferribacteres	-0.0425852	10.9717	0.785931	0.91149	phylum	S2	Intensive_Moderate	1	0	0	0
Thaumarchaeota	-0.0482459	9.75723	0.789307	0.91149	phylum	S2	Intensive_Moderate	1	0	0	0
Cyanobacteria	-0.0339011	15.542	0.800332	0.91149	phylum	S2	Intensive_Moderate	1	0	0	0
Spirochaetes	0.0722218	15.7893	0.832135	0.913926	phylum	S2	Intensive_Moderate	1	0	0	0
Elusimicrobia	0.0261807	10.375	0.856704	0.913926	phylum	S2	Intensive_Moderate	1	0	0	0
Chlamydiae	-0.123691	12.8208	0.869344	0.913926	phylum	S2	Intensive_Moderate	1	0	0	0
Thermotogae	-0.0176921	12.8243	0.91258	0.935394	phylum	S2	Intensive_Moderate	1	0	0	0
Chordata	0.00926988	16.5231	0.951926	0.951926	phylum	S2	Intensive_Moderate	1	0	0	0
Chordata	-0.470799	16.404	2.44e-06	7.18e-05	phylum	S3	Moderate_Minimal	1	1	0	0
Bacteroidetes	-0.808035	19.9745	3.5e-06	7.18e-05	phylum	S3	Moderate_Minimal	1	1	0	0
Chlorobi	-0.585968	13.2956	9.59e-06	0.000131069	phylum	S3	Moderate_Minimal	1	1	0	0
Thaumarchaeota	-0.768285	9.31114	1.49e-05	0.000140985	phylum	S3	Moderate_Minimal	1	1	0	0
Gemmatimonadetes	-0.560328	11.2494	1.72e-05	0.000140985	phylum	S3	Moderate_Minimal	1	1	0	0
Chrysiogenetes	-0.617895	9.50504	2.57e-05	0.000164023	phylum	S3	Moderate_Minimal	1	1	0	0
Ignavibacteriae	-0.645775	10.4241	2.8e-05	0.000164023	phylum	S3	Moderate_Minimal	1	1	0	0
Cyanobacteria	-0.514151	15.4542	3.52e-05	0.000180176	phylum	S3	Moderate_Minimal	1	1	0	0
Thermodesulfobacteria	-0.604325	9.81482	5.08e-05	0.000231421	phylum	S3	Moderate_Minimal	1	1	0	0
Verrucomicrobia	-0.530245	13.4608	6.07e-05	0.000248703	phylum	S3	Moderate_Minimal	1	1	0	0
Dictyoglomi	-0.628905	9.42275	6.78e-05	0.000252895	phylum	S3	Moderate_Minimal	1	1	0	0
Thermotogae	-0.546467	12.5766	7.9e-05	0.000256461	phylum	S3	Moderate_Minimal	1	1	0	0
Deferribacteres	-0.562075	10.7259	8.13e-05	0.000256461	phylum	S3	Moderate_Minimal	1	1	0	0
Nitrospirae	-0.572979	11.1708	0.000103273	0.000294167	phylum	S3	Moderate_Minimal	1	1	0	0
Elusimicrobia	-0.72922	10.3284	0.000107622	0.000294167	phylum	S3	Moderate_Minimal	1	1	0	0
Coprothermobacterota	-0.643318	7.83274	0.000130521	0.000334395	phylum	S3	Moderate_Minimal	1	1	0	0
Acidobacteria	-0.491268	12.9523	0.000138652	0.000334395	phylum	S3	Moderate_Minimal	1	1	0	0
Kiritimatiellaeota	-0.602458	9.57869	0.000152067	0.000346375	phylum	S3	Moderate_Minimal	1	1	0	0
Planctomycetes	-0.45519	13.2556	0.000186867	0.000403239	phylum	S3	Moderate_Minimal	1	1	0	0
Proteobacteria	-0.399885	19.8017	0.000215128	0.000441012	phylum	S3	Moderate_Minimal	1	1	0	0
Aquificae	-0.530419	11.5342	0.0004117	0.000803796	phylum	S3	Moderate_Minimal	1	1	0	0
Euryarchaeota	-0.876307	16.1702	0.000462952	0.000862775	phylum	S3	Moderate_Minimal	1	1	0	0
Chloroflexi	-0.52354	13.776	0.000668801	0.00117566	phylum	S3	Moderate_Minimal	1	1	0	0
Fibrobacteres	-0.906296	11.943	0.000688192	0.00117566	phylum	S3	Moderate_Minimal	1	1	0	0
Armatimonadetes	-0.510988	10.084	0.000982615	0.00161149	phylum	S3	Moderate_Minimal	1	1	0	0
Calditrichaeota	-0.585451	9.34265	0.0011003	0.00173509	phylum	S3	Moderate_Minimal	1	1	0	0
Tenericutes	-0.437932	14.4536	0.0017861	0.00271222	phylum	S3	Moderate_Minimal	1	1	0	0
Caldiserica	-0.619118	7.91604	0.0020357	0.00298085	phylum	S3	Moderate_Minimal	1	1	0	0
Deinococcus-Thermus	-0.382566	13.943	0.00242076	0.00342245	phylum	S3	Moderate_Minimal	1	1	0	0
Synergistetes	-0.430176	13.4335	0.00415736	0.00568173	phylum	S3	Moderate_Minimal	1	1	0	0
Crenarchaeota	-0.340522	10.983	0.00541884	0.00716685	phylum	S3	Moderate_Minimal	1	1	0	0
Fusobacteria	-0.444056	14.2985	0.00560686	0.00718378	phylum	S3	Moderate_Minimal	1	1	0	0
Candidatus Saccharibacteria	-0.518046	9.06345	0.00752092	0.00934417	phylum	S3	Moderate_Minimal	1	1	0	0
Lentisphaerae	-1.0229	11.9833	0.00811829	0.00978971	phylum	S3	Moderate_Minimal	1	1	1	1
Candidatus Cloacimonetes	-0.495661	8.20045	0.00976801	0.0114425	phylum	S3	Moderate_Minimal	1	1	0	0
Spirochaetes	-0.979573	16.439	0.0147721	0.0168237	phylum	S3	Moderate_Minimal	1	1	0	0
Actinobacteria	-0.273604	18.8177	0.0188524	0.0208905	phylum	S3	Moderate_Minimal	1	1	0	0
Candidatus Micrarchaeota	-0.489707	5.25988	0.129617	0.13985	phylum	S3	Moderate_Minimal	1	0	0	0
Firmicutes	0.136557	22.7985	0.428385	0.450353	phylum	S3	Moderate_Minimal	1	0	0	0
Candidatus Korarchaeota	0.0413061	4.15317	0.900902	0.90436	phylum	S3	Moderate_Minimal	1	0	0	0
Chlamydiae	0.0804658	13.299	0.90436	0.90436	phylum	S3	Moderate_Minimal	1	0	0	0
Chordata	-0.322375	16.404	0.000503256	0.0206335	phylum	S3	Intensive_Minimal	1	1	0	0
Lentisphaerae	-1.18064	11.9833	0.00260641	0.0534313	phylum	S3	Intensive_Minimal	1	0	1	0
Tenericutes	-0.322651	14.4536	0.0177679	0.115838	phylum	S3	Intensive_Minimal	1	0	0	0
Gemmatimonadetes	-0.280171	11.2494	0.0182318	0.115838	phylum	S3	Intensive_Minimal	1	0	0	0
Candidatus Saccharibacteria	-0.452033	9.06345	0.018345	0.115838	phylum	S3	Intensive_Minimal	1	0	0	0
Euryarchaeota	-0.532022	16.1702	0.0251514	0.115838	phylum	S3	Intensive_Minimal	1	0	0	0
Thermotogae	-0.285698	12.5766	0.0258699	0.115838	phylum	S3	Intensive_Minimal	1	0	0	0
Ignavibacteriae	-0.31219	10.4241	0.0264676	0.115838	phylum	S3	Intensive_Minimal	1	0	0	0
Chrysiogenetes	-0.292916	9.50504	0.0284585	0.115838	phylum	S3	Intensive_Minimal	1	0	0	0
Caldiserica	-0.421408	7.91604	0.0297966	0.115838	phylum	S3	Intensive_Minimal	1	0	0	0
Thaumarchaeota	-0.337951	9.31114	0.0345783	0.115838	phylum	S3	Intensive_Minimal	1	0	0	0
Dictyoglomi	-0.304874	9.42275	0.0359215	0.115838	phylum	S3	Intensive_Minimal	1	0	0	0
Crenarchaeota	-0.24881	10.983	0.0373792	0.115838	phylum	S3	Intensive_Minimal	1	0	0	0
Nitrospirae	-0.280945	11.1708	0.0395545	0.115838	phylum	S3	Intensive_Minimal	1	0	0	0
Cyanobacteria	-0.216238	15.4542	0.0551848	0.142548	phylum	S3	Intensive_Minimal	1	0	0	0
Bacteroidetes	-0.2896	19.9745	0.0581107	0.142548	phylum	S3	Intensive_Minimal	1	0	0	0
Verrucomicrobia	-0.226046	13.4608	0.0612372	0.142548	phylum	S3	Intensive_Minimal	1	0	0	0
Proteobacteria	-0.187002	19.8017	0.0625822	0.142548	phylum	S3	Intensive_Minimal	1	0	0	0
Deinococcus-Thermus	-0.217173	13.943	0.0724428	0.152991	phylum	S3	Intensive_Minimal	1	0	0	0
Elusimicrobia	-0.308046	10.3284	0.0749082	0.152991	phylum	S3	Intensive_Minimal	1	0	0	0
Acidobacteria	-0.209083	12.9523	0.0783611	0.152991	phylum	S3	Intensive_Minimal	1	0	0	0
Thermodesulfobacteria	-0.225718	9.81482	0.095024	0.173197	phylum	S3	Intensive_Minimal	1	0	0	0
Planctomycetes	-0.186511	13.2556	0.0971594	0.173197	phylum	S3	Intensive_Minimal	1	0	0	0
Synergistetes	-0.23504	13.4335	0.103378	0.175354	phylum	S3	Intensive_Minimal	1	0	0	0
Chlorobi	-0.188703	13.2956	0.106923	0.175354	phylum	S3	Intensive_Minimal	1	0	0	0
Fusobacteria	-0.240974	14.2985	0.118814	0.187361	phylum	S3	Intensive_Minimal	1	0	0	0
Kiritimatiellaeota	-0.220819	9.57869	0.130165	0.197658	phylum	S3	Intensive_Minimal	1	0	0	0
Armatimonadetes	-0.212865	10.084	0.144128	0.198848	phylum	S3	Intensive_Minimal	1	0	0	0
Calditrichaeota	-0.24607	9.34265	0.145035	0.198848	phylum	S3	Intensive_Minimal	1	0	0	0
Aquificae	-0.203011	11.5342	0.145499	0.198848	phylum	S3	Intensive_Minimal	1	0	0	0
Fibrobacteres	-0.354066	11.943	0.155958	0.200345	phylum	S3	Intensive_Minimal	1	0	0	0
Chloroflexi	-0.203778	13.776	0.156367	0.200345	phylum	S3	Intensive_Minimal	1	0	0	0
Spirochaetes	-0.547231	16.439	0.161349	0.200464	phylum	S3	Intensive_Minimal	1	0	0	0
Actinobacteria	-0.149318	18.8177	0.188138	0.226872	phylum	S3	Intensive_Minimal	1	0	0	0
Coprothermobacterota	-0.181539	7.83274	0.235387	0.27574	phylum	S3	Intensive_Minimal	1	0	0	0
Deferribacteres	-0.144465	10.7259	0.261963	0.298347	phylum	S3	Intensive_Minimal	1	0	0	0
Candidatus Cloacimonetes	-0.17571	8.20045	0.340172	0.368328	phylum	S3	Intensive_Minimal	1	0	0	0
Candidatus Micrarchaeota	-0.304462	5.25988	0.341377	0.368328	phylum	S3	Intensive_Minimal	1	0	0	0
Firmicutes	-0.154256	22.7985	0.371567	0.390621	phylum	S3	Intensive_Minimal	1	0	0	0
Chlamydiae	0.118468	13.299	0.859602	0.881092	phylum	S3	Intensive_Minimal	1	0	0	0
Candidatus Korarchaeota	-0.018571	4.15317	0.95535	0.95535	phylum	S3	Intensive_Minimal	1	0	0	0
Bacteroidetes	0.518435	19.9745	0.00123469	0.0269405	phylum	S3	Intensive_Moderate	1	1	0	0
Chlorobi	0.397265	13.2956	0.00131417	0.0269405	phylum	S3	Intensive_Moderate	1	1	0	0
Deferribacteres	0.41761	10.7259	0.00219889	0.0300515	phylum	S3	Intensive_Moderate	1	1	0	0
Coprothermobacterota	0.461779	7.83274	0.00403046	0.0413123	phylum	S3	Intensive_Moderate	1	1	0	0
Thermodesulfobacteria	0.378607	9.81482	0.00669827	0.0531907	phylum	S3	Intensive_Moderate	1	0	0	0
Thaumarchaeota	0.430334	9.31114	0.00820905	0.0531907	phylum	S3	Intensive_Moderate	1	0	0	0
Cyanobacteria	0.297914	15.4542	0.00970752	0.0531907	phylum	S3	Intensive_Moderate	1	0	0	0
Kiritimatiellaeota	0.381639	9.57869	0.011079	0.0531907	phylum	S3	Intensive_Moderate	1	0	0	0
Verrucomicrobia	0.304198	13.4608	0.0134001	0.0531907	phylum	S3	Intensive_Moderate	1	0	0	0
Chrysiogenetes	0.32498	9.50504	0.0158123	0.0531907	phylum	S3	Intensive_Moderate	1	0	0	0
Elusimicrobia	0.421174	10.3284	0.0167659	0.0531907	phylum	S3	Intensive_Moderate	1	0	0	0
Gemmatimonadetes	0.280157	11.2494	0.0182373	0.0531907	phylum	S3	Intensive_Moderate	1	0	0	0
Ignavibacteriae	0.333585	10.4241	0.0182473	0.0531907	phylum	S3	Intensive_Moderate	1	0	0	0
Planctomycetes	0.268678	13.2556	0.0190814	0.0531907	phylum	S3	Intensive_Moderate	1	0	0	0
Acidobacteria	0.282185	12.9523	0.01946	0.0531907	phylum	S3	Intensive_Moderate	1	0	0	0
Aquificae	0.327408	11.5342	0.0216645	0.0555152	phylum	S3	Intensive_Moderate	1	0	0	0
Dictyoglomi	0.324031	9.42275	0.0263322	0.0635072	phylum	S3	Intensive_Moderate	1	0	0	0
Chloroflexi	0.319763	13.776	0.029132	0.0645256	phylum	S3	Intensive_Moderate	1	0	0	0
Fibrobacteres	0.55223	11.943	0.0299021	0.0645256	phylum	S3	Intensive_Moderate	1	0	0	0
Nitrospirae	0.292035	11.1708	0.032777	0.0671929	phylum	S3	Intensive_Moderate	1	0	0	0
Proteobacteria	0.212883	19.8017	0.0352448	0.0688113	phylum	S3	Intensive_Moderate	1	0	0	0
Thermotogae	0.260769	12.5766	0.0408574	0.0761434	phylum	S3	Intensive_Moderate	1	0	0	0
Armatimonadetes	0.298123	10.084	0.0435881	0.0777005	phylum	S3	Intensive_Moderate	1	0	0	0
Calditrichaeota	0.339381	9.34265	0.0471936	0.0806224	phylum	S3	Intensive_Moderate	1	0	0	0
Candidatus Cloacimonetes	0.319952	8.20045	0.0867952	0.137562	phylum	S3	Intensive_Moderate	1	0	0	0
Chordata	0.148424	16.404	0.0872341	0.137562	phylum	S3	Intensive_Moderate	1	0	0	0
Firmicutes	-0.290812	22.7985	0.0965684	0.146641	phylum	S3	Intensive_Moderate	1	0	0	0
Euryarchaeota	0.344285	16.1702	0.139411	0.204137	phylum	S3	Intensive_Moderate	1	0	0	0
Deinococcus-Thermus	0.165392	13.943	0.167375	0.236633	phylum	S3	Intensive_Moderate	1	0	0	0
Synergistetes	0.195137	13.4335	0.173898	0.23766	phylum	S3	Intensive_Moderate	1	0	0	0
Fusobacteria	0.203082	14.2985	0.186561	0.246743	phylum	S3	Intensive_Moderate	1	0	0	0
Spirochaetes	0.432342	16.439	0.266097	0.337406	phylum	S3	Intensive_Moderate	1	0	0	0
Actinobacteria	0.124285	18.8177	0.271571	0.337406	phylum	S3	Intensive_Moderate	1	0	0	0
Caldiserica	0.19771	7.91604	0.295759	0.35665	phylum	S3	Intensive_Moderate	1	0	0	0
Tenericutes	0.115281	14.4536	0.380931	0.446234	phylum	S3	Intensive_Moderate	1	0	0	0
Crenarchaeota	0.0917119	10.983	0.431038	0.490905	phylum	S3	Intensive_Moderate	1	0	0	0
Candidatus Micrarchaeota	0.185246	5.25988	0.561124	0.621786	phylum	S3	Intensive_Moderate	1	0	0	0
Lentisphaerae	-0.157743	11.9833	0.66849	0.721266	phylum	S3	Intensive_Moderate	1	0	0	0
Candidatus Saccharibacteria	0.0660139	9.06345	0.720511	0.75746	phylum	S3	Intensive_Moderate	1	0	0	0
Candidatus Korarchaeota	-0.0598771	4.15317	0.856772	0.878191	phylum	S3	Intensive_Moderate	1	0	0	0
Chlamydiae	0.0380017	13.299	0.954744	0.954744	phylum	S3	Intensive_Moderate	1	0	0	0
Fibrobacteres	-1.56826	12.0911	0.00534138	0.205381	phylum	S4	Moderate_Minimal	1	0	1	0
Firmicutes	-1.15692	21.8964	0.0377768	0.205381	phylum	S4	Moderate_Minimal	1	0	1	0
Candidatus Cloacimonetes	-1.15674	8.10035	0.0397274	0.205381	phylum	S4	Moderate_Minimal	1	0	1	0
Chloroflexi	-1.10931	13.6523	0.0462694	0.205381	phylum	S4	Moderate_Minimal	1	0	1	0
Candidatus Saccharibacteria	-1.08075	8.85916	0.0528448	0.205381	phylum	S4	Moderate_Minimal	1	0	1	0
Caldiserica	-1.01943	8.13552	0.0692615	0.205381	phylum	S4	Moderate_Minimal	1	0	1	0
Ignavibacteriae	-0.995065	10.4582	0.0744982	0.205381	phylum	S4	Moderate_Minimal	1	0	0	0
Coprothermobacterota	-0.974378	7.70758	0.07946	0.205381	phylum	S4	Moderate_Minimal	1	0	0	0
Chrysiogenetes	-0.961055	9.37893	0.084627	0.205381	phylum	S4	Moderate_Minimal	1	0	0	0
Thaumarchaeota	-0.943391	9.44654	0.0933877	0.205381	phylum	S4	Moderate_Minimal	1	0	0	0
Nitrospirae	-0.924648	11.2338	0.0975109	0.205381	phylum	S4	Moderate_Minimal	1	0	0	0
Thermotogae	-0.922165	12.6396	0.0977095	0.205381	phylum	S4	Moderate_Minimal	1	0	0	0
Cyanobacteria	-0.913008	15.3138	0.100639	0.205381	phylum	S4	Moderate_Minimal	1	0	0	0
Deferribacteres	-0.910559	10.6672	0.102447	0.205381	phylum	S4	Moderate_Minimal	1	0	0	0
Chlorobi	-0.905835	13.1604	0.102986	0.205381	phylum	S4	Moderate_Minimal	1	0	0	0
Gemmatimonadetes	-0.902963	11.0505	0.103813	0.205381	phylum	S4	Moderate_Minimal	1	0	0	0
Acidobacteria	-0.897462	12.855	0.106131	0.205381	phylum	S4	Moderate_Minimal	1	0	0	0
Thermodesulfobacteria	-0.883296	9.79953	0.112646	0.205381	phylum	S4	Moderate_Minimal	1	0	0	0
Deinococcus-Thermus	-0.879235	13.8394	0.114098	0.205381	phylum	S4	Moderate_Minimal	1	0	0	0
Armatimonadetes	-0.877745	10.0095	0.115409	0.205381	phylum	S4	Moderate_Minimal	1	0	0	0
Actinobacteria	-0.869346	18.7173	0.117891	0.205381	phylum	S4	Moderate_Minimal	1	0	0	0
Elusimicrobia	-0.857932	10.365	0.125978	0.205381	phylum	S4	Moderate_Minimal	1	0	0	0
Calditrichaeota	-0.834151	9.24345	0.137874	0.205381	phylum	S4	Moderate_Minimal	1	0	0	0
Verrucomicrobia	-0.814684	13.3824	0.142623	0.205381	phylum	S4	Moderate_Minimal	1	0	0	0
Aquificae	-0.813761	11.551	0.143357	0.205381	phylum	S4	Moderate_Minimal	1	0	0	0
Planctomycetes	-0.809197	13.1897	0.145111	0.205381	phylum	S4	Moderate_Minimal	1	0	0	0
Kiritimatiellaeota	-0.806181	9.6746	0.147498	0.205381	phylum	S4	Moderate_Minimal	1	0	0	0
Spirochaetes	-0.812981	16.915	0.149748	0.205381	phylum	S4	Moderate_Minimal	1	0	0	0
Euryarchaeota	-0.800377	16.8932	0.153547	0.205381	phylum	S4	Moderate_Minimal	1	0	0	0
Synergistetes	-0.791098	13.5056	0.154871	0.205381	phylum	S4	Moderate_Minimal	1	0	0	0
Crenarchaeota	-0.784243	10.8255	0.159147	0.205381	phylum	S4	Moderate_Minimal	1	0	0	0
Fusobacteria	-0.782551	14.3647	0.160297	0.205381	phylum	S4	Moderate_Minimal	1	0	0	0
Proteobacteria	-0.745459	19.7182	0.179807	0.223397	phylum	S4	Moderate_Minimal	1	0	0	0
Bacteroidetes	-0.710829	19.606	0.199988	0.241162	phylum	S4	Moderate_Minimal	1	0	0	0
Dictyoglomi	-0.694792	9.41772	0.211966	0.248303	phylum	S4	Moderate_Minimal	1	0	0	0
Chordata	-0.657296	16.4128	0.237629	0.270177	phylum	S4	Moderate_Minimal	1	0	0	0
Tenericutes	-0.650222	14.4368	0.243818	0.270177	phylum	S4	Moderate_Minimal	1	0	0	0
Lentisphaerae	-0.652472	12.3202	0.254091	0.274151	phylum	S4	Moderate_Minimal	1	0	0	0
Candidatus Korarchaeota	0.536017	4.06623	0.33816	0.355502	phylum	S4	Moderate_Minimal	1	0	0	0
Candidatus Micrarchaeota	0.279029	5.34329	0.619748	0.635242	phylum	S4	Moderate_Minimal	1	0	0	0
Chlamydiae	-0.216803	13.133	0.712403	0.712403	phylum	S4	Moderate_Minimal	1	0	0	0
Candidatus Korarchaeota	0.912357	4.06623	0.0958546	0.882699	phylum	S4	Intensive_Minimal	1	0	0	0
Spirochaetes	0.911528	16.915	0.106404	0.882699	phylum	S4	Intensive_Minimal	1	0	0	0
Candidatus Micrarchaeota	0.722027	5.34329	0.189574	0.882699	phylum	S4	Intensive_Minimal	1	0	0	0
Candidatus Cloacimonetes	0.450182	8.10035	0.422613	0.882699	phylum	S4	Intensive_Minimal	1	0	0	0
Thaumarchaeota	0.421108	9.44654	0.453364	0.882699	phylum	S4	Intensive_Minimal	1	0	0	0
Kiritimatiellaeota	0.409299	9.6746	0.461749	0.882699	phylum	S4	Intensive_Minimal	1	0	0	0
Tenericutes	0.403696	14.4368	0.469111	0.882699	phylum	S4	Intensive_Minimal	1	0	0	0
Dictyoglomi	0.357417	9.41772	0.520563	0.882699	phylum	S4	Intensive_Minimal	1	0	0	0
Euryarchaeota	0.348219	16.8932	0.534315	0.882699	phylum	S4	Intensive_Minimal	1	0	0	0
Coprothermobacterota	0.341212	7.70758	0.53853	0.882699	phylum	S4	Intensive_Minimal	1	0	0	0
Calditrichaeota	0.33212	9.24345	0.554293	0.882699	phylum	S4	Intensive_Minimal	1	0	0	0
Verrucomicrobia	0.322792	13.3824	0.56094	0.882699	phylum	S4	Intensive_Minimal	1	0	0	0
Chordata	0.315595	16.4128	0.570486	0.882699	phylum	S4	Intensive_Minimal	1	0	0	0
Bacteroidetes	0.299957	19.606	0.588376	0.882699	phylum	S4	Intensive_Minimal	1	0	0	0
Elusimicrobia	0.287968	10.365	0.607136	0.882699	phylum	S4	Intensive_Minimal	1	0	0	0
Proteobacteria	0.274476	19.7182	0.621104	0.882699	phylum	S4	Intensive_Minimal	1	0	0	0
Aquificae	0.265409	11.551	0.632813	0.882699	phylum	S4	Intensive_Minimal	1	0	0	0
Planctomycetes	0.26345	13.1897	0.634904	0.882699	phylum	S4	Intensive_Minimal	1	0	0	0
Chlorobi	0.253042	13.1604	0.648335	0.882699	phylum	S4	Intensive_Minimal	1	0	0	0
Thermodesulfobacteria	0.249826	9.79953	0.653258	0.882699	phylum	S4	Intensive_Minimal	1	0	0	0
Armatimonadetes	0.245258	10.0095	0.659626	0.882699	phylum	S4	Intensive_Minimal	1	0	0	0
Crenarchaeota	0.241388	10.8255	0.664454	0.882699	phylum	S4	Intensive_Minimal	1	0	0	0
Cyanobacteria	0.234532	15.3138	0.672811	0.882699	phylum	S4	Intensive_Minimal	1	0	0	0
Fusobacteria	0.231264	14.3647	0.677897	0.882699	phylum	S4	Intensive_Minimal	1	0	0	0
Acidobacteria	0.227937	12.855	0.681133	0.882699	phylum	S4	Intensive_Minimal	1	0	0	0
Synergistetes	0.22342	13.5056	0.687578	0.882699	phylum	S4	Intensive_Minimal	1	0	0	0
Thermotogae	0.221241	12.6396	0.690737	0.882699	phylum	S4	Intensive_Minimal	1	0	0	0
Fibrobacteres	-0.220028	12.0911	0.694758	0.882699	phylum	S4	Intensive_Minimal	1	0	0	0
Chlamydiae	0.222978	13.133	0.704592	0.882699	phylum	S4	Intensive_Minimal	1	0	0	0
Deinococcus-Thermus	0.201211	13.8394	0.717322	0.882699	phylum	S4	Intensive_Minimal	1	0	0	0
Nitrospirae	0.201102	11.2338	0.718183	0.882699	phylum	S4	Intensive_Minimal	1	0	0	0
Chrysiogenetes	0.175537	9.37893	0.75242	0.882699	phylum	S4	Intensive_Minimal	1	0	0	0
Actinobacteria	0.163362	18.7173	0.768602	0.882699	phylum	S4	Intensive_Minimal	1	0	0	0
Deferribacteres	0.148578	10.6672	0.789591	0.882699	phylum	S4	Intensive_Minimal	1	0	0	0
Gemmatimonadetes	0.13614	11.0505	0.806005	0.882699	phylum	S4	Intensive_Minimal	1	0	0	0
Lentisphaerae	-0.136825	12.3202	0.810861	0.882699	phylum	S4	Intensive_Minimal	1	0	0	0
Caldiserica	0.132862	8.13552	0.81252	0.882699	phylum	S4	Intensive_Minimal	1	0	0	0
Ignavibacteriae	0.118031	10.4582	0.83218	0.882699	phylum	S4	Intensive_Minimal	1	0	0	0
Firmicutes	-0.0916408	21.8964	0.86901	0.882699	phylum	S4	Intensive_Minimal	1	0	0	0
Chloroflexi	0.0883312	13.6523	0.873652	0.882699	phylum	S4	Intensive_Minimal	1	0	0	0
Candidatus Saccharibacteria	-0.0821973	8.85916	0.882699	0.882699	phylum	S4	Intensive_Minimal	1	0	0	0
Spirochaetes	1.72451	16.915	0.00233562	0.0809514	phylum	S4	Intensive_Moderate	1	0	1	0
Candidatus Cloacimonetes	1.60692	8.10035	0.00435722	0.0809514	phylum	S4	Intensive_Moderate	1	0	1	0
Thaumarchaeota	1.3645	9.44654	0.015401	0.0809514	phylum	S4	Intensive_Moderate	1	0	1	0
Fibrobacteres	1.34824	12.0911	0.0165116	0.0809514	phylum	S4	Intensive_Moderate	1	0	1	0
Coprothermobacterota	1.31559	7.70758	0.0180376	0.0809514	phylum	S4	Intensive_Moderate	1	0	1	0
Kiritimatiellaeota	1.21548	9.6746	0.0292034	0.0809514	phylum	S4	Intensive_Moderate	1	0	1	0
Chloroflexi	1.19764	13.6523	0.031486	0.0809514	phylum	S4	Intensive_Moderate	1	0	1	0
Chlorobi	1.15888	13.1604	0.0371441	0.0809514	phylum	S4	Intensive_Moderate	1	0	1	0
Calditrichaeota	1.16627	9.24345	0.0382443	0.0809514	phylum	S4	Intensive_Moderate	1	0	1	0
Cyanobacteria	1.14754	15.3138	0.0392265	0.0809514	phylum	S4	Intensive_Moderate	1	0	1	0
Caldiserica	1.15229	8.13552	0.0401219	0.0809514	phylum	S4	Intensive_Moderate	1	0	1	0
Thermotogae	1.14341	12.6396	0.0401907	0.0809514	phylum	S4	Intensive_Moderate	1	0	1	0
Euryarchaeota	1.1486	16.8932	0.0407873	0.0809514	phylum	S4	Intensive_Moderate	1	0	1	0
Verrucomicrobia	1.13748	13.3824	0.0408754	0.0809514	phylum	S4	Intensive_Moderate	1	0	1	0
Elusimicrobia	1.1459	10.365	0.0411722	0.0809514	phylum	S4	Intensive_Moderate	1	0	1	0
Chrysiogenetes	1.13659	9.37893	0.041535	0.0809514	phylum	S4	Intensive_Moderate	1	0	1	0
Thermodesulfobacteria	1.13312	9.79953	0.0420153	0.0809514	phylum	S4	Intensive_Moderate	1	0	1	0
Acidobacteria	1.1254	12.855	0.0429055	0.0809514	phylum	S4	Intensive_Moderate	1	0	1	0
Nitrospirae	1.12575	11.2338	0.0437969	0.0809514	phylum	S4	Intensive_Moderate	1	0	1	0
Armatimonadetes	1.123	10.0095	0.0441599	0.0809514	phylum	S4	Intensive_Moderate	1	0	1	0
Ignavibacteriae	1.1131	10.4582	0.0461237	0.0809514	phylum	S4	Intensive_Moderate	1	0	1	0
Deinococcus-Thermus	1.08045	13.8394	0.0523397	0.0809514	phylum	S4	Intensive_Moderate	1	0	1	0
Aquificae	1.07917	11.551	0.0524969	0.0809514	phylum	S4	Intensive_Moderate	1	0	1	0
Planctomycetes	1.07265	13.1897	0.0536378	0.0809514	phylum	S4	Intensive_Moderate	1	0	1	0
Firmicutes	1.06528	21.8964	0.0556986	0.0809514	phylum	S4	Intensive_Moderate	1	0	1	0
Deferribacteres	1.05914	10.6672	0.0576116	0.0809514	phylum	S4	Intensive_Moderate	1	0	1	0
Dictyoglomi	1.05221	9.41772	0.0589903	0.0809514	phylum	S4	Intensive_Moderate	1	0	1	0
Tenericutes	1.05392	14.4368	0.0591723	0.0809514	phylum	S4	Intensive_Moderate	1	0	1	0
Gemmatimonadetes	1.0391	11.0505	0.0613389	0.0809514	phylum	S4	Intensive_Moderate	1	0	1	0
Actinobacteria	1.03271	18.7173	0.0633759	0.0809514	phylum	S4	Intensive_Moderate	1	0	1	0
Crenarchaeota	1.02563	10.8255	0.0657764	0.0809514	phylum	S4	Intensive_Moderate	1	0	1	0
Proteobacteria	1.01993	19.7182	0.0666961	0.0809514	phylum	S4	Intensive_Moderate	1	0	1	0
Synergistetes	1.01452	13.5056	0.0682982	0.0809514	phylum	S4	Intensive_Moderate	1	0	1	0
Bacteroidetes	1.01079	19.606	0.0686395	0.0809514	phylum	S4	Intensive_Moderate	1	0	1	0
Fusobacteria	1.01382	14.3647	0.0691049	0.0809514	phylum	S4	Intensive_Moderate	1	0	1	0
Candidatus Saccharibacteria	0.998548	8.85916	0.0735433	0.0837576	phylum	S4	Intensive_Moderate	1	0	0	0
Chordata	0.972892	16.4128	0.0807375	0.0894659	phylum	S4	Intensive_Moderate	1	0	0	0
Lentisphaerae	0.515648	12.3202	0.367301	0.396298	phylum	S4	Intensive_Moderate	1	0	0	0
Candidatus Micrarchaeota	0.442998	5.34329	0.430906	0.453003	phylum	S4	Intensive_Moderate	1	0	0	0
Chlamydiae	0.439781	13.133	0.454705	0.466073	phylum	S4	Intensive_Moderate	1	0	0	0
Candidatus Korarchaeota	0.37634	4.06623	0.501173	0.501173	phylum	S4	Intensive_Moderate	1	0	0	0
Candidatus Korarchaeota	-0.846545	4.73119	0.00167196	0.0685505	phylum	S5	Moderate_Minimal	1	0	0	0
Kiritimatiellaeota	-0.547974	9.971	0.0215714	0.442213	phylum	S5	Moderate_Minimal	1	0	0	0
Coprothermobacterota	-0.387272	8.05834	0.0379999	0.45876	phylum	S5	Moderate_Minimal	1	0	0	0
Caldiserica	-0.471111	8.5801	0.0447571	0.45876	phylum	S5	Moderate_Minimal	1	0	0	0
Armatimonadetes	-0.289966	10.1726	0.0896413	0.611434	phylum	S5	Moderate_Minimal	1	0	0	0
Dictyoglomi	-0.224093	9.76146	0.174309	0.611434	phylum	S5	Moderate_Minimal	1	0	0	0
Chlamydiae	0.992619	12.2755	0.17024	0.611434	phylum	S5	Moderate_Minimal	1	0	0	0
Candidatus Cloacimonetes	-0.240203	8.46824	0.250453	0.611434	phylum	S5	Moderate_Minimal	1	0	0	0
Bacteroidetes	0.745781	19.8531	0.284031	0.611434	phylum	S5	Moderate_Minimal	1	0	0	0
Chrysiogenetes	-0.180265	9.58518	0.300361	0.611434	phylum	S5	Moderate_Minimal	1	0	0	0
Actinobacteria	0.71312	18.8297	0.32069	0.611434	phylum	S5	Moderate_Minimal	1	0	0	0
Nitrospirae	0.655716	11.3396	0.350783	0.611434	phylum	S5	Moderate_Minimal	1	0	0	0
Synergistetes	0.68067	13.6723	0.351759	0.611434	phylum	S5	Moderate_Minimal	1	0	0	0
Spirochaetes	0.724053	17.4757	0.366142	0.611434	phylum	S5	Moderate_Minimal	1	0	0	0
Deferribacteres	0.5519	10.8631	0.367773	0.611434	phylum	S5	Moderate_Minimal	1	0	0	0
Aquificae	0.63787	11.7067	0.371495	0.611434	phylum	S5	Moderate_Minimal	1	0	0	0
Chlorobi	0.656775	13.2848	0.377324	0.611434	phylum	S5	Moderate_Minimal	1	0	0	0
Firmicutes	0.633193	22.0223	0.38057	0.611434	phylum	S5	Moderate_Minimal	1	0	0	0
Proteobacteria	0.615775	19.7461	0.383184	0.611434	phylum	S5	Moderate_Minimal	1	0	0	0
Candidatus Micrarchaeota	0.326206	5.80118	0.397887	0.611434	phylum	S5	Moderate_Minimal	1	0	0	0
Gemmatimonadetes	0.626812	11.1818	0.38699	0.611434	phylum	S5	Moderate_Minimal	1	0	0	0
Deinococcus-Thermus	0.61789	13.9202	0.395004	0.611434	phylum	S5	Moderate_Minimal	1	0	0	0
Euryarchaeota	0.624799	16.9375	0.405347	0.611434	phylum	S5	Moderate_Minimal	1	0	0	0
Crenarchaeota	0.529874	11.0946	0.413413	0.611434	phylum	S5	Moderate_Minimal	1	0	0	0
Acidobacteria	0.603285	12.9675	0.413529	0.611434	phylum	S5	Moderate_Minimal	1	0	0	0
Tenericutes	0.581801	14.6032	0.421365	0.611434	phylum	S5	Moderate_Minimal	1	0	0	0
Verrucomicrobia	0.538744	13.5548	0.431592	0.611434	phylum	S5	Moderate_Minimal	1	0	0	0
Chloroflexi	0.51063	13.6819	0.442491	0.611434	phylum	S5	Moderate_Minimal	1	0	0	0
Planctomycetes	0.523141	13.3177	0.463989	0.611434	phylum	S5	Moderate_Minimal	1	0	0	0
Cyanobacteria	0.514529	15.5168	0.472221	0.611434	phylum	S5	Moderate_Minimal	1	0	0	0
Thermodesulfobacteria	0.456263	9.95054	0.47765	0.611434	phylum	S5	Moderate_Minimal	1	0	0	0
Chordata	0.482604	16.6253	0.490452	0.611434	phylum	S5	Moderate_Minimal	1	0	0	0
Thermotogae	0.454786	12.8751	0.493869	0.611434	phylum	S5	Moderate_Minimal	1	0	0	0
Elusimicrobia	0.414725	10.5503	0.52185	0.611434	phylum	S5	Moderate_Minimal	1	0	0	0
Candidatus Saccharibacteria	0.39178	8.90938	0.521956	0.611434	phylum	S5	Moderate_Minimal	1	0	0	0
Ignavibacteriae	0.407649	10.7549	0.55154	0.62463	phylum	S5	Moderate_Minimal	1	0	0	0
Fusobacteria	0.40599	14.6307	0.563691	0.62463	phylum	S5	Moderate_Minimal	1	0	0	0
Calditrichaeota	-0.0593709	9.45146	0.772198	0.811798	phylum	S5	Moderate_Minimal	1	0	0	0
Thaumarchaeota	0.210012	9.87756	0.7336	0.791516	phylum	S5	Moderate_Minimal	1	0	0	0
Lentisphaerae	0.160671	11.6439	0.819689	0.840181	phylum	S5	Moderate_Minimal	1	0	0	0
Fibrobacteres	0.0348198	12.2422	0.964617	0.964617	phylum	S5	Moderate_Minimal	1	0	0	0
Chlamydiae	1.13074	12.2755	0.119675	0.490581	phylum	S5	Intensive_Minimal	1	0	1	0
Spirochaetes	1.18765	17.4757	0.142085	0.490581	phylum	S5	Intensive_Minimal	1	0	1	0
Bacteroidetes	0.990275	19.8531	0.157426	0.490581	phylum	S5	Intensive_Minimal	1	0	0	0
Coprothermobacterota	-0.259235	8.05834	0.157602	0.490581	phylum	S5	Intensive_Minimal	1	0	0	0
Firmicutes	0.984746	22.0223	0.175979	0.490581	phylum	S5	Intensive_Minimal	1	0	0	0
Actinobacteria	0.927122	18.8297	0.198844	0.490581	phylum	S5	Intensive_Minimal	1	0	0	0
Aquificae	0.896044	11.7067	0.211845	0.490581	phylum	S5	Intensive_Minimal	1	0	0	0
Proteobacteria	0.850198	19.7461	0.230851	0.490581	phylum	S5	Intensive_Minimal	1	0	0	0
Elusimicrobia	0.780602	10.5503	0.231427	0.490581	phylum	S5	Intensive_Minimal	1	0	0	0
Deferribacteres	0.709732	10.8631	0.248551	0.490581	phylum	S5	Intensive_Minimal	1	0	0	0
Nitrospirae	0.81259	11.3396	0.249122	0.490581	phylum	S5	Intensive_Minimal	1	0	0	0
Crenarchaeota	0.743847	11.0946	0.253074	0.490581	phylum	S5	Intensive_Minimal	1	0	0	0
Euryarchaeota	0.858886	16.9375	0.254751	0.490581	phylum	S5	Intensive_Minimal	1	0	0	0
Tenericutes	0.815983	14.6032	0.261561	0.490581	phylum	S5	Intensive_Minimal	1	0	0	0
Cyanobacteria	0.807699	15.5168	0.261678	0.490581	phylum	S5	Intensive_Minimal	1	0	0	0
Chlorobi	0.836561	13.2848	0.26244	0.490581	phylum	S5	Intensive_Minimal	1	0	0	0
Chordata	0.770259	16.6253	0.273566	0.490581	phylum	S5	Intensive_Minimal	1	0	0	0
Synergistetes	0.787478	13.6723	0.282349	0.490581	phylum	S5	Intensive_Minimal	1	0	0	0
Deinococcus-Thermus	0.781647	13.9202	0.28341	0.490581	phylum	S5	Intensive_Minimal	1	0	0	0
Verrucomicrobia	0.736245	13.5548	0.284305	0.490581	phylum	S5	Intensive_Minimal	1	0	0	0
Acidobacteria	0.785159	12.9675	0.28882	0.490581	phylum	S5	Intensive_Minimal	1	0	0	0
Gemmatimonadetes	0.760499	11.1818	0.295116	0.490581	phylum	S5	Intensive_Minimal	1	0	0	0
Thermotogae	0.697716	12.8751	0.296063	0.490581	phylum	S5	Intensive_Minimal	1	0	0	0
Planctomycetes	0.743154	13.3177	0.300089	0.490581	phylum	S5	Intensive_Minimal	1	0	0	0
Fusobacteria	0.717177	14.6307	0.3102	0.490581	phylum	S5	Intensive_Minimal	1	0	0	0
Chloroflexi	0.667144	13.6819	0.317107	0.490581	phylum	S5	Intensive_Minimal	1	0	0	0
Ignavibacteriae	0.679549	10.7549	0.323065	0.490581	phylum	S5	Intensive_Minimal	1	0	0	0
Thermodesulfobacteria	0.612441	9.95054	0.341903	0.492773	phylum	S5	Intensive_Minimal	1	0	0	0
Armatimonadetes	-0.157771	10.1726	0.348546	0.492773	phylum	S5	Intensive_Minimal	1	0	0	0
Candidatus Micrarchaeota	0.334628	5.80118	0.385947	0.510446	phylum	S5	Intensive_Minimal	1	0	0	0
Thaumarchaeota	0.538024	9.87756	0.385442	0.510446	phylum	S5	Intensive_Minimal	1	0	0	0
Kiritimatiellaeota	-0.182934	9.971	0.426993	0.547084	phylum	S5	Intensive_Minimal	1	0	0	0
Lentisphaerae	0.492095	11.6439	0.486447	0.604373	phylum	S5	Intensive_Minimal	1	0	0	0
Caldiserica	-0.140888	8.5801	0.537377	0.629567	phylum	S5	Intensive_Minimal	1	0	0	0
Chrysiogenetes	-0.106791	9.58518	0.537435	0.629567	phylum	S5	Intensive_Minimal	1	0	0	0
Candidatus Cloacimonetes	0.12181	8.46824	0.557174	0.634559	phylum	S5	Intensive_Minimal	1	0	0	0
Candidatus Saccharibacteria	0.331357	8.90938	0.587798	0.651344	phylum	S5	Intensive_Minimal	1	0	0	0
Dictyoglomi	0.0569319	9.76146	0.726653	0.755386	phylum	S5	Intensive_Minimal	1	0	0	0
Calditrichaeota	0.0705722	9.45146	0.730823	0.755386	phylum	S5	Intensive_Minimal	1	0	0	0
Fibrobacteres	0.263855	12.2422	0.736962	0.755386	phylum	S5	Intensive_Minimal	1	0	0	0
Candidatus Korarchaeota	0.00168547	4.73119	0.99472	0.99472	phylum	S5	Intensive_Minimal	1	0	0	0
Candidatus Korarchaeota	0.848231	4.73119	0.00164137	0.0672962	phylum	S5	Intensive_Moderate	1	0	0	0		G3_G2
Candidatus Cloacimonetes	0.362013	8.46824	0.0804396	0.920201	phylum	S5	Intensive_Moderate	1	0	0	0
Dictyoglomi	0.281025	9.76146	0.0841436	0.920201	phylum	S5	Intensive_Moderate	1	0	0	0
Kiritimatiellaeota	0.36504	9.971	0.110118	0.920201	phylum	S5	Intensive_Moderate	1	0	0	0
Caldiserica	0.330223	8.5801	0.144557	0.920201	phylum	S5	Intensive_Moderate	1	0	0	0
Armatimonadetes	0.132195	10.1726	0.421116	0.920201	phylum	S5	Intensive_Moderate	1	0	0	0
Coprothermobacterota	0.128037	8.05834	0.470572	0.920201	phylum	S5	Intensive_Moderate	1	0	0	0
Calditrichaeota	0.129943	9.45146	0.518111	0.920201	phylum	S5	Intensive_Moderate	1	0	0	0
Spirochaetes	0.463602	17.4757	0.561479	0.920201	phylum	S5	Intensive_Moderate	1	0	0	0
Elusimicrobia	0.365877	10.5503	0.571785	0.920201	phylum	S5	Intensive_Moderate	1	0	0	0
Thaumarchaeota	0.328012	9.87756	0.595465	0.920201	phylum	S5	Intensive_Moderate	1	0	0	0
Firmicutes	0.351553	22.0223	0.625059	0.920201	phylum	S5	Intensive_Moderate	1	0	0	0
Lentisphaerae	0.331424	11.6439	0.638623	0.920201	phylum	S5	Intensive_Moderate	1	0	0	0
Fusobacteria	0.311186	14.6307	0.657779	0.920201	phylum	S5	Intensive_Moderate	1	0	0	0
Chrysiogenetes	0.0734746	9.58518	0.663958	0.920201	phylum	S5	Intensive_Moderate	1	0	0	0
Chordata	0.287654	16.6253	0.680389	0.920201	phylum	S5	Intensive_Moderate	1	0	0	0
Cyanobacteria	0.29317	15.5168	0.681345	0.920201	phylum	S5	Intensive_Moderate	1	0	0	0
Ignavibacteriae	0.2719	10.7549	0.690831	0.920201	phylum	S5	Intensive_Moderate	1	0	0	0
Thermotogae	0.24293	12.8751	0.714114	0.920201	phylum	S5	Intensive_Moderate	1	0	0	0
Aquificae	0.258174	11.7067	0.716268	0.920201	phylum	S5	Intensive_Moderate	1	0	0	0
Bacteroidetes	0.244494	19.8531	0.72348	0.920201	phylum	S5	Intensive_Moderate	1	0	0	0
Proteobacteria	0.234423	19.7461	0.738727	0.920201	phylum	S5	Intensive_Moderate	1	0	0	0
Crenarchaeota	0.213973	11.0946	0.740178	0.920201	phylum	S5	Intensive_Moderate	1	0	0	0
Tenericutes	0.234182	14.6032	0.745252	0.920201	phylum	S5	Intensive_Moderate	1	0	0	0
Euryarchaeota	0.234087	16.9375	0.754208	0.920201	phylum	S5	Intensive_Moderate	1	0	0	0
Planctomycetes	0.220013	13.3177	0.757357	0.920201	phylum	S5	Intensive_Moderate	1	0	0	0
Actinobacteria	0.214001	18.8297	0.764228	0.920201	phylum	S5	Intensive_Moderate	1	0	0	0
Fibrobacteres	0.229035	12.2422	0.770583	0.920201	phylum	S5	Intensive_Moderate	1	0	0	0
Verrucomicrobia	0.197501	13.5548	0.772254	0.920201	phylum	S5	Intensive_Moderate	1	0	0	0
Deferribacteres	0.157832	10.8631	0.795672	0.920201	phylum	S5	Intensive_Moderate	1	0	0	0
Acidobacteria	0.181874	12.9675	0.804448	0.920201	phylum	S5	Intensive_Moderate	1	0	0	0
Thermodesulfobacteria	0.156179	9.95054	0.807353	0.920201	phylum	S5	Intensive_Moderate	1	0	0	0
Chlorobi	0.179785	13.2848	0.808064	0.920201	phylum	S5	Intensive_Moderate	1	0	0	0
Chloroflexi	0.156513	13.6819	0.813196	0.920201	phylum	S5	Intensive_Moderate	1	0	0	0
Deinococcus-Thermus	0.163758	13.9202	0.820797	0.920201	phylum	S5	Intensive_Moderate	1	0	0	0
Nitrospirae	0.156875	11.3396	0.822327	0.920201	phylum	S5	Intensive_Moderate	1	0	0	0
Chlamydiae	0.138117	12.2755	0.846658	0.920201	phylum	S5	Intensive_Moderate	1	0	0	0
Gemmatimonadetes	0.133687	11.1818	0.85287	0.920201	phylum	S5	Intensive_Moderate	1	0	0	0
Synergistetes	0.106808	13.6723	0.883124	0.928412	phylum	S5	Intensive_Moderate	1	0	0	0
Candidatus Saccharibacteria	-0.0604232	8.90938	0.921105	0.944133	phylum	S5	Intensive_Moderate	1	0	0	0
Candidatus Micrarchaeota	0.00842207	5.80118	0.9821	0.9821	phylum	S5	Intensive_Moderate	1	0	0	0
Coprothermobacterota	0.369509	8.29841	0.00367124	0.150521	phylum	S6	Moderate_Minimal	1	0	0	0
Candidatus Korarchaeota	-0.539248	5.50772	0.00776069	0.159094	phylum	S6	Moderate_Minimal	1	0	0	0
Planctomycetes	-0.245422	13.6936	0.0329418	0.388205	phylum	S6	Moderate_Minimal	1	0	0	0
Aquificae	0.205447	12.1409	0.0378737	0.388205	phylum	S6	Moderate_Minimal	1	0	0	0
Kiritimatiellaeota	-0.276411	10.4644	0.0637997	0.523157	phylum	S6	Moderate_Minimal	1	0	0	0
Fibrobacteres	-0.436568	12.2972	0.101971	0.696804	phylum	S6	Moderate_Minimal	1	0	0	0
Chrysiogenetes	0.166933	9.77608	0.137735	0.806735	phylum	S6	Moderate_Minimal	1	0	0	0
Candidatus Micrarchaeota	0.379126	5.79088	0.242087	0.829952	phylum	S6	Moderate_Minimal	1	0	0	0
Acidobacteria	0.123193	13.2724	0.277567	0.829952	phylum	S6	Moderate_Minimal	1	0	0	0
Thermodesulfobacteria	0.106657	10.3044	0.295712	0.829952	phylum	S6	Moderate_Minimal	1	0	0	0
Caldiserica	-0.176151	9.05427	0.315504	0.829952	phylum	S6	Moderate_Minimal	1	0	0	0
Fusobacteria	-0.107636	15.0937	0.322742	0.829952	phylum	S6	Moderate_Minimal	1	0	0	0
Dictyoglomi	-0.112141	10.1748	0.346097	0.829952	phylum	S6	Moderate_Minimal	1	0	0	0
Bacteroidetes	0.101343	19.598	0.363681	0.829952	phylum	S6	Moderate_Minimal	1	0	0	0
Nitrospirae	0.0991141	11.6999	0.367404	0.829952	phylum	S6	Moderate_Minimal	1	0	0	0
Chloroflexi	0.102139	14.0346	0.372477	0.829952	phylum	S6	Moderate_Minimal	1	0	0	0
Deferribacteres	0.102886	11.272	0.375051	0.829952	phylum	S6	Moderate_Minimal	1	0	0	0
Actinobacteria	0.0938579	18.856	0.399218	0.829952	phylum	S6	Moderate_Minimal	1	0	0	0
Proteobacteria	0.0794154	20.0159	0.409702	0.829952	phylum	S6	Moderate_Minimal	1	0	0	0
Armatimonadetes	0.100574	10.412	0.42912	0.829952	phylum	S6	Moderate_Minimal	1	0	0	0
Ignavibacteriae	-0.134226	11.1747	0.44532	0.829952	phylum	S6	Moderate_Minimal	1	0	0	0
Chlorobi	0.0830475	13.5164	0.44534	0.829952	phylum	S6	Moderate_Minimal	1	0	0	0
Chlamydiae	-0.0959969	11.9112	0.47482	0.829974	phylum	S6	Moderate_Minimal	1	0	0	0
Firmicutes	-0.0856353	22.2331	0.485839	0.829974	phylum	S6	Moderate_Minimal	1	0	0	0
Elusimicrobia	0.062477	10.8194	0.612503	0.994045	phylum	S6	Moderate_Minimal	1	0	0	0
Verrucomicrobia	-0.0524506	13.8496	0.634974	0.994045	phylum	S6	Moderate_Minimal	1	0	0	0
Calditrichaeota	-0.0400145	9.76866	0.7134	0.994045	phylum	S6	Moderate_Minimal	1	0	0	0
Synergistetes	0.105373	14.2831	0.732807	0.994045	phylum	S6	Moderate_Minimal	1	0	0	0
Candidatus Cloacimonetes	-0.0496212	8.48681	0.748696	0.994045	phylum	S6	Moderate_Minimal	1	0	0	0
Euryarchaeota	-0.0470869	17.1833	0.759306	0.994045	phylum	S6	Moderate_Minimal	1	0	0	0
Chordata	-0.0282029	16.9289	0.780785	0.994045	phylum	S6	Moderate_Minimal	1	0	0	0
Spirochaetes	0.0428587	17.8912	0.807072	0.994045	phylum	S6	Moderate_Minimal	1	0	0	0
Deinococcus-Thermus	0.0189545	14.2249	0.863349	0.994045	phylum	S6	Moderate_Minimal	1	0	0	0
Cyanobacteria	0.016217	15.8042	0.871385	0.994045	phylum	S6	Moderate_Minimal	1	0	0	0
Thaumarchaeota	0.0194348	10.2644	0.891118	0.994045	phylum	S6	Moderate_Minimal	1	0	0	0
Lentisphaerae	-0.0231166	12.0806	0.912938	0.994045	phylum	S6	Moderate_Minimal	1	0	0	0
Crenarchaeota	0.00977955	11.3987	0.923754	0.994045	phylum	S6	Moderate_Minimal	1	0	0	0
Thermotogae	0.00996413	13.3078	0.925063	0.994045	phylum	S6	Moderate_Minimal	1	0	0	0
Candidatus Saccharibacteria	-0.0044454	8.76261	0.979939	0.994045	phylum	S6	Moderate_Minimal	1	0	0	0
Gemmatimonadetes	-0.00147802	11.3579	0.989669	0.994045	phylum	S6	Moderate_Minimal	1	0	0	0
Tenericutes	-0.000844588	15.0795	0.994045	0.994045	phylum	S6	Moderate_Minimal	1	0	0	0
Bacteroidetes	0.382569	19.598	0.00128882	0.0369315	phylum	S6	Intensive_Minimal	1	1	0	0
Spirochaetes	0.584087	17.8912	0.00180154	0.0369315	phylum	S6	Intensive_Minimal	1	1	0	0
Thermodesulfobacteria	0.296306	10.3044	0.00543269	0.0742468	phylum	S6	Intensive_Minimal	1	0	0	0
Euryarchaeota	0.332914	17.1833	0.0352489	0.361301	phylum	S6	Intensive_Minimal	1	0	0	0
Deferribacteres	0.218001	11.272	0.0646791	0.530368	phylum	S6	Intensive_Minimal	1	0	0	0
Elusimicrobia	0.207708	10.8194	0.0975733	0.592386	phylum	S6	Intensive_Minimal	1	0	0	0
Aquificae	0.160492	12.1409	0.101139	0.592386	phylum	S6	Intensive_Minimal	1	0	0	0
Proteobacteria	0.143144	20.0159	0.141121	0.643626	phylum	S6	Intensive_Minimal	1	0	0	0
Synergistetes	0.460147	14.2831	0.141284	0.643626	phylum	S6	Intensive_Minimal	1	0	0	0
Verrucomicrobia	0.155911	13.8496	0.162892	0.645372	phylum	S6	Intensive_Minimal	1	0	0	0
Chlamydiae	0.175532	11.9112	0.194694	0.645372	phylum	S6	Intensive_Minimal	1	0	0	0
Candidatus Korarchaeota	-0.244587	5.50772	0.210407	0.645372	phylum	S6	Intensive_Minimal	1	0	0	0
Crenarchaeota	0.127206	11.3987	0.217691	0.645372	phylum	S6	Intensive_Minimal	1	0	0	0
Fibrobacteres	-0.324659	12.2972	0.220371	0.645372	phylum	S6	Intensive_Minimal	1	0	0	0
Candidatus Micrarchaeota	0.371614	5.79088	0.25138	0.670756	phylum	S6	Intensive_Minimal	1	0	0	0
Chlorobi	0.117231	13.5164	0.28311	0.670756	phylum	S6	Intensive_Minimal	1	0	0	0
Tenericutes	0.114814	15.0795	0.313465	0.670756	phylum	S6	Intensive_Minimal	1	0	0	0
Planctomycetes	0.111644	13.6936	0.320609	0.670756	phylum	S6	Intensive_Minimal	1	0	0	0
Dictyoglomi	0.116982	10.1748	0.325922	0.670756	phylum	S6	Intensive_Minimal	1	0	0	0
Coprothermobacterota	-0.118595	8.29841	0.327198	0.670756	phylum	S6	Intensive_Minimal	1	0	0	0
Nitrospirae	0.0958912	11.6999	0.383029	0.747818	phylum	S6	Intensive_Minimal	1	0	0	0
Chordata	0.0817348	16.9289	0.421656	0.77668	phylum	S6	Intensive_Minimal	1	0	0	0
Caldiserica	-0.135644	9.05427	0.438354	0.77668	phylum	S6	Intensive_Minimal	1	0	0	0
Candidatus Saccharibacteria	-0.132663	8.76261	0.454642	0.77668	phylum	S6	Intensive_Minimal	1	0	0	0
Chloroflexi	0.0797126	14.0346	0.485537	0.796281	phylum	S6	Intensive_Minimal	1	0	0	0
Cyanobacteria	0.0575754	15.8042	0.566196	0.861776	phylum	S6	Intensive_Minimal	1	0	0	0
Firmicutes	-0.0701764	22.2331	0.567511	0.861776	phylum	S6	Intensive_Minimal	1	0	0	0
Ignavibacteriae	-0.0753062	11.1747	0.667692	0.919384	phylum	S6	Intensive_Minimal	1	0	0	0
Fusobacteria	0.0463847	15.0937	0.668405	0.919384	phylum	S6	Intensive_Minimal	1	0	0	0
Thermotogae	0.0447985	13.3078	0.67272	0.919384	phylum	S6	Intensive_Minimal	1	0	0	0
Kiritimatiellaeota	0.0561707	10.4644	0.700337	0.926253	phylum	S6	Intensive_Minimal	1	0	0	0
Calditrichaeota	0.0330667	9.76866	0.76143	0.975582	phylum	S6	Intensive_Minimal	1	0	0	0
Thaumarchaeota	0.0328515	10.2644	0.817051	0.986632	phylum	S6	Intensive_Minimal	1	0	0	0
Gemmatimonadetes	0.0255474	11.3579	0.822961	0.986632	phylum	S6	Intensive_Minimal	1	0	0	0
Armatimonadetes	0.020415	10.412	0.871993	0.986632	phylum	S6	Intensive_Minimal	1	0	0	0
Candidatus Cloacimonetes	-0.0179766	8.48681	0.907553	0.986632	phylum	S6	Intensive_Minimal	1	0	0	0
Chrysiogenetes	0.0121794	9.77608	0.912527	0.986632	phylum	S6	Intensive_Minimal	1	0	0	0
Actinobacteria	0.0119076	18.856	0.91444	0.986632	phylum	S6	Intensive_Minimal	1	0	0	0
Lentisphaerae	0.00784616	12.0806	0.970396	0.994035	phylum	S6	Intensive_Minimal	1	0	0	0
Deinococcus-Thermus	0.00153794	14.2249	0.988856	0.994035	phylum	S6	Intensive_Minimal	1	0	0	0
Acidobacteria	0.000841708	13.2724	0.994035	0.994035	phylum	S6	Intensive_Minimal	1	0	0	0
Coprothermobacterota	-0.488104	8.29841	0.000213546	0.00875541	phylum	S6	Intensive_Moderate	1	1	0	0
Planctomycetes	0.357066	13.6936	0.00260596	0.0484011	phylum	S6	Intensive_Moderate	1	1	0	0
Spirochaetes	0.541229	17.8912	0.00354154	0.0484011	phylum	S6	Intensive_Moderate	1	1	0	0
Bacteroidetes	0.281226	19.598	0.0148016	0.140633	phylum	S6	Intensive_Moderate	1	0	0	0
Euryarchaeota	0.38	17.1833	0.0171503	0.140633	phylum	S6	Intensive_Moderate	1	0	0	0
Kiritimatiellaeota	0.332582	10.4644	0.0271704	0.185664	phylum	S6	Intensive_Moderate	1	0	0	0
Chlamydiae	0.271528	11.9112	0.0480532	0.274535	phylum	S6	Intensive_Moderate	1	0	0	0
Dictyoglomi	0.229124	10.1748	0.058572	0.274535	phylum	S6	Intensive_Moderate	1	0	0	0
Verrucomicrobia	0.208362	13.8496	0.0647481	0.274535	phylum	S6	Intensive_Moderate	1	0	0	0
Thermodesulfobacteria	0.189649	10.3044	0.0669597	0.274535	phylum	S6	Intensive_Moderate	1	0	0	0
Candidatus Korarchaeota	0.294661	5.50772	0.133077	0.496015	phylum	S6	Intensive_Moderate	1	0	0	0
Fusobacteria	0.154021	15.0937	0.159794	0.529793	phylum	S6	Intensive_Moderate	1	0	0	0
Chrysiogenetes	-0.154754	9.77608	0.167983	0.529793	phylum	S6	Intensive_Moderate	1	0	0	0
Elusimicrobia	0.145231	10.8194	0.24244	0.640945	phylum	S6	Intensive_Moderate	1	0	0	0
Synergistetes	0.354774	14.2831	0.254042	0.640945	phylum	S6	Intensive_Moderate	1	0	0	0
Crenarchaeota	0.117427	11.3987	0.254467	0.640945	phylum	S6	Intensive_Moderate	1	0	0	0
Acidobacteria	-0.122351	13.2724	0.280814	0.640945	phylum	S6	Intensive_Moderate	1	0	0	0
Chordata	0.109938	16.9289	0.281391	0.640945	phylum	S6	Intensive_Moderate	1	0	0	0
Tenericutes	0.115659	15.0795	0.309965	0.659233	phylum	S6	Intensive_Moderate	1	0	0	0
Deferribacteres	0.115115	11.272	0.321577	0.659233	phylum	S6	Intensive_Moderate	1	0	0	0
Actinobacteria	-0.0819503	18.856	0.461201	0.865848	phylum	S6	Intensive_Moderate	1	0	0	0
Candidatus Saccharibacteria	-0.128218	8.76261	0.469793	0.865848	phylum	S6	Intensive_Moderate	1	0	0	0
Calditrichaeota	0.0730812	9.76866	0.503209	0.865848	phylum	S6	Intensive_Moderate	1	0	0	0
Proteobacteria	0.0637286	20.0159	0.507581	0.865848	phylum	S6	Intensive_Moderate	1	0	0	0
Armatimonadetes	-0.0801586	10.412	0.527956	0.865848	phylum	S6	Intensive_Moderate	1	0	0	0
Aquificae	-0.0449551	12.1409	0.640737	0.970595	phylum	S6	Intensive_Moderate	1	0	0	0
Fibrobacteres	0.111909	12.2972	0.670041	0.970595	phylum	S6	Intensive_Moderate	1	0	0	0
Cyanobacteria	0.0413584	15.8042	0.679967	0.970595	phylum	S6	Intensive_Moderate	1	0	0	0
Ignavibacteriae	0.0589203	11.1747	0.736827	0.970595	phylum	S6	Intensive_Moderate	1	0	0	0
Thermotogae	0.0348344	13.3078	0.742448	0.970595	phylum	S6	Intensive_Moderate	1	0	0	0
Chlorobi	0.0341835	13.5164	0.752659	0.970595	phylum	S6	Intensive_Moderate	1	0	0	0
Gemmatimonadetes	0.0270255	11.3579	0.81291	0.970595	phylum	S6	Intensive_Moderate	1	0	0	0
Caldiserica	0.0405073	9.05427	0.816341	0.970595	phylum	S6	Intensive_Moderate	1	0	0	0
Candidatus Cloacimonetes	0.0316446	8.48681	0.838056	0.970595	phylum	S6	Intensive_Moderate	1	0	0	0
Chloroflexi	-0.0224265	14.0346	0.843994	0.970595	phylum	S6	Intensive_Moderate	1	0	0	0
Deinococcus-Thermus	-0.0174165	14.2249	0.874337	0.970595	phylum	S6	Intensive_Moderate	1	0	0	0
Lentisphaerae	0.0309628	12.0806	0.883579	0.970595	phylum	S6	Intensive_Moderate	1	0	0	0
Firmicutes	0.0154589	22.2331	0.899576	0.970595	phylum	S6	Intensive_Moderate	1	0	0	0
Thaumarchaeota	0.0134168	10.2644	0.924706	0.972127	phylum	S6	Intensive_Moderate	1	0	0	0
Nitrospirae	-0.00322289	11.6999	0.976494	0.981343	phylum	S6	Intensive_Moderate	1	0	0	0
Candidatus Micrarchaeota	-0.00751201	5.79088	0.981343	0.981343	phylum	S6	Intensive_Moderate	1	0	0	0
Molluscipoxvirus	-2.63259	0.61992	7.01e-05	0.0418899	genus	S1	Moderate_Minimal	0	1	1	1
Rtpvirus	-2.38296	0.566296	0.000117591	0.0418899	genus	S1	Moderate_Minimal	0	1	1	1
Kayvirus	-2.97126	3.2464	0.000135612	0.0418899	genus	S1	Moderate_Minimal	1	1	1	1
Iltovirus	-2.54082	0.945407	0.000155904	0.0418899	genus	S1	Moderate_Minimal	0	1	1	1
Caldisphaera	-1.73855	4.00519	0.000162113	0.0418899	genus	S1	Moderate_Minimal	1	1	1	1
Ascovirus	-1.67754	0.748916	0.000461936	0.0994702	genus	S1	Moderate_Minimal	0	0	1	0
B4virus	-2.27784	0.539352	0.000557109	0.102826	genus	S1	Moderate_Minimal	0	0	1	0
Candidatus Nitrosopelagicus	-1.78874	4.18776	0.000708294	0.114389	genus	S1	Moderate_Minimal	1	0	1	0
Arv1virus	-1.40501	0.627236	0.00114363	0.164175	genus	S1	Moderate_Minimal	0	0	1	0
Felixo1virus	-2.01214	1.01601	0.00140073	0.180974	genus	S1	Moderate_Minimal	0	0	1	0
Haloquadratum	-1.3001	4.68789	0.001661	0.195092	genus	S1	Moderate_Minimal	1	0	1	0
Mannheimia	-1.06321	9.72437	0.00208109	0.224064	genus	S1	Moderate_Minimal	1	0	1	0
Haemophilus	-1.10853	10.5823	0.0022895	0.227541	genus	S1	Moderate_Minimal	1	0	1	0
Pasteurella	-0.971091	10.0858	0.00323079	0.298156	genus	S1	Moderate_Minimal	1	0	0	0
Paraglaciecola	-0.835396	7.22374	0.00418261	0.342596	genus	S1	Moderate_Minimal	1	0	0	0
Lawsonella	-3.01211	9.34334	0.00429015	0.342596	genus	S1	Moderate_Minimal	1	0	1	0
Pg1virus	1.99872	3.39524	0.00450784	0.342596	genus	S1	Moderate_Minimal	1	0	1	0
Betaentomopoxvirus	-1.60934	2.08733	0.00628367	0.371648	genus	S1	Moderate_Minimal	0	0	1	0
Paraphotobacterium	-1.0815	6.44217	0.00537362	0.371648	genus	S1	Moderate_Minimal	1	0	1	0
Ehrlichia	-0.875725	7.87449	0.00607594	0.371648	genus	S1	Moderate_Minimal	1	0	0	0
Waddlia	-1.01235	5.58354	0.00632624	0.371648	genus	S1	Moderate_Minimal	1	0	1	0
Actinobacillus	-0.943145	11.1937	0.00632836	0.371648	genus	S1	Moderate_Minimal	1	0	0	0
Candidatus Phycorickettsia	-1.54924	5.87082	0.00667868	0.374722	genus	S1	Moderate_Minimal	1	0	1	0
Thermodesulfobacterium	-0.999826	7.44888	0.00696077	0.374722	genus	S1	Moderate_Minimal	1	0	0	0
Candidatus Riesia	-0.954827	5.4391	0.00781186	0.380025	genus	S1	Moderate_Minimal	1	0	0	0
Borrelia	-1.02358	8.89454	0.00792674	0.380025	genus	S1	Moderate_Minimal	1	0	1	0
Sulfurihydrogenibium	-1.16903	7.44758	0.00803201	0.380025	genus	S1	Moderate_Minimal	1	0	1	0
Twortvirus	-1.64176	2.17083	0.0088877	0.380025	genus	S1	Moderate_Minimal	0	0	1	0
Trichodesmium	-1.05849	7.58556	0.00852154	0.380025	genus	S1	Moderate_Minimal	1	0	1	0
Phikmvvirus	-0.903756	0.789352	0.0106419	0.380025	genus	S1	Moderate_Minimal	0	0	0	0
Whispovirus	-2.02247	0.777137	0.0132877	0.38025	genus	S1	Moderate_Minimal	0	0	1	0
Phic31virus	-1.19977	0.634214	0.0120022	0.380025	genus	S1	Moderate_Minimal	0	0	1	0
Thalassotalea	-0.968311	5.80974	0.00913615	0.380025	genus	S1	Moderate_Minimal	1	0	0	0
Providencia	-0.744251	9.49072	0.0105234	0.380025	genus	S1	Moderate_Minimal	1	0	0	0
Candidatus Carsonella	-1.53024	1.91346	0.0120081	0.380025	genus	S1	Moderate_Minimal	0	0	1	0
Devriesea	-0.757245	7.58666	0.0107177	0.380025	genus	S1	Moderate_Minimal	1	0	0	0
Oblitimonas	-0.840184	7.8688	0.0107273	0.380025	genus	S1	Moderate_Minimal	1	0	0	0
Algibacter	-0.802566	6.87302	0.0108188	0.380025	genus	S1	Moderate_Minimal	1	0	0	0
Candidatus Nitrosomarinus	-1.31925	4.32286	0.0110985	0.380025	genus	S1	Moderate_Minimal	1	0	1	0
Omegavirus	-1.87031	2.14321	0.0132049	0.38025	genus	S1	Moderate_Minimal	0	0	1	0
Crocodylidpoxvirus	-1.29658	1.10373	0.0155914	0.382948	genus	S1	Moderate_Minimal	0	0	1	0
Thermodesulfobium	-1.07201	7.05833	0.0115193	0.380025	genus	S1	Moderate_Minimal	1	0	1	0
Basfia	-1.10347	8.80037	0.0117794	0.380025	genus	S1	Moderate_Minimal	1	0	1	0
Streptobacillus	-1.11113	8.61551	0.0121305	0.380025	genus	S1	Moderate_Minimal	1	0	1	0
Leporipoxvirus	-1.0472	0.525689	0.0175025	0.389884	genus	S1	Moderate_Minimal	0	0	1	0
Acidianus	-0.843529	7.4667	0.0123537	0.380025	genus	S1	Moderate_Minimal	1	0	0	0
Varicellovirus	-1.31722	3.39942	0.0126838	0.38025	genus	S1	Moderate_Minimal	1	0	1	0
Pamx74virus	-1.23319	1.42619	0.0152463	0.382948	genus	S1	Moderate_Minimal	0	0	1	0
Halohasta	-1.04718	6.50444	0.0135383	0.38025	genus	S1	Moderate_Minimal	1	0	1	0
Candidatus Blochmannia	-1.0678	7.32724	0.0140334	0.382948	genus	S1	Moderate_Minimal	1	0	1	0
Phyllobacterium	-0.853475	8.48085	0.0146475	0.382948	genus	S1	Moderate_Minimal	1	0	0	0
Arcobacter	-0.894285	9.43465	0.0151172	0.382948	genus	S1	Moderate_Minimal	1	0	0	0
Salinibacterium	-0.729813	8.32546	0.0154055	0.382948	genus	S1	Moderate_Minimal	1	0	0	0
Candidatus Midichloria	-0.984236	5.11686	0.0159771	0.382948	genus	S1	Moderate_Minimal	1	0	0	0
Erysipelatoclostridium	-2.36132	5.88347	0.016302	0.382948	genus	S1	Moderate_Minimal	1	0	1	0
Candidatus Nitrosoglobus	-0.842812	5.48802	0.0161887	0.382948	genus	S1	Moderate_Minimal	1	0	0	0
Aggregatibacter	-0.755184	10.4394	0.0169068	0.384711	genus	S1	Moderate_Minimal	1	0	0	0
Olsenella	-1.71291	14.8946	0.0169725	0.384711	genus	S1	Moderate_Minimal	1	0	1	0
Sfi21dt1virus	-1.40774	2.40495	0.018601	0.393975	genus	S1	Moderate_Minimal	0	0	1	0
Sulfolobus	-0.803813	7.26865	0.0182087	0.393975	genus	S1	Moderate_Minimal	1	0	0	0
Candidatus Sulcia	-0.972444	6.00925	0.0183286	0.393975	genus	S1	Moderate_Minimal	1	0	0	0
Badnavirus	-0.981693	1.67653	0.0217248	0.43857	genus	S1	Moderate_Minimal	0	0	0	0
Dictyoglomus	-0.969137	7.93615	0.0194609	0.405541	genus	S1	Moderate_Minimal	1	0	0	0
Gemmobacter	-0.789924	7.62904	0.0213976	0.43857	genus	S1	Moderate_Minimal	1	0	0	0
Congregibacter	-0.789995	8.51979	0.0224898	0.442284	genus	S1	Moderate_Minimal	1	0	0	0
Pragia	-0.686913	6.75861	0.0225935	0.442284	genus	S1	Moderate_Minimal	1	0	0	0
Hk578virus	-1.40093	0.978288	0.0300261	0.469991	genus	S1	Moderate_Minimal	0	0	1	0
Candidatus Ruthia	-1.1076	5.6132	0.0246802	0.465587	genus	S1	Moderate_Minimal	1	0	1	0
Mesoplasma	-0.961886	9.32565	0.0247825	0.465587	genus	S1	Moderate_Minimal	1	0	0	0
Halodesulfurarchaeum	-0.936538	6.57788	0.0250048	0.465587	genus	S1	Moderate_Minimal	1	0	0	0
Croceibacter	-1.01379	6.71869	0.0252253	0.465587	genus	S1	Moderate_Minimal	1	0	1	0
Polynucleobacter	-0.656853	9.21525	0.0259241	0.468436	genus	S1	Moderate_Minimal	1	0	0	0
Candidatus Portiera	-1.46005	3.85972	0.0263392	0.468436	genus	S1	Moderate_Minimal	1	0	1	0
Patiencevirus	-1.18999	0.931758	0.0379554	0.495363	genus	S1	Moderate_Minimal	0	0	1	0
Cyanobacterium	-0.714266	7.52189	0.0268954	0.468436	genus	S1	Moderate_Minimal	1	0	0	0
Halomicronema	-0.9001	8.18785	0.0271051	0.468436	genus	S1	Moderate_Minimal	1	0	0	0
Se1virus	-1.02107	2.18166	0.029405	0.469991	genus	S1	Moderate_Minimal	0	0	1	0
Colwellia	-0.620436	9.54714	0.0275812	0.468436	genus	S1	Moderate_Minimal	1	0	0	0
Marinomonas	-0.583066	9.60757	0.0277082	0.468436	genus	S1	Moderate_Minimal	1	0	0	0
Candidatus Nasuia	-1.26511	2.98908	0.0279176	0.468436	genus	S1	Moderate_Minimal	0	0	1	0
Stanieria	-0.609452	8.09235	0.0296795	0.469991	genus	S1	Moderate_Minimal	1	0	0	0
Acidilobus	-1.03616	5.48299	0.0297558	0.469991	genus	S1	Moderate_Minimal	1	0	1	0
Candidatus Doolittlea	-1.361	5.30538	0.0302343	0.469991	genus	S1	Moderate_Minimal	1	0	1	0
Reinekea	-0.847832	7.48359	0.0309179	0.469991	genus	S1	Moderate_Minimal	1	0	0	0
Antarctobacter	-0.820391	8.90187	0.0315896	0.469991	genus	S1	Moderate_Minimal	1	0	0	0
Aliivibrio	-0.64111	9.06553	0.0326981	0.469991	genus	S1	Moderate_Minimal	1	0	0	0
Ferroplasma	-0.956973	6.20087	0.0334436	0.469991	genus	S1	Moderate_Minimal	1	0	0	0
Candidatus Pelagibacter	-0.810067	8.28278	0.0334561	0.469991	genus	S1	Moderate_Minimal	1	0	0	0
Smoothievirus	-0.896567	3.45166	0.0339065	0.469991	genus	S1	Moderate_Minimal	1	0	0	0
Paucimonas	-0.801438	7.60117	0.0339163	0.469991	genus	S1	Moderate_Minimal	1	0	0	0
Desulfurella	-0.929005	6.68547	0.0340286	0.469991	genus	S1	Moderate_Minimal	1	0	0	0
Dermatophilus	-0.78366	8.85037	0.034113	0.469991	genus	S1	Moderate_Minimal	1	0	0	0
Orthopoxvirus	-1.41824	1.46496	0.0463722	0.526114	genus	S1	Moderate_Minimal	0	0	1	0
Candidatus Profftella	-1.12912	4.87332	0.0345188	0.469991	genus	S1	Moderate_Minimal	1	0	1	0
Asaia	-0.877698	7.08557	0.0345666	0.469991	genus	S1	Moderate_Minimal	1	0	0	0
Caldisericum	-0.979867	6.54904	0.0347261	0.469991	genus	S1	Moderate_Minimal	1	0	0	0
Methylacidiphilum	-0.995985	7.49684	0.0347553	0.469991	genus	S1	Moderate_Minimal	1	0	0	0
Mycoplasma	-0.7951	11.8441	0.0349772	0.469991	genus	S1	Moderate_Minimal	1	0	0	0
Thermosipho	-0.922462	8.86405	0.0352857	0.469991	genus	S1	Moderate_Minimal	1	0	0	0
Mimivirus	-1.23817	1.36794	0.0572434	0.539843	genus	S1	Moderate_Minimal	0	0	1	0
Candidatus Phytoplasma	-0.957973	7.19851	0.0382471	0.495363	genus	S1	Moderate_Minimal	1	0	0	0
Jeotgalicoccus	-0.627785	8.52845	0.0383949	0.495363	genus	S1	Moderate_Minimal	1	0	0	0
Pandoravirus	-0.86139	6.90901	0.0387242	0.495363	genus	S1	Moderate_Minimal	1	0	0	0
T5virus	-0.982815	2.04547	0.0414264	0.521107	genus	S1	Moderate_Minimal	0	0	0	0
Corndogvirus	-0.786265	0.374774	0.0632128	0.554907	genus	S1	Moderate_Minimal	0	0	0	0
Glossinavirus	-1.22039	0.640883	0.0606281	0.55291	genus	S1	Moderate_Minimal	0	0	1	0
Cylindrospermum	-1.00998	7.46452	0.0417023	0.521107	genus	S1	Moderate_Minimal	1	0	1	0
Candidatus Nanopelagicus	-0.749086	7.74272	0.0427785	0.521107	genus	S1	Moderate_Minimal	1	0	0	0
Acholeplasma	-0.836082	10.1186	0.0429546	0.521107	genus	S1	Moderate_Minimal	1	0	0	0
Ichnovirus	-1.01167	0.453885	0.086095	0.580285	genus	S1	Moderate_Minimal	0	0	1	0
Propionibacterium	-0.664667	10.6845	0.043456	0.521107	genus	S1	Moderate_Minimal	1	0	0	0
Zhihengliuella	-0.698446	7.25888	0.0435318	0.521107	genus	S1	Moderate_Minimal	1	0	0	0
Streptococcus	-0.787239	17.6135	0.0435601	0.521107	genus	S1	Moderate_Minimal	1	0	0	0
Nitrososphaera	-0.927099	6.08487	0.0441342	0.523132	genus	S1	Moderate_Minimal	1	0	0	0
Mycobacteroides	-0.693986	10.9469	0.0447234	0.525297	genus	S1	Moderate_Minimal	1	0	0	0
Candidatus Xiphinematobacter	-1.25743	6.40571	0.0454404	0.526114	genus	S1	Moderate_Minimal	1	0	1	0
Staphylococcus	-0.570854	13.5731	0.0462206	0.526114	genus	S1	Moderate_Minimal	1	0	0	0
Nit1virus	1.34053	2.011	0.0529834	0.528596	genus	S1	Moderate_Minimal	0	0	1	0
Chondrocystis	-0.811303	7.68704	0.0470574	0.526114	genus	S1	Moderate_Minimal	1	0	0	0
Candidatus Cardinium	-0.967208	5.6161	0.0473099	0.526114	genus	S1	Moderate_Minimal	1	0	0	0
Borreliella	-0.737193	8.91634	0.0473255	0.526114	genus	S1	Moderate_Minimal	1	0	0	0
Oceanisphaera	-0.55467	8.82166	0.0476435	0.526114	genus	S1	Moderate_Minimal	1	0	0	0
Clostridium	-1.12131	17.4912	0.0500897	0.528596	genus	S1	Moderate_Minimal	1	0	1	0
Aurantimicrobium	-0.589256	8.62607	0.0504215	0.528596	genus	S1	Moderate_Minimal	1	0	0	0
Rickettsia	-0.916216	9.28246	0.0508911	0.528596	genus	S1	Moderate_Minimal	1	0	0	0
Pithovirus	-0.910385	1.72494	0.0675382	0.566652	genus	S1	Moderate_Minimal	0	0	0	0
Wigglesworthia	-1.00862	5.43392	0.0510817	0.528596	genus	S1	Moderate_Minimal	1	0	1	0
Enterococcus	-1.44002	15.9006	0.051608	0.528596	genus	S1	Moderate_Minimal	1	0	1	0
Methanomethylovorans	-0.795461	7.09771	0.0523826	0.528596	genus	S1	Moderate_Minimal	1	0	0	0
Pleurocapsa	-0.607065	7.74411	0.0527796	0.528596	genus	S1	Moderate_Minimal	1	0	0	0
Taylorella	-0.563392	7.13779	0.0528525	0.528596	genus	S1	Moderate_Minimal	1	0	0	0
Halogeometricum	-0.679333	6.80711	0.0533679	0.528596	genus	S1	Moderate_Minimal	1	0	0	0
Gottschalkia	-0.807869	9.92328	0.0532612	0.528596	genus	S1	Moderate_Minimal	1	0	0	0
Histophilus	-0.636214	9.60762	0.053291	0.528596	genus	S1	Moderate_Minimal	1	0	0	0
Lactococcus	-0.681356	11.5045	0.053935	0.528596	genus	S1	Moderate_Minimal	1	0	0	0
Lelliottia	-0.591489	10.2739	0.054168	0.528596	genus	S1	Moderate_Minimal	1	0	0	0
Candidatus Cloacimonas	-0.767529	6.79366	0.0545764	0.528596	genus	S1	Moderate_Minimal	1	0	0	0
Candidatus Fonsibacter	-0.774644	5.29114	0.0547873	0.528596	genus	S1	Moderate_Minimal	1	0	0	0
Methanococcus	-0.710295	9.4539	0.0548234	0.528596	genus	S1	Moderate_Minimal	1	0	0	0
Methanothermobacter	-0.893594	7.14963	0.0558622	0.533057	genus	S1	Moderate_Minimal	1	0	0	0
Spiroplasma	-0.775454	10.9581	0.0561113	0.533057	genus	S1	Moderate_Minimal	1	0	0	0
Thermodesulfovibrio	-0.840922	6.80222	0.0577265	0.540454	genus	S1	Moderate_Minimal	1	0	0	0
Kangiella	-0.606362	9.30617	0.0601111	0.55291	genus	S1	Moderate_Minimal	1	0	0	0
Propionimicrobium	-0.733406	8.1436	0.0604481	0.55291	genus	S1	Moderate_Minimal	1	0	0	0
Nostoc	-0.610937	10.988	0.0607837	0.55291	genus	S1	Moderate_Minimal	1	0	0	0
Bacterioplanes	-0.483389	7.38645	0.0613354	0.55291	genus	S1	Moderate_Minimal	1	0	0	0
Entomoplasma	-0.818434	8.22938	0.0616246	0.55291	genus	S1	Moderate_Minimal	1	0	0	0
Trichormus	-0.66179	7.37397	0.0622716	0.554862	genus	S1	Moderate_Minimal	1	0	0	0
Mobiluncus	-0.734495	8.9389	0.0634329	0.554907	genus	S1	Moderate_Minimal	1	0	0	0
Flavivirga	-0.920006	8.09492	0.0637311	0.554907	genus	S1	Moderate_Minimal	1	0	0	0
Libanicoccus	-1.30475	13.4114	0.0639947	0.554907	genus	S1	Moderate_Minimal	1	0	1	0
Brevefilum	-0.727839	8.20997	0.0646558	0.556902	genus	S1	Moderate_Minimal	1	0	0	0
Leminorella	-0.668366	8.44193	0.0651437	0.557389	genus	S1	Moderate_Minimal	1	0	0	0
Geminocystis	-0.665765	8.72889	0.0656935	0.558395	genus	S1	Moderate_Minimal	1	0	0	0
Kushneria	-0.601992	9.52119	0.0675421	0.566652	genus	S1	Moderate_Minimal	1	0	0	0
Wphvirus	-0.815113	1.89102	0.0792967	0.574434	genus	S1	Moderate_Minimal	0	0	0	0
Batrachovirus	-0.66349	0.680827	0.0968492	0.613378	genus	S1	Moderate_Minimal	0	0	0	0
Muromegalovirus	0.753269	1.94046	0.0737867	0.574434	genus	S1	Moderate_Minimal	0	0	0	0
Rhadinovirus	-0.735303	1.31863	0.0817579	0.574434	genus	S1	Moderate_Minimal	0	0	0	0
Nautilia	-0.849038	7.09917	0.0692339	0.574434	genus	S1	Moderate_Minimal	1	0	0	0
Marseillevirus	-0.981805	0.97944	0.103247	0.62044	genus	S1	Moderate_Minimal	0	0	0	0
Anaplasma	-0.841749	7.24357	0.0703983	0.574434	genus	S1	Moderate_Minimal	1	0	0	0
Anabaena	-0.742223	8.30349	0.0712659	0.574434	genus	S1	Moderate_Minimal	1	0	0	0
Candidatus Methylopumilus	-0.531668	6.92633	0.0716207	0.574434	genus	S1	Moderate_Minimal	1	0	0	0
Proteus	-0.521839	9.19704	0.0721664	0.574434	genus	S1	Moderate_Minimal	1	0	0	0
Allofrancisella	-0.740285	6.58504	0.0723289	0.574434	genus	S1	Moderate_Minimal	1	0	0	0
Capripoxvirus	-0.673795	0.402551	0.119528	0.641135	genus	S1	Moderate_Minimal	0	0	0	0
Alcaligenes	-0.607185	9.67055	0.0741443	0.574434	genus	S1	Moderate_Minimal	1	0	0	0
Shimwellia	-0.59097	8.31999	0.074484	0.574434	genus	S1	Moderate_Minimal	1	0	0	0
Lactobacillus	-1.05404	18.4374	0.0747598	0.574434	genus	S1	Moderate_Minimal	1	0	1	0
Mardivirus	-0.640463	1.14675	0.0978391	0.616625	genus	S1	Moderate_Minimal	0	0	0	0
Thiolapillus	-0.779214	8.6374	0.0765686	0.574434	genus	S1	Moderate_Minimal	1	0	0	0
Candidatus Protochlamydia	-0.803022	8.12661	0.0771158	0.574434	genus	S1	Moderate_Minimal	1	0	0	0
Desulfotalea	-0.643648	8.86623	0.0780098	0.574434	genus	S1	Moderate_Minimal	1	0	0	0
Arsenophonus	-0.799271	4.7079	0.0780927	0.574434	genus	S1	Moderate_Minimal	1	0	0	0
Candidatus Izimaplasma	-0.758874	7.96399	0.0800737	0.574434	genus	S1	Moderate_Minimal	1	0	0	0
Petrotoga	-0.953701	6.10345	0.0781274	0.574434	genus	S1	Moderate_Minimal	1	0	0	0
Frischella	-0.662966	6.92844	0.0782016	0.574434	genus	S1	Moderate_Minimal	1	0	0	0
Cellulosilyticum	-0.693866	10.7466	0.0788136	0.574434	genus	S1	Moderate_Minimal	1	0	0	0
Macrococcus	-0.577081	9.64398	0.07885	0.574434	genus	S1	Moderate_Minimal	1	0	0	0
Bc431virus	-0.717362	1.01157	0.105322	0.626535	genus	S1	Moderate_Minimal	0	0	0	0
Gallibacterium	-0.521717	8.00088	0.0796396	0.574434	genus	S1	Moderate_Minimal	1	0	0	0
Fischerella	-0.62462	8.41691	0.0798905	0.574434	genus	S1	Moderate_Minimal	1	0	0	0
Emaravirus	-0.668327	0.439272	0.138488	0.64395	genus	S1	Moderate_Minimal	0	0	0	0
Candidatus Nucleicultrix	-0.795066	6.73544	0.080047	0.574434	genus	S1	Moderate_Minimal	1	0	0	0
Hydrogenobaculum	-0.800921	6.64282	0.0802946	0.574434	genus	S1	Moderate_Minimal	1	0	0	0
Tetragenococcus	-0.72285	9.25679	0.0814259	0.574434	genus	S1	Moderate_Minimal	1	0	0	0
Rotavirus	0.935716	0.726933	0.132038	0.64395	genus	S1	Moderate_Minimal	0	0	0	0
Pseudoalteromonas	-0.424479	11.4887	0.082019	0.574434	genus	S1	Moderate_Minimal	1	0	0	0
Turneriella	-0.846799	8.28413	0.0824992	0.574434	genus	S1	Moderate_Minimal	1	0	0	0
Dokdonia	-0.66658	8.86638	0.0825499	0.574434	genus	S1	Moderate_Minimal	1	0	0	0
Nodularia	-0.636552	6.43261	0.0825917	0.574434	genus	S1	Moderate_Minimal	1	0	0	0
Bibersteinia	-0.522624	9.09342	0.0826331	0.574434	genus	S1	Moderate_Minimal	1	0	0	0
Chloroflexus	-0.683435	9.28705	0.0826972	0.574434	genus	S1	Moderate_Minimal	1	0	0	0
Aquifex	-0.996301	6.36358	0.0837476	0.57862	genus	S1	Moderate_Minimal	1	0	0	0
Persephonella	-0.674086	6.50731	0.0845012	0.580285	genus	S1	Moderate_Minimal	1	0	0	0
Pajaroellobacter	-0.785342	6.04638	0.0854046	0.580285	genus	S1	Moderate_Minimal	1	0	0	0
Pseudarcicella	-0.682249	7.46198	0.0854338	0.580285	genus	S1	Moderate_Minimal	1	0	0	0
Avipoxvirus	-0.9486	2.28351	0.114965	0.641135	genus	S1	Moderate_Minimal	0	0	0	0
Silviavirus	-0.728455	2.02829	0.0943574	0.609549	genus	S1	Moderate_Minimal	0	0	0	0
Auricoccus	-0.683605	6.82686	0.0862343	0.580285	genus	S1	Moderate_Minimal	1	0	0	0
Cutibacterium	-0.561968	10.7129	0.0872039	0.581037	genus	S1	Moderate_Minimal	1	0	0	0
Glaciecola	-0.634713	8.42319	0.0872455	0.581037	genus	S1	Moderate_Minimal	1	0	0	0
Trueperella	-0.666834	12.1194	0.0904247	0.599122	genus	S1	Moderate_Minimal	1	0	0	0
Ahniella	-0.693673	8.44172	0.0916521	0.602075	genus	S1	Moderate_Minimal	1	0	0	0
Obesumbacterium	-0.670828	6.56277	0.0918025	0.602075	genus	S1	Moderate_Minimal	1	0	0	0
Methanomassiliicoccus	-0.890382	7.02772	0.0941066	0.609549	genus	S1	Moderate_Minimal	1	0	0	0
Turicibacter	-0.972536	12.5601	0.0943287	0.609549	genus	S1	Moderate_Minimal	1	0	0	0
Kurthia	-0.665373	8.60174	0.0955836	0.611455	genus	S1	Moderate_Minimal	1	0	0	0
Fictibacillus	-0.603397	9.40547	0.0955991	0.611455	genus	S1	Moderate_Minimal	1	0	0	0
Fervidobacterium	-0.570031	9.53143	0.0962398	0.612521	genus	S1	Moderate_Minimal	1	0	0	0
Lacimicrobium	-0.57261	8.74294	0.0989968	0.619066	genus	S1	Moderate_Minimal	1	0	0	0
Vagococcus	-0.740167	9.26777	0.0991846	0.619066	genus	S1	Moderate_Minimal	1	0	0	0
Candidatus Arthromitus	-0.605978	9.60919	0.0998325	0.620114	genus	S1	Moderate_Minimal	1	0	0	0
Phietavirus	-1.03652	2.89841	0.109743	0.633768	genus	S1	Moderate_Minimal	0	0	1	0
Desulfurococcus	-0.808969	6.1304	0.100411	0.62044	genus	S1	Moderate_Minimal	1	0	0	0
Caldivirga	-0.710165	2.83638	0.105716	0.626535	genus	S1	Moderate_Minimal	0	0	0	0
C5virus	-1.02647	2.68838	0.113982	0.641135	genus	S1	Moderate_Minimal	0	0	1	0
Planktothrix	-0.774413	7.93317	0.101575	0.62044	genus	S1	Moderate_Minimal	1	0	0	0
Atopobium	-1.03503	9.84702	0.101968	0.62044	genus	S1	Moderate_Minimal	1	0	1	0
Ureaplasma	-0.791971	6.96523	0.102564	0.62044	genus	S1	Moderate_Minimal	1	0	0	0
Filifactor	-0.612742	10.2353	0.102578	0.62044	genus	S1	Moderate_Minimal	1	0	0	0
Spiribacter	-0.689406	9.19844	0.103027	0.62044	genus	S1	Moderate_Minimal	1	0	0	0
Planktomarina	-0.480971	7.19483	0.105245	0.626535	genus	S1	Moderate_Minimal	1	0	0	0
Cjw1virus	0.629554	1.15405	0.131086	0.64395	genus	S1	Moderate_Minimal	0	0	0	0
Verrucosispora	-0.530126	8.60571	0.10731	0.633082	genus	S1	Moderate_Minimal	1	0	0	0
Candidatus Phaeomarinobacter	-0.534463	7.84997	0.108063	0.633255	genus	S1	Moderate_Minimal	1	0	0	0
Hippea	-0.668646	6.76475	0.10832	0.633255	genus	S1	Moderate_Minimal	1	0	0	0
Dactylococcopsis	-0.777472	6.73813	0.109383	0.633768	genus	S1	Moderate_Minimal	1	0	0	0
Tm4virus	-0.663593	2.90561	0.109879	0.633768	genus	S1	Moderate_Minimal	0	0	0	0
Methylovulum	-0.585532	8.48205	0.110722	0.635789	genus	S1	Moderate_Minimal	1	0	0	0
Kelleziovirus	1.03136	2.01607	0.125458	0.64395	genus	S1	Moderate_Minimal	0	0	1	0
Oleispira	-0.562521	7.87235	0.112317	0.64112	genus	S1	Moderate_Minimal	1	0	0	0
Lambdavirus	-1.04289	3.43772	0.118616	0.641135	genus	S1	Moderate_Minimal	1	0	1	0
Fluoribacter	-0.662414	7.07327	0.112954	0.64112	genus	S1	Moderate_Minimal	1	0	0	0
Xylella	-0.538229	8.10781	0.113139	0.64112	genus	S1	Moderate_Minimal	1	0	0	0
Sulfurospirillum	-0.530961	9.88778	0.115795	0.641135	genus	S1	Moderate_Minimal	1	0	0	0
Ignavibacterium	-0.635486	8.1843	0.116078	0.641135	genus	S1	Moderate_Minimal	1	0	0	0
Basilea	-0.498838	6.82735	0.116941	0.641135	genus	S1	Moderate_Minimal	1	0	0	0
Jonesia	-0.570746	7.18996	0.117541	0.641135	genus	S1	Moderate_Minimal	1	0	0	0
Acetohalobium	-0.632667	7.81098	0.118693	0.641135	genus	S1	Moderate_Minimal	1	0	0	0
Planococcus	-0.593073	11.9839	0.119339	0.641135	genus	S1	Moderate_Minimal	1	0	0	0
Kluyvera	-0.631729	7.37974	0.119456	0.641135	genus	S1	Moderate_Minimal	1	0	0	0
Tolumonas	-0.603354	7.64772	0.119459	0.641135	genus	S1	Moderate_Minimal	1	0	0	0
Chthonomonas	-0.666328	8.51527	0.119944	0.641135	genus	S1	Moderate_Minimal	1	0	0	0
Pyrobaculum	-0.736857	4.59585	0.120406	0.641135	genus	S1	Moderate_Minimal	1	0	0	0
Candidatus Atelocyanobacterium	-0.776616	5.84747	0.120585	0.641135	genus	S1	Moderate_Minimal	1	0	0	0
Yatapoxvirus	-0.618235	0.402551	0.256802	0.661849	genus	S1	Moderate_Minimal	0	0	0	0
Acidothermus	-0.613337	7.72593	0.122185	0.643172	genus	S1	Moderate_Minimal	1	0	0	0
Thermosulfidibacter	-0.762684	6.59728	0.122219	0.643172	genus	S1	Moderate_Minimal	1	0	0	0
Thiomicrospira	-0.485961	8.03387	0.122478	0.643172	genus	S1	Moderate_Minimal	1	0	0	0
Sideroxydans	-0.617046	9.15596	0.122959	0.643172	genus	S1	Moderate_Minimal	1	0	0	0
Cohaesibacter	-0.629273	8.79279	0.124	0.64395	genus	S1	Moderate_Minimal	1	0	0	0
Arcanobacterium	-0.532538	9.52996	0.125368	0.64395	genus	S1	Moderate_Minimal	1	0	0	0
Limnobaculum	-0.535148	7.02004	0.126034	0.64395	genus	S1	Moderate_Minimal	1	0	0	0
Methanocaldococcus	-0.534139	8.88939	0.126558	0.64395	genus	S1	Moderate_Minimal	1	0	0	0
Cedecea	-0.482825	9.74544	0.127687	0.64395	genus	S1	Moderate_Minimal	1	0	0	0
Coriobacterium	-0.953185	11.32	0.127709	0.64395	genus	S1	Moderate_Minimal	1	0	0	0
Deferribacter	-0.732369	7.60296	0.128932	0.64395	genus	S1	Moderate_Minimal	1	0	0	0
Thermobifida	-0.523744	8.89641	0.129258	0.64395	genus	S1	Moderate_Minimal	1	0	0	0
Afipia	-0.639368	8.74003	0.13037	0.64395	genus	S1	Moderate_Minimal	1	0	0	0
Idiomarina	-0.458477	9.39102	0.13091	0.64395	genus	S1	Moderate_Minimal	1	0	0	0
Microterricola	-0.468927	10.19	0.131652	0.64395	genus	S1	Moderate_Minimal	1	0	0	0
Pseudanabaena	-0.64431	7.21981	0.131856	0.64395	genus	S1	Moderate_Minimal	1	0	0	0
Methanospirillum	-0.656459	6.33677	0.132087	0.64395	genus	S1	Moderate_Minimal	1	0	0	0
Diaphorobacter	-0.662358	5.27385	0.13275	0.64395	genus	S1	Moderate_Minimal	1	0	0	0
Paenalcaligenes	-0.517439	6.42357	0.132871	0.64395	genus	S1	Moderate_Minimal	1	0	0	0
Olleya	-0.517781	7.29162	0.133167	0.64395	genus	S1	Moderate_Minimal	1	0	0	0
Aerococcus	-0.482463	11.8034	0.133509	0.64395	genus	S1	Moderate_Minimal	1	0	0	0
Paenarthrobacter	-0.490734	6.09411	0.134074	0.64395	genus	S1	Moderate_Minimal	1	0	0	0
Raoultella	-0.477661	10.2858	0.134699	0.64395	genus	S1	Moderate_Minimal	1	0	0	0
Cp220virus	-1.24771	4.27408	0.138017	0.64395	genus	S1	Moderate_Minimal	1	0	1	0
Candidatus Gullanella	-0.603908	4.95282	0.134853	0.64395	genus	S1	Moderate_Minimal	1	0	0	0
Pectobacterium	-0.419885	11.0531	0.135907	0.64395	genus	S1	Moderate_Minimal	1	0	0	0
Yersinia	-0.369716	11.2246	0.136924	0.64395	genus	S1	Moderate_Minimal	1	0	0	0
Wenyingzhuangia	-0.613483	7.68943	0.137337	0.64395	genus	S1	Moderate_Minimal	1	0	0	0
Methanotorris	-0.737028	7.3631	0.138261	0.64395	genus	S1	Moderate_Minimal	1	0	0	0
Rhodoluna	-0.46512	8.56869	0.138288	0.64395	genus	S1	Moderate_Minimal	1	0	0	0
Thermoplasma	-0.608877	6.14646	0.138579	0.64395	genus	S1	Moderate_Minimal	1	0	0	0
Bifidobacterium	-0.760928	15.4023	0.139057	0.64395	genus	S1	Moderate_Minimal	1	0	0	0
Halopenitus	-0.76223	8.21487	0.140307	0.644808	genus	S1	Moderate_Minimal	1	0	0	0
Defluviitoga	-0.644364	7.18654	0.140635	0.644808	genus	S1	Moderate_Minimal	1	0	0	0
Thermincola	-0.909685	9.32437	0.141087	0.644808	genus	S1	Moderate_Minimal	1	0	0	0
Bartonella	-0.439379	10.1298	0.141239	0.644808	genus	S1	Moderate_Minimal	1	0	0	0
Micrococcus	-0.521521	9.13288	0.143253	0.644883	genus	S1	Moderate_Minimal	1	0	0	0
Orthonairovirus	-0.462774	0.439272	0.256718	0.661849	genus	S1	Moderate_Minimal	0	0	0	0
Candidatus Kinetoplastibacterium	-0.565507	8.54977	0.145084	0.644883	genus	S1	Moderate_Minimal	1	0	0	0
Marinilactibacillus	-0.60663	8.35246	0.145227	0.644883	genus	S1	Moderate_Minimal	1	0	0	0
Aeromicrobium	-0.434999	10.87	0.145234	0.644883	genus	S1	Moderate_Minimal	1	0	0	0
Lysinibacillus	-0.470284	11.2459	0.145445	0.644883	genus	S1	Moderate_Minimal	1	0	0	0
Shewanella	-0.381905	11.9706	0.145567	0.644883	genus	S1	Moderate_Minimal	1	0	0	0
Prevotella	-0.846217	15.855	0.146813	0.644883	genus	S1	Moderate_Minimal	1	0	0	0
Anoxybacillus	-0.556732	10.6576	0.147631	0.644883	genus	S1	Moderate_Minimal	1	0	0	0
Sulfurimonas	-0.560659	8.69363	0.147833	0.644883	genus	S1	Moderate_Minimal	1	0	0	0
Legionella	-0.413231	10.7911	0.147847	0.644883	genus	S1	Moderate_Minimal	1	0	0	0
Chamaesiphon	-0.655428	7.3255	0.14798	0.644883	genus	S1	Moderate_Minimal	1	0	0	0
Buchnera	-0.481453	9.07755	0.148388	0.644883	genus	S1	Moderate_Minimal	1	0	0	0
Pontimonas	-0.598131	7.02081	0.14878	0.644883	genus	S1	Moderate_Minimal	1	0	0	0
Candidatus Planktophila	-0.411197	10.116	0.149089	0.644883	genus	S1	Moderate_Minimal	1	0	0	0
Maricaulis	-0.540159	7.76538	0.149134	0.644883	genus	S1	Moderate_Minimal	1	0	0	0
Amphibacillus	-0.589741	8.46421	0.149241	0.644883	genus	S1	Moderate_Minimal	1	0	0	0
Candidatus Hamiltonella	-0.542597	7.34423	0.149845	0.645331	genus	S1	Moderate_Minimal	1	0	0	0
Megasphaera	-0.923651	14.2283	0.150771	0.647162	genus	S1	Moderate_Minimal	1	0	0	0
Auraticoccus	-0.497641	9.08747	0.152165	0.650231	genus	S1	Moderate_Minimal	1	0	0	0
Curvibacter	-0.513485	8.1878	0.1528	0.650231	genus	S1	Moderate_Minimal	1	0	0	0
Oceanobacillus	-0.586549	9.92598	0.153361	0.650231	genus	S1	Moderate_Minimal	1	0	0	0
Soupsvirus	-1.03041	4.02947	0.15808	0.65672	genus	S1	Moderate_Minimal	1	0	1	0
Microcella	-0.472948	8.81641	0.153839	0.650231	genus	S1	Moderate_Minimal	1	0	0	0
Rhodopirellula	-0.596208	7.47001	0.154285	0.650231	genus	S1	Moderate_Minimal	1	0	0	0
Acaryochloris	-0.656852	7.81961	0.15497	0.650231	genus	S1	Moderate_Minimal	1	0	0	0
Acinetobacter	-0.344176	12.3444	0.155009	0.650231	genus	S1	Moderate_Minimal	1	0	0	0
Rosebushvirus	0.408136	0.606436	0.232176	0.661849	genus	S1	Moderate_Minimal	0	0	0	0
Roseolovirus	-0.511027	1.62129	0.178778	0.661849	genus	S1	Moderate_Minimal	0	0	0	0
Dyadobacter	-0.542718	9.74311	0.157792	0.65672	genus	S1	Moderate_Minimal	1	0	0	0
Methylophilus	-0.591783	7.39745	0.157819	0.65672	genus	S1	Moderate_Minimal	1	0	0	0
Ruegeria	-0.555512	9.13241	0.162056	0.661849	genus	S1	Moderate_Minimal	1	0	0	0
Methanosalsum	-0.439891	6.03705	0.162333	0.661849	genus	S1	Moderate_Minimal	1	0	0	0
Roseovarius	-0.580499	8.37211	0.16249	0.661849	genus	S1	Moderate_Minimal	1	0	0	0
Chromohalobacter	-0.46267	9.06102	0.162852	0.661849	genus	S1	Moderate_Minimal	1	0	0	0
Sodalis	-0.490299	10.4653	0.163376	0.661849	genus	S1	Moderate_Minimal	1	0	0	0
Geoglobus	-0.714709	7.87977	0.16381	0.661849	genus	S1	Moderate_Minimal	1	0	0	0
Catenovulum	-0.600271	6.26996	0.163977	0.661849	genus	S1	Moderate_Minimal	1	0	0	0
Salmonella	-0.440335	12.4042	0.164864	0.661849	genus	S1	Moderate_Minimal	1	0	0	0
Thermosynechococcus	-0.633242	8.86184	0.165504	0.661849	genus	S1	Moderate_Minimal	1	0	0	0
Ferrimonas	-0.439314	8.43234	0.166045	0.661849	genus	S1	Moderate_Minimal	1	0	0	0
Cryobacterium	-0.393634	9.84928	0.167144	0.661849	genus	S1	Moderate_Minimal	1	0	0	0
Thiodictyon	-0.510538	9.82149	0.168188	0.661849	genus	S1	Moderate_Minimal	1	0	0	0
Listeria	-0.493669	11.4631	0.169282	0.661849	genus	S1	Moderate_Minimal	1	0	0	0
Nitratiruptor	-0.442843	7.25438	0.169854	0.661849	genus	S1	Moderate_Minimal	1	0	0	0
Lacunisphaera	-0.644752	9.68164	0.171367	0.661849	genus	S1	Moderate_Minimal	1	0	0	0
Methylobacillus	-0.604561	7.78817	0.171395	0.661849	genus	S1	Moderate_Minimal	1	0	0	0
Salinicoccus	-0.5908	8.91376	0.172048	0.661849	genus	S1	Moderate_Minimal	1	0	0	0
Liberibacter	-0.494985	8.12337	0.174443	0.661849	genus	S1	Moderate_Minimal	1	0	0	0
Phayoncevirus	-0.562615	1.29305	0.252489	0.661849	genus	S1	Moderate_Minimal	0	0	0	0
Prochlorococcus	-0.489595	10.0895	0.174948	0.661849	genus	S1	Moderate_Minimal	1	0	0	0
Salinispora	-0.46258	9.33663	0.175069	0.661849	genus	S1	Moderate_Minimal	1	0	0	0
Treponema	-0.683759	13.739	0.176108	0.661849	genus	S1	Moderate_Minimal	1	0	0	0
Archaeoglobus	-0.677513	8.12902	0.176618	0.661849	genus	S1	Moderate_Minimal	1	0	0	0
Parvibaculum	-0.723526	8.66594	0.177322	0.661849	genus	S1	Moderate_Minimal	1	0	0	0
Zobellella	-0.518165	9.77937	0.17809	0.661849	genus	S1	Moderate_Minimal	1	0	0	0
Sfi11virus	-0.778491	3.06707	0.190813	0.661849	genus	S1	Moderate_Minimal	1	0	0	0
Plesiomonas	-0.431281	8.51446	0.180193	0.661849	genus	S1	Moderate_Minimal	1	0	0	0
Halothermothrix	-0.639994	8.57015	0.182095	0.661849	genus	S1	Moderate_Minimal	1	0	0	0
Kibdelosporangium	-0.518755	9.43255	0.182269	0.661849	genus	S1	Moderate_Minimal	1	0	0	0
Roseobacter	-0.547119	8.82814	0.183107	0.661849	genus	S1	Moderate_Minimal	1	0	0	0
Akkermansia	-1.42183	12.8267	0.183425	0.661849	genus	S1	Moderate_Minimal	1	0	1	0
Gloeocapsa	-0.630184	6.51874	0.184043	0.661849	genus	S1	Moderate_Minimal	1	0	0	0
Bdellovibrio	-0.411422	9.93628	0.184175	0.661849	genus	S1	Moderate_Minimal	1	0	0	0
Planctopirus	-0.579386	7.51274	0.184376	0.661849	genus	S1	Moderate_Minimal	1	0	0	0
Marinobacter	-0.403764	12.0531	0.184609	0.661849	genus	S1	Moderate_Minimal	1	0	0	0
Acetomicrobium	-0.502066	8.32222	0.185238	0.661849	genus	S1	Moderate_Minimal	1	0	0	0
Cellvibrio	-0.407188	9.37294	0.18526	0.661849	genus	S1	Moderate_Minimal	1	0	0	0
Eggerthella	-0.743411	13.175	0.186807	0.661849	genus	S1	Moderate_Minimal	1	0	0	0
Slashvirus	-0.812064	2.03653	0.23524	0.661849	genus	S1	Moderate_Minimal	0	0	0	0
Calothrix	-0.450131	10.8679	0.187437	0.661849	genus	S1	Moderate_Minimal	1	0	0	0
Kutzneria	-0.471133	10.0741	0.1878	0.661849	genus	S1	Moderate_Minimal	1	0	0	0
Steroidobacter	-0.56476	9.28725	0.187869	0.661849	genus	S1	Moderate_Minimal	1	0	0	0
Beutenbergia	-0.564982	9.03358	0.188665	0.661849	genus	S1	Moderate_Minimal	1	0	0	0
Zhongshania	-0.494338	7.3282	0.189103	0.661849	genus	S1	Moderate_Minimal	1	0	0	0
Paeniclostridium	-0.630246	13.0069	0.190302	0.661849	genus	S1	Moderate_Minimal	1	0	0	0
Prauserella	-0.535214	9.69419	0.19056	0.661849	genus	S1	Moderate_Minimal	1	0	0	0
Thiocystis	-0.556715	9.55647	0.190657	0.661849	genus	S1	Moderate_Minimal	1	0	0	0
Winogradskyella	-0.432632	9.32021	0.191514	0.661849	genus	S1	Moderate_Minimal	1	0	0	0
Brachybacterium	-0.383965	11.8186	0.1917	0.661849	genus	S1	Moderate_Minimal	1	0	0	0
Methylophaga	-0.372296	7.53901	0.191742	0.661849	genus	S1	Moderate_Minimal	1	0	0	0
N4virus	-0.827496	3.60961	0.191795	0.661849	genus	S1	Moderate_Minimal	1	0	0	0
Orientia	-0.547317	6.46983	0.191851	0.661849	genus	S1	Moderate_Minimal	1	0	0	0
Lit1virus	0.022467	0.446578	0.9759	0.985049	genus	S1	Moderate_Minimal	0	0	0	0
Marivirga	-0.571319	8.24033	0.192823	0.661849	genus	S1	Moderate_Minimal	1	0	0	0
Saccharophagus	-0.499437	7.56617	0.193324	0.661849	genus	S1	Moderate_Minimal	1	0	0	0
Oscillatoria	-0.610166	9.33284	0.193421	0.661849	genus	S1	Moderate_Minimal	1	0	0	0
Vibrio	-0.342793	13.1028	0.193538	0.661849	genus	S1	Moderate_Minimal	1	0	0	0
Methylomonas	-0.428701	10.5217	0.193543	0.661849	genus	S1	Moderate_Minimal	1	0	0	0
Marmoricola	-0.476413	9.15625	0.193546	0.661849	genus	S1	Moderate_Minimal	1	0	0	0
Cyprinivirus	-0.550642	3.49374	0.194876	0.661849	genus	S1	Moderate_Minimal	1	0	0	0
Brachyspira	-0.493928	11.226	0.195165	0.661849	genus	S1	Moderate_Minimal	1	0	0	0
Simplicispira	-0.526811	8.32889	0.195192	0.661849	genus	S1	Moderate_Minimal	1	0	0	0
Azospira	-0.542314	9.36264	0.195502	0.661849	genus	S1	Moderate_Minimal	1	0	0	0
Corynebacterium	-0.360735	15.1866	0.196847	0.661849	genus	S1	Moderate_Minimal	1	0	0	0
Marinitoga	-0.536289	9.10902	0.197896	0.661849	genus	S1	Moderate_Minimal	1	0	0	0
Psychromonas	-0.388477	8.13858	0.198059	0.661849	genus	S1	Moderate_Minimal	1	0	0	0
Brochothrix	-0.491289	7.97826	0.19848	0.661849	genus	S1	Moderate_Minimal	1	0	0	0
Arthrospira	-0.497938	8.32825	0.199759	0.661849	genus	S1	Moderate_Minimal	1	0	0	0
Eikenella	-0.438929	8.52371	0.199879	0.661849	genus	S1	Moderate_Minimal	1	0	0	0
Nocardiopsis	-0.391055	11.2703	0.199936	0.661849	genus	S1	Moderate_Minimal	1	0	0	0
Tropheryma	-0.836871	6.60815	0.200112	0.661849	genus	S1	Moderate_Minimal	1	0	0	0
Cycloclasticus	-0.492379	6.95747	0.200697	0.661849	genus	S1	Moderate_Minimal	1	0	0	0
Candidatus Azobacteroides	-0.598622	8.86783	0.200945	0.661849	genus	S1	Moderate_Minimal	1	0	0	0
Beggiatoa	-0.379595	7.41812	0.201116	0.661849	genus	S1	Moderate_Minimal	1	0	0	0
Rouxiella	-0.458511	8.51226	0.201831	0.661849	genus	S1	Moderate_Minimal	1	0	0	0
Anaerococcus	-0.487814	10.1263	0.202032	0.661849	genus	S1	Moderate_Minimal	1	0	0	0
Jerseyvirus	-1.1551	2.32971	0.284183	0.661849	genus	S1	Moderate_Minimal	0	0	1	0
Helicobacter	-0.534102	11.4282	0.202985	0.661849	genus	S1	Moderate_Minimal	1	0	0	0
Microchaete	-0.433831	6.14974	0.203485	0.661849	genus	S1	Moderate_Minimal	1	0	0	0
Mariprofundus	-0.519261	9.53895	0.204696	0.661849	genus	S1	Moderate_Minimal	1	0	0	0
Lentibacillus	-0.376737	8.87997	0.205106	0.661849	genus	S1	Moderate_Minimal	1	0	0	0
Wenzhouxiangella	-0.509653	8.92828	0.205737	0.661849	genus	S1	Moderate_Minimal	1	0	0	0
Crinalium	-0.508929	6.971	0.206707	0.661849	genus	S1	Moderate_Minimal	1	0	0	0
Stackebrandtia	-0.486476	9.67244	0.207364	0.661849	genus	S1	Moderate_Minimal	1	0	0	0
Methanohalobium	-0.54989	5.85576	0.208502	0.661849	genus	S1	Moderate_Minimal	1	0	0	0
Granulosicoccus	-0.451833	9.14593	0.209313	0.661849	genus	S1	Moderate_Minimal	1	0	0	0
Syntrophobotulus	-0.468809	10.3058	0.209334	0.661849	genus	S1	Moderate_Minimal	1	0	0	0
Klebsiella	-0.489738	12.9152	0.209788	0.661849	genus	S1	Moderate_Minimal	1	0	0	0
Scytonema	-0.526311	8.54403	0.210193	0.661849	genus	S1	Moderate_Minimal	1	0	0	0
Actinotignum	-0.408306	9.52529	0.210399	0.661849	genus	S1	Moderate_Minimal	1	0	0	0
Halorientalis	-0.61614	7.37604	0.211131	0.661849	genus	S1	Moderate_Minimal	1	0	0	0
Ochrobactrum	-0.447795	10.7499	0.211455	0.661849	genus	S1	Moderate_Minimal	1	0	0	0
Laribacter	-0.475166	9.6695	0.211472	0.661849	genus	S1	Moderate_Minimal	1	0	0	0
Parvimonas	-0.54499	10.0685	0.211517	0.661849	genus	S1	Moderate_Minimal	1	0	0	0
Cellulomonas	-0.360302	11.3829	0.212927	0.661849	genus	S1	Moderate_Minimal	1	0	0	0
Myroides	-0.497822	9.26953	0.21334	0.661849	genus	S1	Moderate_Minimal	1	0	0	0
Halanaerobium	-0.530365	9.72525	0.213503	0.661849	genus	S1	Moderate_Minimal	1	0	0	0
Lawsonia	-0.569572	10.0444	0.214288	0.661849	genus	S1	Moderate_Minimal	1	0	0	0
L5virus	-0.589369	5.67077	0.215003	0.661849	genus	S1	Moderate_Minimal	1	0	0	0
Pelodictyon	-0.600427	9.79383	0.215025	0.661849	genus	S1	Moderate_Minimal	1	0	0	0
Picrophilus	-0.66064	6.03292	0.215762	0.661849	genus	S1	Moderate_Minimal	1	0	0	0
Rhodococcus	-0.380487	13.0164	0.21578	0.661849	genus	S1	Moderate_Minimal	1	0	0	0
Sneathia	-0.47911	8.16819	0.217204	0.661849	genus	S1	Moderate_Minimal	1	0	0	0
Acetobacter	-0.377126	10.908	0.218399	0.661849	genus	S1	Moderate_Minimal	1	0	0	0
Acidipropionibacterium	-0.381533	10.4888	0.219135	0.661849	genus	S1	Moderate_Minimal	1	0	0	0
Hydrogenovibrio	-0.468673	7.557	0.220618	0.661849	genus	S1	Moderate_Minimal	1	0	0	0
Leadbetterella	-0.573242	8.79657	0.22073	0.661849	genus	S1	Moderate_Minimal	1	0	0	0
Janthinobacterium	-0.396039	11.3053	0.220908	0.661849	genus	S1	Moderate_Minimal	1	0	0	0
Halopiger	-0.510486	7.33213	0.221764	0.661849	genus	S1	Moderate_Minimal	1	0	0	0
Luteipulveratus	-0.435479	9.02152	0.221953	0.661849	genus	S1	Moderate_Minimal	1	0	0	0
Thermacetogenium	-0.619371	9.69953	0.222011	0.661849	genus	S1	Moderate_Minimal	1	0	0	0
Belliella	-0.519667	8.2813	0.222738	0.661849	genus	S1	Moderate_Minimal	1	0	0	0
Yoonia	-0.401242	7.86756	0.222953	0.661849	genus	S1	Moderate_Minimal	1	0	0	0
Parvularcula	-0.62207	6.78957	0.223576	0.661849	genus	S1	Moderate_Minimal	1	0	0	0
Gillisia	-0.483213	6.89003	0.224459	0.661849	genus	S1	Moderate_Minimal	1	0	0	0
Nonlabens	-0.448835	10.647	0.2247	0.661849	genus	S1	Moderate_Minimal	1	0	0	0
Phicbkvirus	-0.654215	3.45642	0.234633	0.661849	genus	S1	Moderate_Minimal	1	0	0	0
Tsukamurella	-0.442379	9.83688	0.228073	0.661849	genus	S1	Moderate_Minimal	1	0	0	0
Tatlockia	-0.492407	6.72125	0.22872	0.661849	genus	S1	Moderate_Minimal	1	0	0	0
Acidiphilium	-0.74452	9.19464	0.229379	0.661849	genus	S1	Moderate_Minimal	1	0	0	0
Seonamhaeicola	-0.472704	7.81094	0.230194	0.661849	genus	S1	Moderate_Minimal	1	0	0	0
Sedimenticola	-0.480024	8.51101	0.230779	0.661849	genus	S1	Moderate_Minimal	1	0	0	0
Halomicrobium	-0.430111	8.21234	0.233033	0.661849	genus	S1	Moderate_Minimal	1	0	0	0
Moonvirus	-0.42453	1.12369	0.330461	0.661849	genus	S1	Moderate_Minimal	0	0	0	0
Micromonospora	-0.411126	13.0221	0.233431	0.661849	genus	S1	Moderate_Minimal	1	0	0	0
Jatrophihabitans	-0.5113	8.34395	0.233774	0.661849	genus	S1	Moderate_Minimal	1	0	0	0
Curtobacterium	-0.409186	10.3355	0.233937	0.661849	genus	S1	Moderate_Minimal	1	0	0	0
Limnohabitans	-0.381153	9.22203	0.233964	0.661849	genus	S1	Moderate_Minimal	1	0	0	0
Salipiger	-0.518248	9.17189	0.234074	0.661849	genus	S1	Moderate_Minimal	1	0	0	0
Granulibacter	-0.398696	9.4218	0.234643	0.661849	genus	S1	Moderate_Minimal	1	0	0	0
Agromyces	-0.395112	10.4403	0.235545	0.661849	genus	S1	Moderate_Minimal	1	0	0	0
Acetoanaerobium	-0.488626	9.83225	0.235677	0.661849	genus	S1	Moderate_Minimal	1	0	0	0
Brevirhabdus	-0.469778	8.42381	0.236191	0.661849	genus	S1	Moderate_Minimal	1	0	0	0
Plantactinospora	-0.456847	10.2094	0.236291	0.661849	genus	S1	Moderate_Minimal	1	0	0	0
Vulcanisaeta	-0.46643	4.86429	0.237931	0.661849	genus	S1	Moderate_Minimal	1	0	0	0
Advenella	-0.384106	9.6913	0.238599	0.661849	genus	S1	Moderate_Minimal	1	0	0	0
Synechocystis	-0.420823	8.7032	0.238809	0.661849	genus	S1	Moderate_Minimal	1	0	0	0
Methanobacterium	-0.497935	9.89806	0.239244	0.661849	genus	S1	Moderate_Minimal	1	0	0	0
Cyanobium	-0.470611	10.4261	0.239431	0.661849	genus	S1	Moderate_Minimal	1	0	0	0
Polaribacter	-0.391009	10.9961	0.239846	0.661849	genus	S1	Moderate_Minimal	1	0	0	0
Salinimonas	-0.5095	8.53104	0.239853	0.661849	genus	S1	Moderate_Minimal	1	0	0	0
Fusobacterium	-0.570855	13.5939	0.239972	0.661849	genus	S1	Moderate_Minimal	1	0	0	0
Gilliamella	-0.364045	8.65791	0.240131	0.661849	genus	S1	Moderate_Minimal	1	0	0	0
Parapoxvirus	-0.756767	3.13691	0.343364	0.661849	genus	S1	Moderate_Minimal	1	0	0	0
Candidatus Fokinia	-0.476958	5.5865	0.240775	0.661849	genus	S1	Moderate_Minimal	1	0	0	0
Muricauda	-0.520667	9.32463	0.241115	0.661849	genus	S1	Moderate_Minimal	1	0	0	0
Microcoleus	-0.527508	7.393	0.241401	0.661849	genus	S1	Moderate_Minimal	1	0	0	0
Hyphomicrobium	-0.44873	10.7882	0.243392	0.661849	genus	S1	Moderate_Minimal	1	0	0	0
Erysipelothrix	-0.521117	10.6717	0.244561	0.661849	genus	S1	Moderate_Minimal	1	0	0	0
Alphaentomopoxvirus	-0.599186	2.22951	0.352935	0.661849	genus	S1	Moderate_Minimal	0	0	0	0
Finegoldia	-0.495154	10.6685	0.245608	0.661849	genus	S1	Moderate_Minimal	1	0	0	0
Halobacteroides	-0.535886	8.4151	0.246153	0.661849	genus	S1	Moderate_Minimal	1	0	0	0
Methanosphaerula	-0.72155	8.64504	0.246384	0.661849	genus	S1	Moderate_Minimal	1	0	0	0
Raphidiopsis	-0.517787	6.91599	0.24679	0.661849	genus	S1	Moderate_Minimal	1	0	0	0
Komagataeibacter	-0.489434	11.1232	0.247011	0.661849	genus	S1	Moderate_Minimal	1	0	0	0
Gluconobacter	-0.354666	10.4005	0.247416	0.661849	genus	S1	Moderate_Minimal	1	0	0	0
Endozoicomonas	-0.406306	8.17124	0.247725	0.661849	genus	S1	Moderate_Minimal	1	0	0	0
Herbaspirillum	-0.383704	11.2816	0.247728	0.661849	genus	S1	Moderate_Minimal	1	0	0	0
Nocardioides	-0.355462	11.5722	0.247749	0.661849	genus	S1	Moderate_Minimal	1	0	0	0
Peptoniphilus	-0.474382	9.67815	0.248531	0.661849	genus	S1	Moderate_Minimal	1	0	0	0
Thiohalobacter	-0.435175	9.49619	0.248774	0.661849	genus	S1	Moderate_Minimal	1	0	0	0
Methylotenera	-0.375485	8.2718	0.249211	0.661849	genus	S1	Moderate_Minimal	1	0	0	0
Desulfobacula	-0.457945	8.92662	0.249312	0.661849	genus	S1	Moderate_Minimal	1	0	0	0
Synechococcus	-0.384729	12.4741	0.249512	0.661849	genus	S1	Moderate_Minimal	1	0	0	0
Percavirus	-3.6e-06	0.305556	0.999995	1	genus	S1	Moderate_Minimal	0	0	0	0
Oceanicoccus	-0.34809	7.8239	0.251532	0.661849	genus	S1	Moderate_Minimal	1	0	0	0
Marinithermus	-0.454644	8.94627	0.251721	0.661849	genus	S1	Moderate_Minimal	1	0	0	0
Woeseia	-0.332666	7.32572	0.251959	0.661849	genus	S1	Moderate_Minimal	1	0	0	0
Chloracidobacterium	-0.542251	8.46032	0.252374	0.661849	genus	S1	Moderate_Minimal	1	0	0	0
Alicycliphilus	-0.627818	9.26291	0.252674	0.661849	genus	S1	Moderate_Minimal	1	0	0	0
Moorea	-0.430878	9.01878	0.253329	0.661849	genus	S1	Moderate_Minimal	1	0	0	0
Nocardia	-0.336738	12.4237	0.255918	0.661849	genus	S1	Moderate_Minimal	1	0	0	0
Laceyella	-0.449591	8.83081	0.256087	0.661849	genus	S1	Moderate_Minimal	1	0	0	0
Polaromonas	-0.409798	9.9566	0.256129	0.661849	genus	S1	Moderate_Minimal	1	0	0	0
Carnobacterium	-0.407101	11.1942	0.256478	0.661849	genus	S1	Moderate_Minimal	1	0	0	0
Natronomonas	-0.432842	7.61695	0.25714	0.661849	genus	S1	Moderate_Minimal	1	0	0	0
Begomovirus	-0.389877	1.67407	0.273374	0.661849	genus	S1	Moderate_Minimal	0	0	0	0
Jeotgalibaca	-0.421398	9.83338	0.258916	0.661849	genus	S1	Moderate_Minimal	1	0	0	0
Negativicoccus	-0.495994	9.97	0.258962	0.661849	genus	S1	Moderate_Minimal	1	0	0	0
Psychroflexus	-0.524076	7.68687	0.259157	0.661849	genus	S1	Moderate_Minimal	1	0	0	0
Leclercia	-0.340746	9.41185	0.259203	0.661849	genus	S1	Moderate_Minimal	1	0	0	0
Streptomyces	-0.370516	15.8691	0.259298	0.661849	genus	S1	Moderate_Minimal	1	0	0	0
Filomicrobium	-0.557494	8.53192	0.259386	0.661849	genus	S1	Moderate_Minimal	1	0	0	0
Erwinia	-0.41436	11.0898	0.259522	0.661849	genus	S1	Moderate_Minimal	1	0	0	0
Mudcatvirus	-0.50362	0.957413	0.408751	0.661849	genus	S1	Moderate_Minimal	0	0	0	0
Halobacteriovorax	-0.509606	7.6906	0.260091	0.661849	genus	S1	Moderate_Minimal	1	0	0	0
Cnuibacter	-0.388536	9.0678	0.260724	0.661849	genus	S1	Moderate_Minimal	1	0	0	0
Np1virus	0.45313	0.605659	0.485126	0.672053	genus	S1	Moderate_Minimal	0	0	0	0
Kosakonia	-0.357459	10.6266	0.261241	0.661849	genus	S1	Moderate_Minimal	1	0	0	0
Fermentimonas	-0.62571	9.99149	0.261256	0.661849	genus	S1	Moderate_Minimal	1	0	0	0
Virgibacillus	-0.42202	11.155	0.261322	0.661849	genus	S1	Moderate_Minimal	1	0	0	0
Rhodoferax	-0.378559	10.9809	0.262174	0.661849	genus	S1	Moderate_Minimal	1	0	0	0
Photobacterium	-0.298423	9.1514	0.262224	0.661849	genus	S1	Moderate_Minimal	1	0	0	0
Caldilinea	-0.459785	9.88074	0.26242	0.661849	genus	S1	Moderate_Minimal	1	0	0	0
Sulfuricurvum	-0.509106	7.95766	0.26257	0.661849	genus	S1	Moderate_Minimal	1	0	0	0
Methanoplanus	-0.464326	6.3205	0.262814	0.661849	genus	S1	Moderate_Minimal	1	0	0	0
Micropruina	-0.337779	9.61043	0.263296	0.661849	genus	S1	Moderate_Minimal	1	0	0	0
Avulavirus	-0.54804	1.67898	0.317172	0.661849	genus	S1	Moderate_Minimal	0	0	0	0
Saprospira	-0.458739	7.70673	0.263583	0.661849	genus	S1	Moderate_Minimal	1	0	0	0
Acidithiobacillus	-0.353551	10.5379	0.26475	0.661849	genus	S1	Moderate_Minimal	1	0	0	0
Halothiobacillus	-0.392637	9.5706	0.265368	0.661849	genus	S1	Moderate_Minimal	1	0	0	0
Roseiflexus	-0.481048	10.0951	0.265479	0.661849	genus	S1	Moderate_Minimal	1	0	0	0
Edwardsiella	-0.421845	11.1961	0.265786	0.661849	genus	S1	Moderate_Minimal	1	0	0	0
Nakamurella	-0.395193	10.037	0.265798	0.661849	genus	S1	Moderate_Minimal	1	0	0	0
Lacinutrix	-0.389306	8.9963	0.267721	0.661849	genus	S1	Moderate_Minimal	1	0	0	0
Anaerotignum	-0.772747	12.1858	0.26814	0.661849	genus	S1	Moderate_Minimal	1	0	0	0
Lutibacter	-0.358049	8.84007	0.26847	0.661849	genus	S1	Moderate_Minimal	1	0	0	0
Gemella	-0.458009	9.96296	0.268898	0.661849	genus	S1	Moderate_Minimal	1	0	0	0
Thermoanaerobacterium	-0.486708	11.5984	0.269231	0.661849	genus	S1	Moderate_Minimal	1	0	0	0
Shigella	-1.10795	9.64864	0.269442	0.661849	genus	S1	Moderate_Minimal	1	0	1	0
Sporosarcina	-0.395751	10.8562	0.269627	0.661849	genus	S1	Moderate_Minimal	1	0	0	0
Delftia	-0.428863	10.4324	0.269834	0.661849	genus	S1	Moderate_Minimal	1	0	0	0
Bacillus	-0.401345	15.2339	0.270018	0.661849	genus	S1	Moderate_Minimal	1	0	0	0
Mycobacterium	-0.336769	13.2148	0.270224	0.661849	genus	S1	Moderate_Minimal	1	0	0	0
Syntrophomonas	-0.506349	9.56677	0.270547	0.661849	genus	S1	Moderate_Minimal	1	0	0	0
Methanothermus	-0.592315	5.75789	0.270619	0.661849	genus	S1	Moderate_Minimal	1	0	0	0
Candidatus Walczuchella	-0.719363	3.66309	0.27064	0.661849	genus	S1	Moderate_Minimal	1	0	0	0
Spn3virus	-0.80291	2.56851	0.314052	0.661849	genus	S1	Moderate_Minimal	0	0	0	0
Dolichospermum	-0.36786	6.14657	0.272765	0.661849	genus	S1	Moderate_Minimal	1	0	0	0
Halomonas	-0.345865	12.9544	0.272809	0.661849	genus	S1	Moderate_Minimal	1	0	0	0
Pirellula	-0.539524	8.76076	0.273497	0.661849	genus	S1	Moderate_Minimal	1	0	0	0
Defluviimonas	-0.465693	8.37479	0.273543	0.661849	genus	S1	Moderate_Minimal	1	0	0	0
Actinoplanes	-0.40779	12.0841	0.273685	0.661849	genus	S1	Moderate_Minimal	1	0	0	0
Candidatus Ishikawaella	-0.340829	4.37809	0.274158	0.661849	genus	S1	Moderate_Minimal	1	0	0	0
Leuconostoc	-0.486727	11.1115	0.274744	0.661849	genus	S1	Moderate_Minimal	1	0	0	0
Candidatus Evansia	-0.537291	5.08528	0.2763	0.661849	genus	S1	Moderate_Minimal	1	0	0	0
Serinicoccus	-0.431826	8.85095	0.276579	0.661849	genus	S1	Moderate_Minimal	1	0	0	0
Bcep22virus	-0.267049	0.650463	0.425486	0.661849	genus	S1	Moderate_Minimal	0	0	0	0
Halorubrum	-0.540004	8.72957	0.277931	0.661849	genus	S1	Moderate_Minimal	1	0	0	0
Rhodothermus	0.744547	6.71575	0.403804	0.661849	genus	S1	Moderate_Minimal	1	0	0	0
Meiothermus	-0.432853	9.93333	0.279733	0.661849	genus	S1	Moderate_Minimal	1	0	0	0
Dichelobacter	-0.35973	7.27692	0.279833	0.661849	genus	S1	Moderate_Minimal	1	0	0	0
Dickeya	-0.334891	11.8854	0.279978	0.661849	genus	S1	Moderate_Minimal	1	0	0	0
Kribbella	-0.378967	9.63427	0.280339	0.661849	genus	S1	Moderate_Minimal	1	0	0	0
Thermoproteus	-0.581869	6.29905	0.280817	0.661849	genus	S1	Moderate_Minimal	1	0	0	0
Stenotrophomonas	-0.39748	12.66	0.281044	0.661849	genus	S1	Moderate_Minimal	1	0	0	0
Acidimicrobium	-0.578414	8.4097	0.281633	0.661849	genus	S1	Moderate_Minimal	1	0	0	0
Zymomonas	-0.492169	8.6567	0.281638	0.661849	genus	S1	Moderate_Minimal	1	0	0	0
Almendravirus	-0.449961	2.49922	0.291479	0.661849	genus	S1	Moderate_Minimal	0	0	0	0
Denitrobacterium	-0.637763	11.7399	0.281952	0.661849	genus	S1	Moderate_Minimal	1	0	0	0
Rb69virus	-0.415524	2.11469	0.312201	0.661849	genus	S1	Moderate_Minimal	0	0	0	0
Frondihabitans	-0.384232	9.24437	0.282888	0.661849	genus	S1	Moderate_Minimal	1	0	0	0
Microbacterium	-0.327153	12.9581	0.28373	0.661849	genus	S1	Moderate_Minimal	1	0	0	0
Methanothermococcus	-0.509432	4.56335	0.284765	0.661849	genus	S1	Moderate_Minimal	1	0	0	0
Sulfurisphaera	-0.385447	6.20381	0.285141	0.661849	genus	S1	Moderate_Minimal	1	0	0	0
Thermomicrobium	-0.551282	9.00125	0.285766	0.661849	genus	S1	Moderate_Minimal	1	0	0	0
Endomicrobium	-0.57856	8.30771	0.286239	0.661849	genus	S1	Moderate_Minimal	1	0	0	0
Acidovorax	-0.377194	12.0763	0.286789	0.661849	genus	S1	Moderate_Minimal	1	0	0	0
Citrobacter	-0.393924	12.4605	0.286847	0.661849	genus	S1	Moderate_Minimal	1	0	0	0
Cellulophaga	-0.355218	9.35701	0.287151	0.661849	genus	S1	Moderate_Minimal	1	0	0	0
Celeribacter	-0.372989	11.0305	0.287927	0.661849	genus	S1	Moderate_Minimal	1	0	0	0
Torchivirus	-0.439402	1.17307	0.454388	0.668529	genus	S1	Moderate_Minimal	0	0	0	0
Methylococcus	-0.350203	9.4732	0.288812	0.661849	genus	S1	Moderate_Minimal	1	0	0	0
Cba181virus	-0.387911	1.46354	0.388676	0.661849	genus	S1	Moderate_Minimal	0	0	0	0
Tg1virus	0.36092	0.761907	0.502969	0.672237	genus	S1	Moderate_Minimal	0	0	0	0
Ff47virus	-0.764759	3.823	0.351741	0.661849	genus	S1	Moderate_Minimal	1	0	0	0
Jannaschia	-0.402927	8.7489	0.291975	0.661849	genus	S1	Moderate_Minimal	1	0	0	0
Vitreoscilla	-0.270824	9.85941	0.292926	0.661849	genus	S1	Moderate_Minimal	1	0	0	0
Sanguibacter	-0.365674	9.11268	0.293644	0.661849	genus	S1	Moderate_Minimal	1	0	0	0
Haloarcula	-0.477119	9.21593	0.294548	0.661849	genus	S1	Moderate_Minimal	1	0	0	0
Pantoea	-0.315611	12.1198	0.295058	0.661849	genus	S1	Moderate_Minimal	1	0	0	0
Dietzia	-0.346391	11.2449	0.295625	0.661849	genus	S1	Moderate_Minimal	1	0	0	0
Gibbsiella	-0.385911	8.55915	0.296188	0.661849	genus	S1	Moderate_Minimal	1	0	0	0
Salegentibacter	-0.400541	8.5951	0.298523	0.661849	genus	S1	Moderate_Minimal	1	0	0	0
Salimicrobium	-0.464326	8.51942	0.299089	0.661849	genus	S1	Moderate_Minimal	1	0	0	0
Aciduliprofundum	-0.455614	7.03744	0.300164	0.661849	genus	S1	Moderate_Minimal	1	0	0	0
Jiangella	-0.279951	11.0205	0.300325	0.661849	genus	S1	Moderate_Minimal	1	0	0	0
Betalipothrixvirus	-0.5095	2.32431	0.310306	0.661849	genus	S1	Moderate_Minimal	0	0	0	0
Dehalogenimonas	-0.325676	9.93097	0.30105	0.661849	genus	S1	Moderate_Minimal	1	0	0	0
Leptolyngbya	-0.416391	10.3721	0.301097	0.661849	genus	S1	Moderate_Minimal	1	0	0	0
Tateyamaria	-0.505481	7.95685	0.301433	0.661849	genus	S1	Moderate_Minimal	1	0	0	0
Aneurinibacillus	-0.492005	10.2613	0.302328	0.661849	genus	S1	Moderate_Minimal	1	0	0	0
Cyanothece	-0.340804	10.0033	0.302736	0.661849	genus	S1	Moderate_Minimal	1	0	0	0
Veillonella	-0.553207	11.7222	0.302848	0.661849	genus	S1	Moderate_Minimal	1	0	0	0
Photorhabdus	-0.300015	9.45452	0.303101	0.661849	genus	S1	Moderate_Minimal	1	0	0	0
Porphyrobacter	-0.425248	10.3915	0.30428	0.661849	genus	S1	Moderate_Minimal	1	0	0	0
Tessaracoccus	-0.325924	11.9906	0.304294	0.661849	genus	S1	Moderate_Minimal	1	0	0	0
Neisseria	-0.250405	12.4125	0.30454	0.661849	genus	S1	Moderate_Minimal	1	0	0	0
Salinibacter	0.733926	6.03099	0.446002	0.668529	genus	S1	Moderate_Minimal	1	0	0	0
Methanosphaera	-0.453764	9.29622	0.305703	0.661849	genus	S1	Moderate_Minimal	1	0	0	0
Aeromonas	-0.366461	12.8866	0.305761	0.661849	genus	S1	Moderate_Minimal	1	0	0	0
Caulobacter	-0.371746	11.4141	0.306002	0.661849	genus	S1	Moderate_Minimal	1	0	0	0
Ilyobacter	-0.359168	8.72986	0.306155	0.661849	genus	S1	Moderate_Minimal	1	0	0	0
Novibacillus	-0.422436	9.06963	0.306414	0.661849	genus	S1	Moderate_Minimal	1	0	0	0
Alphatorquevirus	-0.315804	0.687918	0.520176	0.68023	genus	S1	Moderate_Minimal	0	0	0	0
Rathayibacter	-0.323085	9.66403	0.307609	0.661849	genus	S1	Moderate_Minimal	1	0	0	0
Francisella	-0.318372	10.9006	0.307661	0.661849	genus	S1	Moderate_Minimal	1	0	0	0
Opitutus	-0.584189	10.8977	0.308174	0.661849	genus	S1	Moderate_Minimal	1	0	0	0
Verminephrobacter	-0.420891	9.25918	0.308322	0.661849	genus	S1	Moderate_Minimal	1	0	0	0
Thiomonas	-0.362491	10.9803	0.309466	0.661849	genus	S1	Moderate_Minimal	1	0	0	0
Brevibacillus	-0.388622	11.1876	0.309513	0.661849	genus	S1	Moderate_Minimal	1	0	0	0
Sulfuricella	-0.370754	8.03067	0.309936	0.661849	genus	S1	Moderate_Minimal	1	0	0	0
Macavirus	0.307046	1.05352	0.475221	0.671022	genus	S1	Moderate_Minimal	0	0	0	0
Blastochloris	-0.425088	9.03376	0.310187	0.661849	genus	S1	Moderate_Minimal	1	0	0	0
Thermocrinis	-0.471675	8.23715	0.310249	0.661849	genus	S1	Moderate_Minimal	1	0	0	0
Micavibrio	-0.408337	8.9114	0.312158	0.661849	genus	S1	Moderate_Minimal	1	0	0	0
Fluviicola	-0.357024	8.17447	0.312997	0.661849	genus	S1	Moderate_Minimal	1	0	0	0
Sep1virus	-0.518867	1.50217	0.453382	0.668529	genus	S1	Moderate_Minimal	0	0	0	0
Alcanivorax	-0.333544	10.9776	0.313624	0.661849	genus	S1	Moderate_Minimal	1	0	0	0
Actinopolymorpha	-0.356615	9.2041	0.313775	0.661849	genus	S1	Moderate_Minimal	1	0	0	0
Pannonibacter	-0.382192	9.56711	0.313835	0.661849	genus	S1	Moderate_Minimal	1	0	0	0
Isoptericola	-0.364215	10.1534	0.314866	0.661849	genus	S1	Moderate_Minimal	1	0	0	0
Solitalea	-0.378188	8.75707	0.315112	0.661849	genus	S1	Moderate_Minimal	1	0	0	0
Cronobacter	-0.29733	11.0422	0.316183	0.661849	genus	S1	Moderate_Minimal	1	0	0	0
Mycetocola	-0.321429	8.26956	0.316679	0.661849	genus	S1	Moderate_Minimal	1	0	0	0
Ketogulonicigenium	-0.407947	9.05761	0.317422	0.661849	genus	S1	Moderate_Minimal	1	0	0	0
Serratia	-0.317366	12.9002	0.31773	0.661849	genus	S1	Moderate_Minimal	1	0	0	0
Desulfurispirillum	-0.416066	9.34303	0.317988	0.661849	genus	S1	Moderate_Minimal	1	0	0	0
Altererythrobacter	-0.438415	11.274	0.319172	0.661849	genus	S1	Moderate_Minimal	1	0	0	0
Labrenzia	-0.452821	10.0888	0.31932	0.661849	genus	S1	Moderate_Minimal	1	0	0	0
Che9cvirus	-0.577921	3.05239	0.353366	0.661849	genus	S1	Moderate_Minimal	1	0	0	0
Cervidpoxvirus	-0.410726	1.13751	0.557739	0.690039	genus	S1	Moderate_Minimal	0	0	0	0
Thiobacillus	-0.486676	8.30565	0.320307	0.661849	genus	S1	Moderate_Minimal	1	0	0	0
Methylosinus	-0.451986	8.66144	0.320425	0.661849	genus	S1	Moderate_Minimal	1	0	0	0
Niveispirillum	-0.34281	8.89821	0.320456	0.661849	genus	S1	Moderate_Minimal	1	0	0	0
Mordavella	-0.663538	15.3041	0.320702	0.661849	genus	S1	Moderate_Minimal	1	0	0	0
Candidatus Accumulibacter	-0.419491	9.23963	0.32088	0.661849	genus	S1	Moderate_Minimal	1	0	0	0
Owenweeksia	-0.389683	8.3422	0.320937	0.661849	genus	S1	Moderate_Minimal	1	0	0	0
Ralstonia	-0.319346	12.1216	0.321477	0.661849	genus	S1	Moderate_Minimal	1	0	0	0
Blastococcus	-0.367638	9.83716	0.321586	0.661849	genus	S1	Moderate_Minimal	1	0	0	0
Sulfuritalea	-0.396503	9.38426	0.32174	0.661849	genus	S1	Moderate_Minimal	1	0	0	0
Rufibacter	-0.428278	11.1004	0.322765	0.661849	genus	S1	Moderate_Minimal	1	0	0	0
Methanohalophilus	-0.354468	7.74241	0.323166	0.661849	genus	S1	Moderate_Minimal	1	0	0	0
Sulfuriferula	-0.350353	9.06113	0.323355	0.661849	genus	S1	Moderate_Minimal	1	0	0	0
Kineococcus	-0.305199	9.74408	0.323899	0.661849	genus	S1	Moderate_Minimal	1	0	0	0
Leptotrichia	-0.395785	10.5668	0.324099	0.661849	genus	S1	Moderate_Minimal	1	0	0	0
Tatumella	-0.279298	8.36438	0.325937	0.661849	genus	S1	Moderate_Minimal	1	0	0	0
Pseudarthrobacter	-0.266702	11.058	0.32605	0.661849	genus	S1	Moderate_Minimal	1	0	0	0
Methanocella	-0.49179	8.34657	0.326521	0.661849	genus	S1	Moderate_Minimal	1	0	0	0
Sulfuricaulis	-0.459793	9.45194	0.327883	0.661849	genus	S1	Moderate_Minimal	1	0	0	0
Rhodobaca	-0.412252	7.88785	0.32844	0.661849	genus	S1	Moderate_Minimal	1	0	0	0
Friedmanniella	-0.339442	10.2637	0.328679	0.661849	genus	S1	Moderate_Minimal	1	0	0	0
Kiritimatiella	-0.529178	9.70949	0.329005	0.661849	genus	S1	Moderate_Minimal	1	0	0	0
Candidatus Tachikawaea	-0.43173	5.26346	0.329256	0.661849	genus	S1	Moderate_Minimal	1	0	0	0
Rhizorhabdus	-0.466147	8.42642	0.330246	0.661849	genus	S1	Moderate_Minimal	1	0	0	0
Methanosarcina	-0.41021	11.1177	0.33056	0.661849	genus	S1	Moderate_Minimal	1	0	0	0
Halanaeroarchaeum	-0.457789	5.27215	0.330825	0.661849	genus	S1	Moderate_Minimal	1	0	0	0
Methanoculleus	-0.562695	9.29968	0.33117	0.661849	genus	S1	Moderate_Minimal	1	0	0	0
Filimonas	-0.350979	8.42881	0.331388	0.661849	genus	S1	Moderate_Minimal	1	0	0	0
Nitrosospira	-0.383683	9.75952	0.332329	0.661849	genus	S1	Moderate_Minimal	1	0	0	0
Syntrophothermus	-0.536983	8.49849	0.332488	0.661849	genus	S1	Moderate_Minimal	1	0	0	0
Slackia	-0.554629	12.5907	0.332776	0.661849	genus	S1	Moderate_Minimal	1	0	0	0
Thioflavicoccus	-0.568768	9.5694	0.333015	0.661849	genus	S1	Moderate_Minimal	1	0	0	0
Pelobacter	-0.452709	11.8305	0.333587	0.661849	genus	S1	Moderate_Minimal	1	0	0	0
Azorhizobium	-0.474576	9.84068	0.333788	0.661849	genus	S1	Moderate_Minimal	1	0	0	0
Brevibacterium	-0.291322	10.922	0.334485	0.661849	genus	S1	Moderate_Minimal	1	0	0	0
Neoasaia	-0.39539	8.76275	0.334638	0.661849	genus	S1	Moderate_Minimal	1	0	0	0
Oxalobacter	-0.425009	8.82719	0.335547	0.661849	genus	S1	Moderate_Minimal	1	0	0	0
Miniimonas	-0.356226	9.1403	0.336874	0.661849	genus	S1	Moderate_Minimal	1	0	0	0
Cloacibacillus	0.802007	18.0541	0.337258	0.661849	genus	S1	Moderate_Minimal	1	0	0	0
Candidatus Puniceispirillum	-0.272324	7.69228	0.338553	0.661849	genus	S1	Moderate_Minimal	1	0	0	0
Gordonibacter	-0.468472	13.6615	0.33895	0.661849	genus	S1	Moderate_Minimal	1	0	0	0
Clavibacter	-0.329898	10.9204	0.339028	0.661849	genus	S1	Moderate_Minimal	1	0	0	0
Nitrospira	-0.370581	10.7586	0.339563	0.661849	genus	S1	Moderate_Minimal	1	0	0	0
Candidatus Endolissoclinum	-0.320091	6.73612	0.340272	0.661849	genus	S1	Moderate_Minimal	1	0	0	0
Clostridioides	-0.445194	16.4819	0.340376	0.661849	genus	S1	Moderate_Minimal	1	0	0	0
Paludisphaera	-0.43225	9.63015	0.340589	0.661849	genus	S1	Moderate_Minimal	1	0	0	0
Cp8virus	-0.522232	3.07367	0.340633	0.661849	genus	S1	Moderate_Minimal	1	0	0	0
Leptospira	-0.317726	10.4399	0.341003	0.661849	genus	S1	Moderate_Minimal	1	0	0	0
Scardovia	-0.451523	8.81399	0.341291	0.661849	genus	S1	Moderate_Minimal	1	0	0	0
Asticcacaulis	-0.340237	8.23736	0.341376	0.661849	genus	S1	Moderate_Minimal	1	0	0	0
Halalkalicoccus	-0.453395	7.17392	0.341625	0.661849	genus	S1	Moderate_Minimal	1	0	0	0
Lachnoclostridium	-0.580144	18.3623	0.341933	0.661849	genus	S1	Moderate_Minimal	1	0	0	0
Xp10virus	-0.211159	0.754089	0.498855	0.672237	genus	S1	Moderate_Minimal	0	0	0	0
Nitrosomonas	-0.248988	10.1986	0.342341	0.661849	genus	S1	Moderate_Minimal	1	0	0	0
Xenorhabdus	-0.264353	10.3166	0.342609	0.661849	genus	S1	Moderate_Minimal	1	0	0	0
Candidatus Mikella	-0.408254	2.53273	0.366176	0.661849	genus	S1	Moderate_Minimal	0	0	0	0
Allokutzneria	-0.390486	9.55287	0.344351	0.661849	genus	S1	Moderate_Minimal	1	0	0	0
Ea214virus	-0.250653	0.742336	0.607383	0.714048	genus	S1	Moderate_Minimal	0	0	0	0
Sphaerochaeta	-0.539535	11.8957	0.344704	0.661849	genus	S1	Moderate_Minimal	1	0	0	0
Bracovirus	0.234646	0.899512	0.58208	0.701536	genus	S1	Moderate_Minimal	0	0	0	0
Candidatus Korarchaeum	-0.55858	3.7141	0.35624	0.661849	genus	S1	Moderate_Minimal	1	0	0	0
Pontibacter	-0.431434	10.8355	0.345723	0.661849	genus	S1	Moderate_Minimal	1	0	0	0
Gemmatimonas	-0.412231	9.71198	0.346393	0.661849	genus	S1	Moderate_Minimal	1	0	0	0
Catenulispora	-0.316822	9.8131	0.346776	0.661849	genus	S1	Moderate_Minimal	1	0	0	0
Centapoxvirus	-0.445959	2.44405	0.521676	0.681205	genus	S1	Moderate_Minimal	0	0	0	0
Saccharopolyspora	-0.315839	9.79689	0.348166	0.661849	genus	S1	Moderate_Minimal	1	0	0	0
Adlercreutzia	-0.524926	12.1012	0.348945	0.661849	genus	S1	Moderate_Minimal	1	0	0	0
Fimbriimonas	-0.457933	9.08817	0.349072	0.661849	genus	S1	Moderate_Minimal	1	0	0	0
Proboscivirus	-0.349586	1.17695	0.497895	0.672237	genus	S1	Moderate_Minimal	0	0	0	0
Magnetospirillum	-0.369079	11.185	0.349193	0.661849	genus	S1	Moderate_Minimal	1	0	0	0
Stappia	-0.42009	8.61148	0.350133	0.661849	genus	S1	Moderate_Minimal	1	0	0	0
Escherichia	-0.864436	17.6021	0.350999	0.661849	genus	S1	Moderate_Minimal	1	0	0	0
Tsarbombavirus	0.0717655	0.691725	0.897443	0.920966	genus	S1	Moderate_Minimal	0	0	0	0
Alphaendornavirus	-0.0403838	0.469636	0.915099	0.936855	genus	S1	Moderate_Minimal	0	0	0	0
Alkaliphilus	-0.365379	11.2393	0.35227	0.661849	genus	S1	Moderate_Minimal	1	0	0	0
Phikzvirus	-0.366175	2.79479	0.364998	0.661849	genus	S1	Moderate_Minimal	0	0	0	0
Sextaecvirus	-0.288964	1.28234	0.464082	0.669937	genus	S1	Moderate_Minimal	0	0	0	0
Parascardovia	-0.339642	10.1087	0.353538	0.661849	genus	S1	Moderate_Minimal	1	0	0	0
Pseudoxanthomonas	-0.342128	10.7252	0.353793	0.661849	genus	S1	Moderate_Minimal	1	0	0	0
Caldanaerobacter	-0.472836	9.81046	0.353804	0.661849	genus	S1	Moderate_Minimal	1	0	0	0
Paraliobacillus	-0.337724	8.47295	0.353858	0.661849	genus	S1	Moderate_Minimal	1	0	0	0
Petrimonas	-0.570356	11.6914	0.355324	0.661849	genus	S1	Moderate_Minimal	1	0	0	0
Desulfuromonas	-0.34647	11.1099	0.357282	0.661849	genus	S1	Moderate_Minimal	1	0	0	0
Agrococcus	-0.3106	10.418	0.357707	0.661849	genus	S1	Moderate_Minimal	1	0	0	0
Mucinivorans	-0.423787	10.949	0.357786	0.661849	genus	S1	Moderate_Minimal	1	0	0	0
Paucibacter	-0.322471	9.05781	0.358134	0.661849	genus	S1	Moderate_Minimal	1	0	0	0
Aminobacter	-0.373012	9.77907	0.358735	0.661849	genus	S1	Moderate_Minimal	1	0	0	0
Moritella	-0.247011	7.89321	0.359731	0.661849	genus	S1	Moderate_Minimal	1	0	0	0
Stigmatella	-0.362121	10.109	0.360067	0.661849	genus	S1	Moderate_Minimal	1	0	0	0
Oscillibacter	-0.587669	15.2875	0.360176	0.661849	genus	S1	Moderate_Minimal	1	0	0	0
Phycicoccus	-0.349101	8.56322	0.36041	0.661849	genus	S1	Moderate_Minimal	1	0	0	0
Rummeliibacillus	-0.331535	8.91565	0.360559	0.661849	genus	S1	Moderate_Minimal	1	0	0	0
Thermus	-0.386645	11.5204	0.360841	0.661849	genus	S1	Moderate_Minimal	1	0	0	0
Actinopolyspora	-0.318988	9.1184	0.361549	0.661849	genus	S1	Moderate_Minimal	1	0	0	0
Pediococcus	-0.464214	11.4823	0.36265	0.661849	genus	S1	Moderate_Minimal	1	0	0	0
Staphylothermus	-0.485218	4.56304	0.363369	0.661849	genus	S1	Moderate_Minimal	1	0	0	0
Xanthomonas	-0.318802	12.6075	0.363491	0.661849	genus	S1	Moderate_Minimal	1	0	0	0
Brucella	-0.378754	9.69158	0.363536	0.661849	genus	S1	Moderate_Minimal	1	0	0	0
Candidatus Desulfofervidus	-0.167809	3.62193	0.680862	0.758994	genus	S1	Moderate_Minimal	1	0	0	0
Sinorhizobium	-0.327117	12.2042	0.364548	0.661849	genus	S1	Moderate_Minimal	1	0	0	0
Gynuella	-0.311162	8.48427	0.364679	0.661849	genus	S1	Moderate_Minimal	1	0	0	0
Phi29virus	-1.11e-16	0.521974	1	1	genus	S1	Moderate_Minimal	0	0	0	0
Rhodospirillum	-0.333905	10.4692	0.365219	0.661849	genus	S1	Moderate_Minimal	1	0	0	0
Agrican357virus	0.301403	1.1574	0.561575	0.691663	genus	S1	Moderate_Minimal	0	0	0	0
Deltacoronavirus	-0.25511	1.26748	0.489555	0.672237	genus	S1	Moderate_Minimal	0	0	0	0
Frankia	-0.338882	11.8592	0.365725	0.661849	genus	S1	Moderate_Minimal	1	0	0	0
Faecalibaculum	-0.516144	11.449	0.365838	0.661849	genus	S1	Moderate_Minimal	1	0	0	0
Methylomicrobium	-0.351065	7.99691	0.365841	0.661849	genus	S1	Moderate_Minimal	1	0	0	0
Cupriavidus	-0.342853	12.4529	0.368196	0.661849	genus	S1	Moderate_Minimal	1	0	0	0
Luteitalea	-0.315546	9.96038	0.368813	0.661849	genus	S1	Moderate_Minimal	1	0	0	0
Pyrodictium	-0.43209	5.74992	0.369407	0.661849	genus	S1	Moderate_Minimal	1	0	0	0
Desulfobacterium	-0.382251	9.69524	0.369551	0.661849	genus	S1	Moderate_Minimal	1	0	0	0
Thermoanaerobacter	-0.377266	10.939	0.370086	0.661849	genus	S1	Moderate_Minimal	1	0	0	0
Pelosinus	-0.333067	10.863	0.370248	0.661849	genus	S1	Moderate_Minimal	1	0	0	0
Mitsuaria	-0.464243	9.58999	0.370276	0.661849	genus	S1	Moderate_Minimal	1	0	0	0
Lentzea	-0.364151	9.40414	0.370378	0.661849	genus	S1	Moderate_Minimal	1	0	0	0
Erythrobacter	-0.371153	11.5092	0.370444	0.661849	genus	S1	Moderate_Minimal	1	0	0	0
Vulgatibacter	-0.488182	9.22635	0.370824	0.661849	genus	S1	Moderate_Minimal	1	0	0	0
Hymenobacter	-0.39319	13.3144	0.370844	0.661849	genus	S1	Moderate_Minimal	1	0	0	0
Mesotoga	-0.394002	7.35974	0.371095	0.661849	genus	S1	Moderate_Minimal	1	0	0	0
Frateuria	-0.381158	8.39623	0.371252	0.661849	genus	S1	Moderate_Minimal	1	0	0	0
Methanothrix	-0.485712	9.61644	0.371318	0.661849	genus	S1	Moderate_Minimal	1	0	0	0
Acidobacterium	-0.449692	9.61642	0.371596	0.661849	genus	S1	Moderate_Minimal	1	0	0	0
Nonomuraea	-0.331427	10.3558	0.371701	0.661849	genus	S1	Moderate_Minimal	1	0	0	0
Flammeovirga	-0.340304	8.49523	0.371989	0.661849	genus	S1	Moderate_Minimal	1	0	0	0
Pseudohongiella	-0.269994	8.0332	0.373897	0.661849	genus	S1	Moderate_Minimal	1	0	0	0
Planctomyces	-0.393748	11.2832	0.374562	0.661849	genus	S1	Moderate_Minimal	1	0	0	0
Rubinisphaera	-0.512222	9.08055	0.374751	0.661849	genus	S1	Moderate_Minimal	1	0	0	0
Acutalibacter	-0.475998	2.76287	0.467257	0.670673	genus	S1	Moderate_Minimal	0	0	0	0
Comamonas	0.523723	11.7023	0.377733	0.661849	genus	S1	Moderate_Minimal	1	0	0	0
Eubacterium	-0.51725	16.5456	0.378327	0.661849	genus	S1	Moderate_Minimal	1	0	0	0
Exiguobacterium	-0.370271	10.8127	0.378623	0.661849	genus	S1	Moderate_Minimal	1	0	0	0
Dermacoccus	-0.286887	8.86147	0.378718	0.661849	genus	S1	Moderate_Minimal	1	0	0	0
Ethanoligenens	-0.468533	13.59	0.378756	0.661849	genus	S1	Moderate_Minimal	1	0	0	0
Achromobacter	-0.362366	12.6941	0.378846	0.661849	genus	S1	Moderate_Minimal	1	0	0	0
Simiduia	-0.351522	8.38994	0.379461	0.661849	genus	S1	Moderate_Minimal	1	0	0	0
Chroococcidiopsis	0.386642	6.51735	0.484356	0.672053	genus	S1	Moderate_Minimal	1	0	0	0
Plantibacter	-0.361156	9.32887	0.380386	0.661849	genus	S1	Moderate_Minimal	1	0	0	0
Desulfurobacterium	-0.256799	8.09009	0.380688	0.661849	genus	S1	Moderate_Minimal	1	0	0	0
Moorella	-0.486047	10.5072	0.380776	0.661849	genus	S1	Moderate_Minimal	1	0	0	0
Geitlerinema	-0.395146	9.16065	0.381624	0.661849	genus	S1	Moderate_Minimal	1	0	0	0
Thioalkalivibrio	-0.296769	11.4085	0.3822	0.661849	genus	S1	Moderate_Minimal	1	0	0	0
Shinella	-0.413688	9.29356	0.382846	0.661849	genus	S1	Moderate_Minimal	1	0	0	0
Herminiimonas	-0.267738	9.0708	0.383088	0.661849	genus	S1	Moderate_Minimal	1	0	0	0
Dermabacter	-0.27169	8.85295	0.383344	0.661849	genus	S1	Moderate_Minimal	1	0	0	0
Thalassococcus	-0.457674	9.03657	0.383463	0.661849	genus	S1	Moderate_Minimal	1	0	0	0
Methanolacinia	-0.375482	6.59181	0.383996	0.661849	genus	S1	Moderate_Minimal	1	0	0	0
Enterobacter	-0.294303	12.8737	0.384565	0.661849	genus	S1	Moderate_Minimal	1	0	0	0
Paenibacillus	-0.380705	15.5172	0.38536	0.661849	genus	S1	Moderate_Minimal	1	0	0	0
Luteibacter	-0.361136	8.80043	0.385445	0.661849	genus	S1	Moderate_Minimal	1	0	0	0
Azoarcus	-0.330326	11.7131	0.385484	0.661849	genus	S1	Moderate_Minimal	1	0	0	0
Halobacterium	-0.450721	9.09401	0.387047	0.661849	genus	S1	Moderate_Minimal	1	0	0	0
Arthrobacter	-0.24024	13.1322	0.387454	0.661849	genus	S1	Moderate_Minimal	1	0	0	0
Suspvirus	0.111613	1.07938	0.861417	0.894551	genus	S1	Moderate_Minimal	0	0	0	0
P70virus	-0.179623	0.98121	0.618773	0.722182	genus	S1	Moderate_Minimal	0	0	0	0
Chelativorans	-0.377417	8.65731	0.388482	0.661849	genus	S1	Moderate_Minimal	1	0	0	0
Microlunatus	-0.287842	10.0122	0.38893	0.661849	genus	S1	Moderate_Minimal	1	0	0	0
Candidatus Babela	-0.496146	7.68795	0.389392	0.661849	genus	S1	Moderate_Minimal	1	0	0	0
Oenococcus	-0.333035	8.92789	0.389606	0.661849	genus	S1	Moderate_Minimal	1	0	0	0
Jeongeupia	-0.434541	9.30429	0.389981	0.661849	genus	S1	Moderate_Minimal	1	0	0	0
Pelagibacterium	-0.414637	9.08753	0.390817	0.661849	genus	S1	Moderate_Minimal	1	0	0	0
Haliscomenobacter	-0.40988	10.0817	0.391695	0.661849	genus	S1	Moderate_Minimal	1	0	0	0
Alloactinosynnema	-0.377813	9.26948	0.391814	0.661849	genus	S1	Moderate_Minimal	1	0	0	0
Sinomonas	-0.250955	9.6218	0.3921	0.661849	genus	S1	Moderate_Minimal	1	0	0	0
Verrucomicrobium	-0.383048	10.6856	0.392722	0.661849	genus	S1	Moderate_Minimal	1	0	0	0
Faecalibacterium	-0.519308	16.9686	0.393154	0.661849	genus	S1	Moderate_Minimal	1	0	0	0
Hartmannibacter	-0.493963	9.38745	0.393418	0.661849	genus	S1	Moderate_Minimal	1	0	0	0
Myxococcus	-0.384317	12.385	0.393464	0.661849	genus	S1	Moderate_Minimal	1	0	0	0
Gloeobacter	-0.429366	10.2729	0.393868	0.661849	genus	S1	Moderate_Minimal	1	0	0	0
Anaeromyxobacter	-0.41867	12.1302	0.394044	0.661849	genus	S1	Moderate_Minimal	1	0	0	0
Thermodesulfatator	-0.475623	7.1472	0.394705	0.661849	genus	S1	Moderate_Minimal	1	0	0	0
P12002virus	-0.489571	2.55508	0.474239	0.671022	genus	S1	Moderate_Minimal	0	0	0	0
Sphingorhabdus	-0.318502	10.0423	0.395423	0.661849	genus	S1	Moderate_Minimal	1	0	0	0
Snodgrassella	-0.292387	8.42686	0.396678	0.661849	genus	S1	Moderate_Minimal	1	0	0	0
Hydrogenophaga	-0.327881	10.6402	0.398254	0.661849	genus	S1	Moderate_Minimal	1	0	0	0
Methylobacterium	-0.350428	12.7387	0.398308	0.661849	genus	S1	Moderate_Minimal	1	0	0	0
Segniliparus	-0.360925	8.51561	0.399512	0.661849	genus	S1	Moderate_Minimal	1	0	0	0
Corallococcus	-0.370192	10.1811	0.400012	0.661849	genus	S1	Moderate_Minimal	1	0	0	0
Roseibacterium	-0.427209	8.54513	0.401507	0.661849	genus	S1	Moderate_Minimal	1	0	0	0
Modestobacter	-0.324093	9.37339	0.40191	0.661849	genus	S1	Moderate_Minimal	1	0	0	0
Saccharomonospora	-0.27206	11.2384	0.402107	0.661849	genus	S1	Moderate_Minimal	1	0	0	0
Candidatus Koribacter	-0.410412	9.58311	0.403103	0.661849	genus	S1	Moderate_Minimal	1	0	0	0
Rhodobacter	-0.350562	11.8982	0.403529	0.661849	genus	S1	Moderate_Minimal	1	0	0	0
Agrobacterium	-0.313654	11.7955	0.403997	0.661849	genus	S1	Moderate_Minimal	1	0	0	0
Pararhodospirillum	-0.385007	8.78286	0.404806	0.661849	genus	S1	Moderate_Minimal	1	0	0	0
Salinarchaeum	-0.464652	7.18507	0.405316	0.661849	genus	S1	Moderate_Minimal	1	0	0	0
Alkalitalea	-0.418559	9.49147	0.405326	0.661849	genus	S1	Moderate_Minimal	1	0	0	0
Thermobaculum	-0.314107	8.19237	0.405327	0.661849	genus	S1	Moderate_Minimal	1	0	0	0
Acetobacterium	-0.417843	11.2477	0.405339	0.661849	genus	S1	Moderate_Minimal	1	0	0	0
Simkania	-0.464009	6.50366	0.405764	0.661849	genus	S1	Moderate_Minimal	1	0	0	0
Burkholderia	-0.365169	14.3221	0.406054	0.661849	genus	S1	Moderate_Minimal	1	0	0	0
Thioclava	-0.430209	8.93673	0.406199	0.661849	genus	S1	Moderate_Minimal	1	0	0	0
Teredinibacter	-0.29715	8.20255	0.406563	0.661849	genus	S1	Moderate_Minimal	1	0	0	0
Geobacillus	-0.347086	12.0807	0.408462	0.661849	genus	S1	Moderate_Minimal	1	0	0	0
Methanopyrus	-0.402257	6.11558	0.408947	0.661849	genus	S1	Moderate_Minimal	1	0	0	0
Rivularia	-0.333166	7.80479	0.40874	0.661849	genus	S1	Moderate_Minimal	1	0	0	0
Alteromonas	-0.228227	10.4743	0.409503	0.661849	genus	S1	Moderate_Minimal	1	0	0	0
Mooglevirus	-0.144433	0.903735	0.798513	0.847027	genus	S1	Moderate_Minimal	0	0	0	0
Confluentimicrobium	-0.470483	8.80428	0.410587	0.661849	genus	S1	Moderate_Minimal	1	0	0	0
Muribaculum	-0.518596	13.2197	0.410675	0.661849	genus	S1	Moderate_Minimal	1	0	0	0
Carboxydothermus	-0.399682	8.56878	0.411884	0.661849	genus	S1	Moderate_Minimal	1	0	0	0
Paraburkholderia	-0.32446	12.7477	0.411967	0.661849	genus	S1	Moderate_Minimal	1	0	0	0
Candidatus Nitrosocaldus	-0.377851	2.6997	0.426945	0.661849	genus	S1	Moderate_Minimal	0	0	0	0
Cytomegalovirus	-0.365342	2.05656	0.458195	0.668529	genus	S1	Moderate_Minimal	0	0	0	0
Alicyclobacillus	-0.432508	10.991	0.412456	0.661849	genus	S1	Moderate_Minimal	1	0	0	0
Arsenicicoccus	-0.328325	8.97777	0.412621	0.661849	genus	S1	Moderate_Minimal	1	0	0	0
Che8virus	-0.328022	3.19679	0.428643	0.661849	genus	S1	Moderate_Minimal	1	0	0	0
Pyrococcus	-0.32347	8.50147	0.413326	0.661849	genus	S1	Moderate_Minimal	1	0	0	0
Marivivens	-0.510794	6.98171	0.413581	0.661849	genus	S1	Moderate_Minimal	1	0	0	0
Melissococcus	-0.296844	8.69454	0.414932	0.661849	genus	S1	Moderate_Minimal	1	0	0	0
Paracoccus	-0.342472	12.2374	0.415117	0.661849	genus	S1	Moderate_Minimal	1	0	0	0
Actinoalloteichus	-0.257056	11.0428	0.415376	0.661849	genus	S1	Moderate_Minimal	1	0	0	0
Sulfitobacter	-0.336586	9.39108	0.41603	0.661849	genus	S1	Moderate_Minimal	1	0	0	0
Novosphingobium	-0.330241	11.2245	0.417678	0.661849	genus	S1	Moderate_Minimal	1	0	0	0
Geosporobacter	-0.332877	11.0501	0.417945	0.661849	genus	S1	Moderate_Minimal	1	0	0	0
Aquabacterium	-0.388555	9.425	0.418074	0.661849	genus	S1	Moderate_Minimal	1	0	0	0
Methyloversatilis	-0.459049	8.97356	0.418389	0.661849	genus	S1	Moderate_Minimal	1	0	0	0
Azotobacter	-0.278352	10.2067	0.418629	0.661849	genus	S1	Moderate_Minimal	1	0	0	0
Microbulbifer	-0.241259	10.318	0.418809	0.661849	genus	S1	Moderate_Minimal	1	0	0	0
Cafeteriavirus	0.0661479	1.93643	0.943999	0.957336	genus	S1	Moderate_Minimal	0	0	0	0
Natrialba	0.366042	7.04403	0.419796	0.661849	genus	S1	Moderate_Minimal	1	0	0	0
Kp36virus	0.299502	1.63575	0.548276	0.686974	genus	S1	Moderate_Minimal	0	0	0	0
Oceanithermus	-0.374247	9.88552	0.420853	0.661849	genus	S1	Moderate_Minimal	1	0	0	0
Oligotropha	-0.343876	8.35052	0.421062	0.661849	genus	S1	Moderate_Minimal	1	0	0	0
Peptoclostridium	-0.396761	11.3544	0.421222	0.661849	genus	S1	Moderate_Minimal	1	0	0	0
Leifsonia	-0.233343	11.1786	0.421384	0.661849	genus	S1	Moderate_Minimal	1	0	0	0
Desulfobulbus	-0.33086	9.83105	0.421556	0.661849	genus	S1	Moderate_Minimal	1	0	0	0
Jd18virus	0.455386	5.15538	0.437215	0.664567	genus	S1	Moderate_Minimal	1	0	0	0
Zunongwangia	-0.332249	8.83442	0.422335	0.661849	genus	S1	Moderate_Minimal	1	0	0	0
Deinococcus	-0.319508	13.3388	0.422439	0.661849	genus	S1	Moderate_Minimal	1	0	0	0
Phenylobacterium	-0.372151	10.3379	0.423162	0.661849	genus	S1	Moderate_Minimal	1	0	0	0
Kitasatospora	-0.268374	11.1952	0.423415	0.661849	genus	S1	Moderate_Minimal	1	0	0	0
Methanoregula	-0.392375	8.20284	0.423594	0.661849	genus	S1	Moderate_Minimal	1	0	0	0
Spirochaeta	-0.381833	10.5357	0.425959	0.661849	genus	S1	Moderate_Minimal	1	0	0	0
Mageeibacillus	-0.442403	10.6997	0.426052	0.661849	genus	S1	Moderate_Minimal	1	0	0	0
Nitrosococcus	-0.244092	9.01736	0.427146	0.661849	genus	S1	Moderate_Minimal	1	0	0	0
Desulfurivibrio	-0.342401	9.66311	0.427259	0.661849	genus	S1	Moderate_Minimal	1	0	0	0
Anaerostipes	-0.447844	13.3317	0.427671	0.661849	genus	S1	Moderate_Minimal	1	0	0	0
Niastella	-0.325135	9.40172	0.427908	0.661849	genus	S1	Moderate_Minimal	1	0	0	0
Campylobacter	-0.359339	14.8633	0.427972	0.661849	genus	S1	Moderate_Minimal	1	0	0	0
Terriglobus	-0.36385	10.9027	0.428479	0.661849	genus	S1	Moderate_Minimal	1	0	0	0
Bradyrhizobium	-0.328155	13.5029	0.428793	0.661849	genus	S1	Moderate_Minimal	1	0	0	0
Methylorubrum	-0.316874	10.6552	0.42897	0.661849	genus	S1	Moderate_Minimal	1	0	0	0
Chloroherpeton	-0.420446	8.96589	0.42928	0.661849	genus	S1	Moderate_Minimal	1	0	0	0
Metallosphaera	-0.384718	4.93117	0.430901	0.663556	genus	S1	Moderate_Minimal	1	0	0	0
Ferroglobus	-0.305594	4.21369	0.432088	0.664472	genus	S1	Moderate_Minimal	1	0	0	0
Mycolicibacterium	-0.251079	12.6376	0.432524	0.664472	genus	S1	Moderate_Minimal	1	0	0	0
Cyclobacterium	-0.397869	9.68503	0.43407	0.664567	genus	S1	Moderate_Minimal	1	0	0	0
Cba41virus	0.102145	1.29231	0.868854	0.899487	genus	S1	Moderate_Minimal	0	0	0	0
Rhodovulum	-0.373337	10.2008	0.434297	0.664567	genus	S1	Moderate_Minimal	1	0	0	0
Chryseobacterium	-0.313958	13.932	0.434775	0.664567	genus	S1	Moderate_Minimal	1	0	0	0
Microvirgula	-0.319271	8.93796	0.435034	0.664567	genus	S1	Moderate_Minimal	1	0	0	0
Citromicrobium	-0.424197	8.70343	0.435974	0.664567	genus	S1	Moderate_Minimal	1	0	0	0
Leptospirillum	-0.390315	8.74806	0.436436	0.664567	genus	S1	Moderate_Minimal	1	0	0	0
Symbiobacterium	-0.441658	11.4393	0.43649	0.664567	genus	S1	Moderate_Minimal	1	0	0	0
Bradymonas	-0.391308	9.7475	0.436982	0.664567	genus	S1	Moderate_Minimal	1	0	0	0
Palaeococcus	-0.285499	5.38644	0.43949	0.66724	genus	S1	Moderate_Minimal	1	0	0	0
Desulfocapsa	-0.385859	9.14639	0.4421	0.667879	genus	S1	Moderate_Minimal	1	0	0	0
Methanolobus	-0.313693	6.60109	0.442224	0.667879	genus	S1	Moderate_Minimal	1	0	0	0
Rhizobium	-0.292725	13.4657	0.4423	0.667879	genus	S1	Moderate_Minimal	1	0	0	0
Leisingera	-0.349301	8.04451	0.442345	0.667879	genus	S1	Moderate_Minimal	1	0	0	0
Desulfitobacterium	-0.346203	12.366	0.44264	0.667879	genus	S1	Moderate_Minimal	1	0	0	0
Hahella	0.27573	9.22438	0.443012	0.667879	genus	S1	Moderate_Minimal	1	0	0	0
K1gvirus	-0.562081	2.51981	0.652772	0.744379	genus	S1	Moderate_Minimal	0	0	0	0
Intestinimonas	-0.595133	17.0149	0.44562	0.668529	genus	S1	Moderate_Minimal	1	0	0	0
Singulisphaera	-0.318857	9.24288	0.446348	0.668529	genus	S1	Moderate_Minimal	1	0	0	0
Chitinophaga	-0.382193	11.5588	0.447286	0.668529	genus	S1	Moderate_Minimal	1	0	0	0
Starkeya	-0.33298	9.4458	0.447566	0.668529	genus	S1	Moderate_Minimal	1	0	0	0
Methylocella	-0.41404	9.14671	0.448069	0.668529	genus	S1	Moderate_Minimal	1	0	0	0
Truepera	-0.337327	9.57528	0.44811	0.668529	genus	S1	Moderate_Minimal	1	0	0	0
Salinisphaera	-0.306926	9.01651	0.448339	0.668529	genus	S1	Moderate_Minimal	1	0	0	0
Gordonia	-0.229367	11.7727	0.449812	0.668529	genus	S1	Moderate_Minimal	1	0	0	0
Aurivirus	-0.234222	1.43255	0.675771	0.755927	genus	S1	Moderate_Minimal	0	0	0	0
Natronococcus	-0.348976	7.66104	0.451689	0.668529	genus	S1	Moderate_Minimal	1	0	0	0
Candidatus Solibacter	-0.358412	10.2296	0.452988	0.668529	genus	S1	Moderate_Minimal	1	0	0	0
Salinigranum	-0.431982	8.82672	0.45356	0.668529	genus	S1	Moderate_Minimal	1	0	0	0
Piscirickettsia	-0.322271	7.09428	0.453773	0.668529	genus	S1	Moderate_Minimal	1	0	0	0
Formosa	-0.247375	9.26749	0.453848	0.668529	genus	S1	Moderate_Minimal	1	0	0	0
Weissella	-0.392163	11.0539	0.454139	0.668529	genus	S1	Moderate_Minimal	1	0	0	0
Rhodoplanes	-0.260699	9.28424	0.454187	0.668529	genus	S1	Moderate_Minimal	1	0	0	0
Elusimicrobium	-0.621267	9.65194	0.454239	0.668529	genus	S1	Moderate_Minimal	1	0	0	0
Thauera	-0.336202	11.2884	0.454606	0.668529	genus	S1	Moderate_Minimal	1	0	0	0
Tumebacillus	-0.382904	11.5896	0.45508	0.668529	genus	S1	Moderate_Minimal	1	0	0	0
Dyella	-0.30227	10.8102	0.456323	0.668529	genus	S1	Moderate_Minimal	1	0	0	0
Spongiibacter	-0.200951	8.12244	0.456668	0.668529	genus	S1	Moderate_Minimal	1	0	0	0
Thermogutta	-0.376761	9.22396	0.457284	0.668529	genus	S1	Moderate_Minimal	1	0	0	0
Renibacterium	-0.21328	8.11739	0.458586	0.668529	genus	S1	Moderate_Minimal	1	0	0	0
Pandoraea	-0.259494	11.9355	0.45859	0.668529	genus	S1	Moderate_Minimal	1	0	0	0
Bacteriovorax	-0.315454	7.29709	0.458654	0.668529	genus	S1	Moderate_Minimal	1	0	0	0
Gluconacetobacter	-0.359687	9.27407	0.45913	0.668529	genus	S1	Moderate_Minimal	1	0	0	0
Desulfosporosinus	-0.318647	11.881	0.460179	0.668529	genus	S1	Moderate_Minimal	1	0	0	0
Mesorhizobium	-0.329245	12.3054	0.460326	0.668529	genus	S1	Moderate_Minimal	1	0	0	0
Tistrella	-0.310277	10.0445	0.460514	0.668529	genus	S1	Moderate_Minimal	1	0	0	0
Nitratifractor	-0.35133	8.71839	0.460519	0.668529	genus	S1	Moderate_Minimal	1	0	0	0
Rahnella	-0.241551	9.80484	0.461779	0.669605	genus	S1	Moderate_Minimal	1	0	0	0
Sandaracinus	-0.418623	10.0774	0.46233	0.669653	genus	S1	Moderate_Minimal	1	0	0	0
Chromobacterium	-0.312539	11.9955	0.46368	0.669937	genus	S1	Moderate_Minimal	1	0	0	0
Roseomonas	-0.31252	10.4446	0.46406	0.669937	genus	S1	Moderate_Minimal	1	0	0	0
Thermanaeromonas	-0.283728	8.58169	0.464636	0.669989	genus	S1	Moderate_Minimal	1	0	0	0
Roseburia	-0.432492	15.4314	0.46529	0.67016	genus	S1	Moderate_Minimal	1	0	0	0
Herbivorax	-0.338829	10.3845	0.466198	0.67016	genus	S1	Moderate_Minimal	1	0	0	0
Sp6virus	-0.390688	3.36149	0.484007	0.672053	genus	S1	Moderate_Minimal	1	0	0	0
Haematospirillum	-0.329755	7.30091	0.466311	0.67016	genus	S1	Moderate_Minimal	1	0	0	0
Robiginitalea	-0.423542	9.63911	0.468836	0.670673	genus	S1	Moderate_Minimal	1	0	0	0
Rhodopseudomonas	-0.294645	11.6819	0.468905	0.670673	genus	S1	Moderate_Minimal	1	0	0	0
Coxiella	-0.268764	7.95977	0.469214	0.670673	genus	S1	Moderate_Minimal	1	0	0	0
Cellulosimicrobium	-0.290261	10.3439	0.469263	0.670673	genus	S1	Moderate_Minimal	1	0	0	0
Halioglobus	-0.238978	9.78452	0.470469	0.67077	genus	S1	Moderate_Minimal	1	0	0	0
Desulfococcus	-0.328025	10.7777	0.470876	0.67077	genus	S1	Moderate_Minimal	1	0	0	0
Sphingopyxis	-0.284762	11.9508	0.470889	0.67077	genus	S1	Moderate_Minimal	1	0	0	0
Ydn12virus	-0.1269	1.34816	0.759925	0.820922	genus	S1	Moderate_Minimal	0	0	0	0
Barnesiella	-0.447039	13.6394	0.472601	0.671022	genus	S1	Moderate_Minimal	1	0	0	0
Brevundimonas	-0.283138	11.4703	0.47337	0.671022	genus	S1	Moderate_Minimal	1	0	0	0
Allochromatium	-0.308636	9.06584	0.474602	0.671022	genus	S1	Moderate_Minimal	1	0	0	0
Microvirga	-0.295898	10.2714	0.474711	0.671022	genus	S1	Moderate_Minimal	1	0	0	0
Candidatus Paracaedibacter	-0.373924	6.04054	0.474842	0.671022	genus	S1	Moderate_Minimal	1	0	0	0
Candidatus Amoebophilus	-0.436428	5.69942	0.474954	0.671022	genus	S1	Moderate_Minimal	1	0	0	0
Tannerella	-0.4468	13.2534	0.476383	0.671929	genus	S1	Moderate_Minimal	1	0	0	0
Flavonifractor	-0.473421	16.8909	0.477143	0.672053	genus	S1	Moderate_Minimal	1	0	0	0
Thermosphaera	-0.249439	2.20611	0.518813	0.679136	genus	S1	Moderate_Minimal	0	0	0	0
Streptosporangium	-0.25875	10.8272	0.478075	0.672053	genus	S1	Moderate_Minimal	1	0	0	0
Cystobacter	-0.370023	10.1737	0.478549	0.672053	genus	S1	Moderate_Minimal	1	0	0	0
Melittangium	-0.378988	9.65183	0.479196	0.672053	genus	S1	Moderate_Minimal	1	0	0	0
Flavobacterium	-0.263288	12.8587	0.479335	0.672053	genus	S1	Moderate_Minimal	1	0	0	0
Secunda5virus	0.278346	1.7139	0.761642	0.821883	genus	S1	Moderate_Minimal	0	0	0	0
Sphingobium	-0.267179	12.3286	0.480894	0.672053	genus	S1	Moderate_Minimal	1	0	0	0
Candidatus Thioglobus	-0.220171	8.14893	0.481349	0.672053	genus	S1	Moderate_Minimal	1	0	0	0
Carboxydocella	-0.335583	10.0422	0.482084	0.672053	genus	S1	Moderate_Minimal	1	0	0	0
Sk1virus	-0.0952185	1.22285	0.8026	0.849966	genus	S1	Moderate_Minimal	0	0	0	0
Vogesella	-0.298273	9.4584	0.482752	0.672053	genus	S1	Moderate_Minimal	1	0	0	0
Pluralibacter	-0.254426	10.9271	0.483212	0.672053	genus	S1	Moderate_Minimal	1	0	0	0
Natronobacterium	-0.264647	6.28928	0.483793	0.672053	genus	S1	Moderate_Minimal	1	0	0	0
Geobacter	-0.333483	13.4899	0.484858	0.672053	genus	S1	Moderate_Minimal	1	0	0	0
Sagittula	-0.298833	9.76521	0.484884	0.672053	genus	S1	Moderate_Minimal	1	0	0	0
Ag3virus	-0.334669	2.77929	0.600484	0.712604	genus	S1	Moderate_Minimal	0	0	0	0
Anaerolinea	-0.268749	9.53988	0.485314	0.672053	genus	S1	Moderate_Minimal	1	0	0	0
Variovorax	-0.324728	12.202	0.487272	0.672237	genus	S1	Moderate_Minimal	1	0	0	0
Tepidanaerobacter	-0.25069	9.99356	0.488231	0.672237	genus	S1	Moderate_Minimal	1	0	0	0
Granulicella	-0.301962	10.641	0.488343	0.672237	genus	S1	Moderate_Minimal	1	0	0	0
Haloferax	-0.334414	8.94426	0.489889	0.672237	genus	S1	Moderate_Minimal	1	0	0	0
Amycolatopsis	-0.233835	12.5844	0.491184	0.672237	genus	S1	Moderate_Minimal	1	0	0	0
Chondromyces	-0.369057	10.3074	0.491303	0.672237	genus	S1	Moderate_Minimal	1	0	0	0
Selenomonas	-0.343377	14.2101	0.491359	0.672237	genus	S1	Moderate_Minimal	1	0	0	0
Thermaerobacter	-0.333874	10.5187	0.49136	0.672237	genus	S1	Moderate_Minimal	1	0	0	0
Pseudogulbenkiania	-0.218521	9.18992	0.491529	0.672237	genus	S1	Moderate_Minimal	1	0	0	0
Rhodomicrobium	-0.398534	8.99416	0.492117	0.672237	genus	S1	Moderate_Minimal	1	0	0	0
Bordetella	-0.263117	13.2526	0.49228	0.672237	genus	S1	Moderate_Minimal	1	0	0	0
Fibrobacter	-0.37559	10.5534	0.493435	0.672237	genus	S1	Moderate_Minimal	1	0	0	0
Ruminococcus	-0.37245	15.2334	0.494972	0.672237	genus	S1	Moderate_Minimal	1	0	0	0
Pseudopropionibacterium	-0.191125	9.40512	0.496071	0.672237	genus	S1	Moderate_Minimal	1	0	0	0
G7cvirus	0.0860538	1.45185	0.803271	0.84998	genus	S1	Moderate_Minimal	0	0	0	0
Ketobacter	-0.184164	8.18835	0.497864	0.672237	genus	S1	Moderate_Minimal	1	0	0	0
Cobetia	-0.292805	9.02952	0.498781	0.672237	genus	S1	Moderate_Minimal	1	0	0	0
Phreatobacter	-0.296947	9.58992	0.499643	0.672237	genus	S1	Moderate_Minimal	1	0	0	0
Siansivirga	-0.307777	7.31512	0.499954	0.672237	genus	S1	Moderate_Minimal	1	0	0	0
Mycolicibacter	-0.273242	9.89261	0.500331	0.672237	genus	S1	Moderate_Minimal	1	0	0	0
Halotalea	-0.30773	9.00844	0.500959	0.672237	genus	S1	Moderate_Minimal	1	0	0	0
Pseudovibrio	-0.25794	8.47072	0.500963	0.672237	genus	S1	Moderate_Minimal	1	0	0	0
Dehalobacter	-0.33842	11.1675	0.500996	0.672237	genus	S1	Moderate_Minimal	1	0	0	0
Marinobacterium	-0.219696	8.90112	0.501084	0.672237	genus	S1	Moderate_Minimal	1	0	0	0
Flavisolibacter	-0.28207	8.56622	0.501325	0.672237	genus	S1	Moderate_Minimal	1	0	0	0
Massilia	-0.284424	12.459	0.501354	0.672237	genus	S1	Moderate_Minimal	1	0	0	0
Sorangium	-0.292563	11.9399	0.502262	0.672237	genus	S1	Moderate_Minimal	1	0	0	0
Dokdonella	-0.305153	9.66172	0.502328	0.672237	genus	S1	Moderate_Minimal	1	0	0	0
Archangium	-0.343311	10.466	0.502705	0.672237	genus	S1	Moderate_Minimal	1	0	0	0
Sphingomonas	-0.288828	12.9075	0.503001	0.672237	genus	S1	Moderate_Minimal	1	0	0	0
Capnocytophaga	-0.270935	12.472	0.503137	0.672237	genus	S1	Moderate_Minimal	1	0	0	0
Melioribacter	-0.305027	8.7946	0.506153	0.67502	genus	S1	Moderate_Minimal	1	0	0	0
Sebaldella	-0.29359	9.68548	0.506782	0.67502	genus	S1	Moderate_Minimal	1	0	0	0
Beijerinckia	-0.389085	7.796	0.506787	0.67502	genus	S1	Moderate_Minimal	1	0	0	0
Phycisphaera	-0.344287	9.96625	0.507596	0.675401	genus	S1	Moderate_Minimal	1	0	0	0
Hoeflea	-0.318639	9.84656	0.508157	0.675451	genus	S1	Moderate_Minimal	1	0	0	0
Morganella	-0.245391	9.21253	0.51023	0.677509	genus	S1	Moderate_Minimal	1	0	0	0
Pseudothermotoga	-0.341587	8.60027	0.5117	0.677639	genus	S1	Moderate_Minimal	1	0	0	0
Rtpvirus	-3.02687	0.566296	2.56e-05	0.0330376	genus	S1	Intensive_Minimal	0	1	1	1
Felixo1virus	-2.19011	1.01601	0.000787381	0.508648	genus	S1	Intensive_Minimal	0	0	1	0
Avulavirus	-1.92642	1.67898	0.00210314	0.59157	genus	S1	Intensive_Minimal	0	0	1	0
Dermatophilus	-1.04462	8.85037	0.00567545	0.59157	genus	S1	Intensive_Minimal	1	0	1	0
Cloacibacillus	-2.4065	18.0541	0.00584746	0.59157	genus	S1	Intensive_Minimal	1	0	1	0
Hk578virus	-2.25966	0.978288	0.0025269	0.59157	genus	S1	Intensive_Minimal	0	0	1	0
Candidatus Phycorickettsia	-1.52434	5.87082	0.00752546	0.59157	genus	S1	Intensive_Minimal	1	0	1	0
Scardovia	-1.29823	8.81399	0.00852309	0.59157	genus	S1	Intensive_Minimal	1	0	1	0
Ascovirus	-1.1519	0.748916	0.00601169	0.59157	genus	S1	Intensive_Minimal	0	0	1	0
Aurivirus	-1.77418	1.43255	0.00789784	0.59157	genus	S1	Intensive_Minimal	0	0	1	0
Acidilobus	-1.17506	5.48299	0.0145067	0.59157	genus	S1	Intensive_Minimal	1	0	1	0
Candidatus Nitrosopelagicus	-1.24126	4.18776	0.0147668	0.59157	genus	S1	Intensive_Minimal	1	0	1	0
Lachnoclostridium	-1.4933	18.3623	0.01769	0.59157	genus	S1	Intensive_Minimal	1	0	1	0
Arv1virus	1.14107	0.627236	0.00762102	0.59157	genus	S1	Intensive_Minimal	0	0	1	0
B4virus	-1.67098	0.539352	0.00607741	0.59157	genus	S1	Intensive_Minimal	0	0	1	0
Candidatus Protochlamydia	-1.05891	8.12661	0.0215463	0.59157	genus	S1	Intensive_Minimal	1	0	1	0
Twortvirus	-1.48582	2.17083	0.0196183	0.59157	genus	S1	Intensive_Minimal	0	0	1	0
Omegavirus	-1.60522	2.14321	0.0207463	0.59157	genus	S1	Intensive_Minimal	0	0	1	0
Js98virus	1.63833	2.80678	0.0217463	0.59157	genus	S1	Intensive_Minimal	0	0	1	0
Planktothrix	-1.08913	7.93317	0.0234519	0.59157	genus	S1	Intensive_Minimal	1	0	1	0
Methanosphaerula	-1.4402	8.64504	0.0239601	0.59157	genus	S1	Intensive_Minimal	1	0	1	0
Cylindrospermum	-1.12662	7.46452	0.023972	0.59157	genus	S1	Intensive_Minimal	1	0	1	0
Homo	0.590638	16.7248	0.0247795	0.59157	genus	S1	Intensive_Minimal	1	0	0	0
Megasphaera	-1.45956	14.2283	0.0258869	0.59157	genus	S1	Intensive_Minimal	1	0	1	0
Desulfocapsa	-1.14865	9.14639	0.0261337	0.59157	genus	S1	Intensive_Minimal	1	0	1	0
Hippea	-0.930308	6.76475	0.0277119	0.59157	genus	S1	Intensive_Minimal	1	0	0	0
Molluscipoxvirus	-1.4308	0.61992	0.0121844	0.59157	genus	S1	Intensive_Minimal	0	0	1	0
Arthrospira	-0.854173	8.32825	0.0310154	0.59157	genus	S1	Intensive_Minimal	1	0	0	0
Acidianus	-0.718209	7.4667	0.0313138	0.59157	genus	S1	Intensive_Minimal	1	0	0	0
Mimivirus	1.70423	1.36794	0.0164899	0.59157	genus	S1	Intensive_Minimal	0	0	1	0
Kayvirus	-1.51001	3.2464	0.0342314	0.59157	genus	S1	Intensive_Minimal	1	0	1	0
Haliscomenobacter	-1.02275	10.0817	0.0368411	0.59157	genus	S1	Intensive_Minimal	1	0	1	0
Ferroplasma	-0.931948	6.20087	0.0380697	0.59157	genus	S1	Intensive_Minimal	1	0	0	0
Cyanobacterium	-0.666615	7.52189	0.0381249	0.59157	genus	S1	Intensive_Minimal	1	0	0	0
Thermosynechococcus	-0.9614	8.86184	0.0381601	0.59157	genus	S1	Intensive_Minimal	1	0	0	0
Tg1virus	1.15072	0.761907	0.0300266	0.59157	genus	S1	Intensive_Minimal	0	0	1	0
Ea214virus	-1.26935	0.742336	0.024299	0.59157	genus	S1	Intensive_Minimal	0	0	1	0
Lawsonia	-0.962624	10.0444	0.0391943	0.59157	genus	S1	Intensive_Minimal	1	0	0	0
Basfia	-0.890004	8.80037	0.0394263	0.59157	genus	S1	Intensive_Minimal	1	0	0	0
Borreliella	-0.76511	8.91634	0.0399162	0.59157	genus	S1	Intensive_Minimal	1	0	0	0
Patiencevirus	-1.38917	0.931758	0.0255595	0.59157	genus	S1	Intensive_Minimal	0	0	1	0
Parabacteroides	-1.64176	16.8318	0.0401881	0.59157	genus	S1	Intensive_Minimal	1	0	1	0
Orthonairovirus	0.793007	0.439272	0.0311185	0.59157	genus	S1	Intensive_Minimal	0	0	0	0
Turneriella	-1.00658	8.28413	0.0405452	0.59157	genus	S1	Intensive_Minimal	1	0	1	0
Muromegalovirus	0.829997	1.94046	0.0409776	0.59157	genus	S1	Intensive_Minimal	0	0	0	0
Erwinia	-0.762312	11.0898	0.0417582	0.59157	genus	S1	Intensive_Minimal	1	0	0	0
Oscillatoria	-0.970443	9.33284	0.0417841	0.59157	genus	S1	Intensive_Minimal	1	0	0	0
Candidatus Nanopelagicus	-0.752701	7.74272	0.0418368	0.59157	genus	S1	Intensive_Minimal	1	0	0	0
Cervidpoxvirus	-1.5323	1.13751	0.0332688	0.59157	genus	S1	Intensive_Minimal	0	0	1	0
Thermomicrobium	-1.06718	9.00125	0.0426732	0.59157	genus	S1	Intensive_Minimal	1	0	1	0
Fischerella	-0.726121	8.41691	0.043139	0.59157	genus	S1	Intensive_Minimal	1	0	0	0
Emaravirus	-1.02833	0.439272	0.0261723	0.59157	genus	S1	Intensive_Minimal	0	0	1	0
Leptospirillum	-1.03668	8.74806	0.0433006	0.59157	genus	S1	Intensive_Minimal	1	0	1	0
Lawsonella	-2.07405	9.34334	0.043367	0.59157	genus	S1	Intensive_Minimal	1	0	1	0
Antarctobacter	-0.767035	8.90187	0.043691	0.59157	genus	S1	Intensive_Minimal	1	0	0	0
Nautilia	-0.94672	7.09917	0.0438149	0.59157	genus	S1	Intensive_Minimal	1	0	0	0
Sfi21dt1virus	-1.13468	2.40495	0.0440509	0.59157	genus	S1	Intensive_Minimal	0	0	1	0
Pasteurella	-0.638897	10.0858	0.0456851	0.59157	genus	S1	Intensive_Minimal	1	0	0	0
Frondihabitans	-0.727418	9.24437	0.0459425	0.59157	genus	S1	Intensive_Minimal	1	0	0	0
Haloquadratum	-0.789156	4.68789	0.0470719	0.59157	genus	S1	Intensive_Minimal	1	0	0	0
Torchivirus	-1.22674	1.17307	0.0404574	0.59157	genus	S1	Intensive_Minimal	0	0	1	0
Whispovirus	-1.75284	0.777137	0.0273977	0.59157	genus	S1	Intensive_Minimal	0	0	1	0
Thermofilum	-1.03998	7.72872	0.04993	0.59157	genus	S1	Intensive_Minimal	1	0	1	0
Sfi11virus	-1.17727	3.06707	0.0509941	0.59157	genus	S1	Intensive_Minimal	1	0	1	0
Bradymonas	-0.996991	9.7475	0.0523519	0.59157	genus	S1	Intensive_Minimal	1	0	0	0
Lactobacillus	-1.14561	18.4374	0.0536298	0.59157	genus	S1	Intensive_Minimal	1	0	1	0
Halomicronema	-0.779621	8.18785	0.0537514	0.59157	genus	S1	Intensive_Minimal	1	0	0	0
Aminobacterium	-1.08103	8.41594	0.0551536	0.59157	genus	S1	Intensive_Minimal	1	0	1	0
Thalassococcus	-1.02453	9.03657	0.0555527	0.59157	genus	S1	Intensive_Minimal	1	0	1	0
Woeseia	-0.563787	7.32572	0.0558555	0.59157	genus	S1	Intensive_Minimal	1	0	0	0
Cytomegalovirus	-0.962439	2.05656	0.0556592	0.59157	genus	S1	Intensive_Minimal	0	0	0	0
Planococcus	-0.732004	11.9839	0.0564811	0.59157	genus	S1	Intensive_Minimal	1	0	0	0
Rouxiella	-0.693051	8.51226	0.0568654	0.59157	genus	S1	Intensive_Minimal	1	0	0	0
Leminorella	-0.688599	8.44193	0.0577453	0.59157	genus	S1	Intensive_Minimal	1	0	0	0
Pectobacterium	-0.538933	11.0531	0.057835	0.59157	genus	S1	Intensive_Minimal	1	0	0	0
Crocodylidpoxvirus	-0.89531	1.10373	0.0543097	0.59157	genus	S1	Intensive_Minimal	0	0	0	0
Halodesulfurarchaeum	-0.780031	6.57788	0.0594509	0.59157	genus	S1	Intensive_Minimal	1	0	0	0
Cyanothece	-0.63302	10.0033	0.0596213	0.59157	genus	S1	Intensive_Minimal	1	0	0	0
Nitratiruptor	-0.613572	7.25438	0.0599038	0.59157	genus	S1	Intensive_Minimal	1	0	0	0
Acetomicrobium	-0.720699	8.32222	0.0601309	0.59157	genus	S1	Intensive_Minimal	1	0	0	0
Se1virus	-0.874302	2.18166	0.0600057	0.59157	genus	S1	Intensive_Minimal	0	0	0	0
Candidatus Paracaedibacter	-0.999161	6.04054	0.061098	0.59157	genus	S1	Intensive_Minimal	1	0	0	0
Leptolyngbya	-0.764066	10.3721	0.0617711	0.59157	genus	S1	Intensive_Minimal	1	0	0	0
Methanotorris	-0.934905	7.3631	0.0622277	0.59157	genus	S1	Intensive_Minimal	1	0	0	0
Enterococcus	-1.37614	15.9006	0.0623405	0.59157	genus	S1	Intensive_Minimal	1	0	1	0
Cobetia	-0.821962	9.02952	0.0625876	0.59157	genus	S1	Intensive_Minimal	1	0	0	0
Sediminispirochaeta	-0.975191	9.79777	0.0634027	0.59157	genus	S1	Intensive_Minimal	1	0	0	0
Chloroflexus	-0.731826	9.28705	0.0638823	0.59157	genus	S1	Intensive_Minimal	1	0	0	0
Prosthecochloris	-1.0232	11.0448	0.0645035	0.59157	genus	S1	Intensive_Minimal	1	0	1	0
Thermodesulfatator	-1.0497	7.1472	0.0648925	0.59157	genus	S1	Intensive_Minimal	1	0	1	0
Thermobifida	-0.640968	8.89641	0.0652749	0.59157	genus	S1	Intensive_Minimal	1	0	0	0
Mycobacteroides	-0.634194	10.9469	0.0654826	0.59157	genus	S1	Intensive_Minimal	1	0	0	0
Akkermansia	-1.98317	12.8267	0.0663203	0.59157	genus	S1	Intensive_Minimal	1	0	1	0
Taylorella	-0.529842	7.13779	0.0678851	0.59157	genus	S1	Intensive_Minimal	1	0	0	0
Octadecabacter	-0.673308	9.79911	0.0685629	0.59157	genus	S1	Intensive_Minimal	1	0	0	0
Dictyoglomus	-0.744325	7.93615	0.0687615	0.59157	genus	S1	Intensive_Minimal	1	0	0	0
Halorientalis	-0.902985	7.37604	0.0699483	0.59157	genus	S1	Intensive_Minimal	1	0	0	0
Phic31virus	-0.90722	0.634214	0.0604294	0.59157	genus	S1	Intensive_Minimal	0	0	0	0
Thermogutta	-0.933387	9.22396	0.0704025	0.59157	genus	S1	Intensive_Minimal	1	0	0	0
Methylococcus	-0.605438	9.4732	0.0705357	0.59157	genus	S1	Intensive_Minimal	1	0	0	0
Centapoxvirus	1.21881	2.44405	0.0689564	0.59157	genus	S1	Intensive_Minimal	0	0	1	0
Nostoc	-0.587265	10.988	0.0710078	0.59157	genus	S1	Intensive_Minimal	1	0	0	0
Halohasta	-0.765077	6.50444	0.0720554	0.59157	genus	S1	Intensive_Minimal	1	0	0	0
Seonamhaeicola	-0.716597	7.81094	0.0721964	0.59157	genus	S1	Intensive_Minimal	1	0	0	0
Actinobacillus	-0.603348	11.1937	0.0725158	0.59157	genus	S1	Intensive_Minimal	1	0	0	0
Chitinophaga	-0.918723	11.5588	0.0725433	0.59157	genus	S1	Intensive_Minimal	1	0	0	0
Np1virus	1.24009	0.605659	0.0631796	0.59157	genus	S1	Intensive_Minimal	0	0	1	0
Picrophilus	-0.965309	6.03292	0.0735753	0.59157	genus	S1	Intensive_Minimal	1	0	0	0
Pediococcus	-0.922913	11.4823	0.0746705	0.59157	genus	S1	Intensive_Minimal	1	0	0	0
Anaplasma	-0.828028	7.24357	0.0749081	0.59157	genus	S1	Intensive_Minimal	1	0	0	0
Hyphomicrobium	-0.691126	10.7882	0.0757484	0.59157	genus	S1	Intensive_Minimal	1	0	0	0
Desulfurococcus	-0.896676	6.1304	0.0758041	0.59157	genus	S1	Intensive_Minimal	1	0	0	0
Brucella	-0.75122	9.69158	0.0758601	0.59157	genus	S1	Intensive_Minimal	1	0	0	0
Fervidobacterium	-0.608847	9.53143	0.0763439	0.59157	genus	S1	Intensive_Minimal	1	0	0	0
Singulisphaera	-0.753396	9.24288	0.0767618	0.59157	genus	S1	Intensive_Minimal	1	0	0	0
Allofrancisella	-0.726698	6.58504	0.0775037	0.59157	genus	S1	Intensive_Minimal	1	0	0	0
Tetragenococcus	-0.73233	9.25679	0.0776585	0.59157	genus	S1	Intensive_Minimal	1	0	0	0
Blattabacterium	-0.622897	9.07081	0.0777161	0.59157	genus	S1	Intensive_Minimal	1	0	0	0
Thioflavicoccus	-1.05081	9.5694	0.0778197	0.59157	genus	S1	Intensive_Minimal	1	0	1	0
Bibersteinia	-0.529487	9.09342	0.0788288	0.59157	genus	S1	Intensive_Minimal	1	0	0	0
[truncated: 16,880 more rows]

## Sheet: Dataset S4
Dataset S4. Results from microbiome (phylum and genus level) differential abundance testing by sampling time point (ie. all treatment group samples together)
[truncated: 6,856 more rows]

[truncated: 3 more sheets: Dataset S5, Dataset S6, Dataset S7]
